# Supplementary material for: Duckweed Evolution: from Land back to Water
Source: Genomics Proteomics Bioinformatics. 2025 Aug 23;23(4):qzaf074. doi: 10.1093/gpbjnl/qzaf074 (PMC12707978; doi:10.1093/gpbjnl/qzaf074)
Supplement: qzaf074_Supplementary_Data [file qzaf074_supplementary_data.zip]

Archive with 54 entries (54 files):
- Figure_S8.docx
- Figure_S9.docx
- Figure_S10.docx
- Figure_S11.docx
- Figure_S12.docx
- Figure_S13.docx
- Figure_S14.docx
- Figure_S15.docx
- Figure_S16.docx
- Figure_S17.docx
- Figure_S18.docx
- File_S1.docx
- Supplementary Material Captions.docx
- Table_S1.docx
- Table_S2.xlsx
- Table_S3.xlsx
- Table_S4.xlsx
- Table_S5.xlsx
- Table_S6.xlsx
- Table_S7.xlsx
- Table_S8.xlsx
- Table_S9.xlsx
- Table_S10.xlsx
- Table_S11.xlsx
- Table_S12.xlsx
- Table_S13.xlsx
- Table_S14.xlsx
- Table_S15.xlsx
- Table_S16.xlsx
- Table_S17.xlsx
- Table_S18.docx
- Table_S19.xlsx
- Table_S20.xlsx
- Table_S21.xlsx
- Table_S22.docx
- Table_S23.docx
- Table_S24.docx
- Table_S25.docx
- Table_S26.docx
- Table_S27.docx
- Table_S28.docx
- Table_S29.docx
- Table_S30.docx
- Table_S31.docx
- Table_S32.docx
- Table_S33.docx
- Table_S34.docx
- Figure_S1.docx
- Figure_S2.docx
- Figure_S3.docx
- Figure_S4.docx
- Figure_S5.docx
- Figure_S6.docx
- Figure_S7.docx
