# Supplementary material for: Duckweed Evolution: from Land back to Water
Source: Genomics Proteomics Bioinformatics. 2025 Aug 23;23(4):qzaf074. doi: 10.1093/gpbjnl/qzaf074 (PMC12707978; doi:10.1093/gpbjnl/qzaf074)
Supplement: qzaf074_Supplementary_Data [file qzaf074_supplementary_data.zip › Table_S2.xlsx]

## Sheet: Sheet1
Table S2 Detailed information and expression level of genes involved in root development
Note: FPKM, fragments per kilobase of transcript per million fragments mapped.
Table S2A List of genes involed in root development
		Gene number								Gene ID
Function	Gene	K.flaccidum	A.thaliana	O.Sativa	Z.mays	Z.marina	S.polyrhiza	L.punctata	L.minor	K.flaccidum	A.thaliana	O.Sativa	Z.mays	Z.marina	S.polyrhiza	L.punctata	L.minor
Ground tissue specification	SCR	0	1	2	2	2	1	1	2	--	AT3G54220	OS11G0124300;OS12G0122000	GRMZM2G015080;GRMZM2G131516	ZOSMA_113G00340;ZOSMA_74G00100	Spipo3G0011100	Landoltia_punctata_GLEAN_10010617	Lminor_020874.mRNA1;Lminor_021760.mRNA1
	SHR	0	1	2	3	1	1	1	1	--	AT4G37650	OS03G0433200;OS07G0586900	GRMZM2G019060;GRMZM2G132794;GRMZM2G172657	ZOSMA_14G01240	Spipo2G0099200	Landoltia_punctata_GLEAN_10005816	Lminor_005238.mRNA1
	SCZ	1	1	3	2	2	1	2	2	KFL_002600030	AT1G46264	OS03G0366800;OS07G0640900;OS09G0455200	AC216247.3_FG001;GRMZM2G088242	ZOSMA_62G00220;ZOSMA_82G00890	Spipo0G0095000	Landoltia_punctata_GLEAN_10006790;Landoltia_punctata_GLEAN_10019672	Lminor_009199.mRNA1;Lminor_020592.mRNA1
Stele	TMO5 (bHLH32)	1	2	1	1	1	1	1	1	KFL_000610230	AT1G68810;AT3G25710	OS03G0260600	GRMZM2G043854	ZOSMA_137G00180	Spipo15G0027500	Landoltia_punctata_GLEAN_10019729	Lminor_020649.mRNA1
	LHW	0	1	3	4	1	1	1	1	--	AT2G27230	OS01G0865600;OS11G0158500;OS12G0160400	GRMZM2G031656;GRMZM2G069408;GRMZM2G158281;GRMZM2G460472	ZOSMA_93G00220	Spipo4G0108600	Landoltia_punctata_GLEAN_10012474	Lminor_010035.mRNA1
	PHB	1	5	5	7	2	3	3	2	KFL_003730100	AT1G30490;AT1G52150;AT2G34710;AT4G32880;AT5G60690	OS01G0200300;OS03G0109400;OS03G0640800;OS10G0480200;OS12G0612700	AC187157.4_FG005;GRMZM2G003509;GRMZM2G042250;GRMZM2G109987;GRMZM2G178102;GRMZM2G423337;GRMZM2G469551	ZOSMA_30G00880;ZOSMA_5G01920	Spipo1G0002900;Spipo32G0009800;Spipo5G0037000	Landoltia_punctata_GLEAN_10004278;Landoltia_punctata_GLEAN_10018133;Landoltia_punctata_GLEAN_10022436	Lminor_004364.mRNA1;Lminor_011492.mRNA1
Adventitious root	ARL1/CRL1	0	2	2	2	1	1	1	1	--	AT2G42440;AT3G58190	OS03G0149100;OS08G0563400	AC149818.2_FG009;GRMZM2G092542	ZOSMA_32G00560	Spipo11G0057100	Landoltia_punctata_GLEAN_10005213	Lminor_015883.mRNA1
	CRL4/GNOM1	2	3	3	3	4	2	2	2	KFL_002160130;KFL_002160140	AT1G13980;AT5G19610;AT5G39500	OS02G0326600;OS03G0666100;OS04G0117300	GRMZM2G004946;GRMZM2G006474;GRMZM2G082916	ZOSMA_108G00240;ZOSMA_111G00150;ZOSMA_123G00350;ZOSMA_56G00900	Spipo21G0014700;Spipo3G0098500	Landoltia_punctata_GLEAN_10011760;Landoltia_punctata_GLEAN_10015238	Lminor_002784.mRNA1;Lminor_005553.mRNA1
	CAND1	1	1	2	1	1	1	1	1	KFL_001620090	AT2G02560	OS02G0167700;OS02G0169800	GRMZM2G168629	ZOSMA_304G00140	Spipo13G0019000	Landoltia_punctata_GLEAN_10020643	Lminor_006044.mRNA1
	CKX4	0	3	3	4	1	1	1	3	--	AT1G75450;AT2G41510;AT3G63440	OS01G0775400;OS01G0940000;OS05G0374200	GRMZM2G024476;GRMZM2G050997;GRMZM2G167220;GRMZM5G817173	ZOSMA_8G00550	Spipo6G0035500	Landoltia_punctata_GLEAN_10014405	Lminor_004166.mRNA1;Lminor_016283.mRNA1;Lminor_019611.mRNA1
	WOX11	0	2	2	1	2	1	1	3	--	AT3G03660;AT5G17810	OS07G0684900;OS08G0242400	GRMZM2G170958	ZOSMA_31G00850;ZOSMA_44G00200	Spipo3G0014200	Landoltia_punctata_GLEAN_10010645	Lminor_010750.mRNA1;Lminor_020198.mRNA1;Lminor_020438.mRNA1
	NAL1	0	0	1	0	0	0	0	0	--	--	OS04G0615000	--	--	--	--	--
	CHR4/CRL6	0	0	1	1	0	0	0	0	--	--	OS07G0497100	GRMZM2G181158	--	--	--	--
	CRL5	0	0	1	0	0	0	0	0	--	--	OS07G0124700	--	--	--	--	--
	RPK1	0	5	6	5	1	6	5	10	--	AT1G79620;AT5G49750;AT5G49760;AT5G49770;AT5G49780	OS01G0816600;OS03G0329700;OS05G0305900;OS05G0486100;OS11G0245200;OS12G0210400	AC193379.3_FG001;GRMZM2G023715;GRMZM2G080851;GRMZM2G429714;GRMZM2G577191	ZOSMA_91G00490	Spipo13G0016600;Spipo13G0017000;Spipo13G0017100;Spipo3G0011700;Spipo3G0012100;Spipo3G0012200	Landoltia_punctata_GLEAN_10003587;Landoltia_punctata_GLEAN_10010597;Landoltia_punctata_GLEAN_10010619;Landoltia_punctata_GLEAN_10010620;Landoltia_punctata_GLEAN_10020629	Lminor_004489.mRNA1;Lminor_006378.mRNA1;Lminor_007759.mRNA1;Lminor_009116.mRNA1;Lminor_009374.mRNA1;Lminor_010311.mRNA1;Lminor_010391.mRNA1;Lminor_011572.mRNA1;Lminor_011650.mRNA1;Lminor_016572.mRNA1
Lateral root	ARF7, 19	0	2	3	4	2	3	4	4	--	AT1G19220;AT5G20730	OS02G0141100;OS06G0702600;OS08G0520550	GRMZM2G102845;GRMZM2G160005;GRMZM2G169820;GRMZM2G317900	ZOSMA_144G00340;ZOSMA_59G00400	Spipo0G0032200;Spipo12G0063000;Spipo5G0000900	Landoltia_punctata_GLEAN_10001767;Landoltia_punctata_GLEAN_10001769;Landoltia_punctata_GLEAN_10012448;Landoltia_punctata_GLEAN_10019986	Lminor_000230.mRNA1;Lminor_007801.mRNA1;Lminor_012188.mRNA1;Lminor_013100.mRNA1
	WAK	0	20	48	28	11	30	17	1	--	AT1G21210;AT1G21230;AT1G21240;AT1G21250;AT1G21270;AT3G25490;AT1G16090;AT1G16110;AT1G16120;AT1G16130;AT1G16150;AT1G16160;AT1G16260;AT1G17910;AT1G19390;AT1G69730;AT1G79670;AT1G79680;AT4G31100;AT4G31110	OS01G0364100;OS01G0364400;OS01G0364800;OS01G0365000;OS02G0111600;OS02G0623600;OS02G0632100;OS02G0632800;OS02G0633066;OS02G0807200;OS02G0807800;OS02G0808100;OS02G0811200;OS03G0841100;OS04G0127500;OS04G0275100;OS04G0307900;OS04G0365100;OS04G0366000;OS04G0368000;OS04G0368300;OS04G0368800;OS04G0370100;OS04G0370900;OS04G0372100;OS04G0598900;OS04G0599000;OS05G0135100;OS06G0142500;OS06G0170100;OS06G0705…	AC210596.3_FG004;GRMZM2G010091;GRMZM2G014560;GRMZM2G041544;GRMZM2G042622;GRMZM2G049608;GRMZM2G050536;GRMZM2G059012;GRMZM2G061718;GRMZM2G077655;GRMZM2G080247;GRMZM2G095209;GRMZM2G134205;GRMZM2G137861;GRMZM2G145045;GRMZM2G145051;GRMZM2G145075;GRMZM2G145109;GRMZM2G176225;GRMZM2G306282;GRMZM2G313199;GRMZM2G355233;GRMZM2G362303;GRMZM2G384897;GRMZM2G419436;GRMZM2G433076;GRMZM2G475197;GRMZM2G576752	ZOSMA_10G01260;ZOSMA_13G00010;ZOSMA_13G00020;ZOSMA_24G00630;ZOSMA_96G00030;ZOSMA_10G00040;ZOSMA_21G00410;ZOSMA_280G00060;ZOSMA_363G00020;ZOSMA_44G00520;ZOSMA_637G00030	Spipo0G0099900;Spipo0G0134100;Spipo21G0037300;Spipo23G0018300;Spipo23G0018800;Spipo23G0018900;Spipo23G0019200;Spipo23G0019400;Spipo23G0019600;Spipo30G0000200;Spipo30G0008700;Spipo30G0008800;Spipo30G0009000;Spipo30G0009100;Spipo30G0009200;Spipo30G0009400;Spipo30G0009700;Spipo30G0010200;Spipo30G0010700;Spipo30G0011600;Spipo30G0011800;Spipo30G0012000;Spipo30G0012200;Spipo30G0012300;Spipo30G0012500;S…	Landoltia_punctata_GLEAN_10000065;Landoltia_punctata_GLEAN_10001965;Landoltia_punctata_GLEAN_10001966;Landoltia_punctata_GLEAN_10001967;Landoltia_punctata_GLEAN_10001995;Landoltia_punctata_GLEAN_10008937;Landoltia_punctata_GLEAN_10012114;Landoltia_punctata_GLEAN_10012115;Landoltia_punctata_GLEAN_10014209;Landoltia_punctata_GLEAN_10014211;Landoltia_punctata_GLEAN_10014212;Landoltia_punctata_GLEAN_…	Lminor_018628.mRNA1
	LBD29 (ASL16)	0	2	2	2	1	1	1	1	--	AT2G42440;AT3G58190	OS03G0149100;OS08G0563400	AC149818.2_FG009;GRMZM2G092542	ZOSMA_32G00560	Spipo11G0057100	Landoltia_punctata_GLEAN_10005213	Lminor_015883.mRNA1
	LBD16 (ASL18)	0	1	1	1	0	0	0	0	--	AT2G42430	OS02G0820500	GRMZM2G075499	--	--	--	--
	SLR	0	3	1	1	1	2	2	2	--	AT3G04730;AT3G23050;AT4G14550	OS12G0601300	GRMZM2G138268	ZOSMA_13G00690	Spipo2G0056900;Spipo3G0093600	Landoltia_punctata_GLEAN_10003861;Landoltia_punctata_GLEAN_10011821	Lminor_014796.mRNA1;Lminor_016880.mRNA1
Root hair	TTG1	0	1	1	1	1	1	0	1	--	AT5G24520	OS02G0682500	GRMZM2G058292	ZOSMA_21G00810	Spipo0G0091400	--	Lminor_008692.mRNA1
	GL3, EGL3	0	3	3	2	1	1	1	3	--	AT1G63650;AT4G00480;AT5G41315	OS04G0557200;OS04G0557800;OS11G0258700	GRMZM2G172795;GRMZM5G822829	ZOSMA_25G00500	Spipo1G0030900	Landoltia_punctata_GLEAN_10022124	Lminor_016074.mRNA1;Lminor_018013.mRNA1;Lminor_019193.mRNA1
	WER	0	1	0	0	0	0	0	0	--	AT5G14750	--	--	--	--	--	--
	CPC	0	1	0	0	0	0	0	0	--	AT2G46410	--	--	--	--	--	--
	GL2	1	15	5	13	10	7	7	9	KFL_003960130	AT1G05230;AT1G17920;AT1G34650;AT1G73360;AT1G79840;AT2G32370;AT3G03260;AT3G61150;AT4G00730;AT4G04890;AT4G17710;AT4G21750;AT5G17320;AT5G46880;AT5G52170	OS02G0674800;OS04G0569100;OS04G0627000;OS08G0136100;OS10G0575600	AC235534.1_FG007;GRMZM2G001289;GRMZM2G004334;GRMZM2G004957;GRMZM2G026643;GRMZM2G062318;GRMZM2G116658;GRMZM2G118063;GRMZM2G122897;GRMZM2G123140;GRMZM2G126646;GRMZM2G130442;GRMZM2G145690	ZOSMA_122G00770;ZOSMA_123G00250;ZOSMA_189G00260;ZOSMA_19G01250;ZOSMA_29G01030;ZOSMA_43G00170;ZOSMA_57G00400;ZOSMA_64G00040;ZOSMA_75G00290;ZOSMA_77G00470	Spipo0G0162600;Spipo0G0176800;Spipo1G0099200;Spipo26G0003900;Spipo2G0018600;Spipo5G0066500;Spipo7G0015400	Landoltia_punctata_GLEAN_10003323;Landoltia_punctata_GLEAN_10004745;Landoltia_punctata_GLEAN_10009025;Landoltia_punctata_GLEAN_10016344;Landoltia_punctata_GLEAN_10018488;Landoltia_punctata_GLEAN_10019411;Landoltia_punctata_GLEAN_10019843	Lminor_001358.mRNA1;Lminor_006454.mRNA1;Lminor_007904.mRNA1;Lminor_010799.mRNA1;Lminor_012217.mRNA1;Lminor_012431.mRNA1;Lminor_014231.mRNA1;Lminor_014973.mRNA1;Lminor_019664.mRNA1
Root cap	FEZ	0	2	1	3	1	1	1	0	--	AT1G26870;AT5G39820	OS08G0436700	AC198937.4_FG005;GRMZM2G100593;GRMZM2G152543	ZOSMA_149G00200	Spipo0G0143900	Landoltia_punctata_GLEAN_10004341	--
	BRN1,2	0	2	0	2	1	1	1	0	--	AT1G33280;AT4G10350	--	GRMZM2G099144;GRMZM2G435824	ZOSMA_14G00260	Spipo13G0017600	Landoltia_punctata_GLEAN_10020635	--
	SMB	0	1	1	2	1	1	1	1	--	AT1G79580	OS02G0252200	GRMZM2G041746;GRMZM2G104074	ZOSMA_65G00970	Spipo8G0047200	Landoltia_punctata_GLEAN_10016007	Lminor_003586.mRNA1
Gravitropism	PLC1	2	7	4	4	10	2	2	2	KFL_000630020;KFL_002070140	AT2G40116;AT3G08510;AT3G55940;AT4G38530;AT5G58670;AT5G58690;AT5G58700	OS03G0289300;OS05G0127200;OS07G0694000;OS12G0562400	GRMZM2G114354;GRMZM2G129238;GRMZM2G137435;GRMZM5G889467	ZOSMA_114G00670;ZOSMA_143G00080;ZOSMA_143G00100;ZOSMA_143G00150;ZOSMA_261G00060;ZOSMA_261G00170;ZOSMA_28G00290;ZOSMA_28G00300;ZOSMA_28G00320;ZOSMA_70G00030	Spipo23G0035400;Spipo6G0066100	Landoltia_punctata_GLEAN_10002282;Landoltia_punctata_GLEAN_10007051	Lminor_009665.mRNA1;Lminor_009817.mRNA1
	WAV3	0	3	1	0	2	1	1	2	--	AT2G22680;AT4G37890;AT5G49665	OS04G0101800	--	ZOSMA_203G00110;ZOSMA_47G00240	Spipo0G0059900	Landoltia_punctata_GLEAN_10003273	Lminor_019449.mRNA1;Lminor_020114.mRNA1
	ARG1	1	1	1	1	1	1	1	1	KFL_002250020	AT1G68370	OS01G0512100	GRMZM2G005753	ZOSMA_111G00120	Spipo18G0036200	Landoltia_punctata_GLEAN_10016787	Lminor_010888.mRNA1
Total		10	92	109	100	62	72	59	56
Note: Genes highlighted in red are negatively related to root development.
Table S2B Function description of genes involved in root development
Function	Gene	Name	Ref_ID	Description
Ground tissue specification	SCR	SCARECROW	AT3G54220	Encodes a member of a novel family having similarity to DNA binding proteins containing basic-leucine zipper regions; scr is expressed in cortex/endodermal initial cells and in the endodermal cell lineage. Regulates the radial organization of the root. Is required cell-autonomously for distal specification of the quiescent center, which in turn regulates stem cell fate of immediately surrounding …
	SHR	SHORT ROOT	AT4G37650	Involved in radial organization of the root and shoot axial organs. Essential for normal shoot gravitropism. The protein moves in a highly specific manner from the cells of the stele in which it is synthesized outward. Movement requires sequences within the GRAS and VHIID domains. SHORT-ROOT forms a network in combination with JACKDAW, BLUEJAY AND SCARECROW to regulate tissue patterning through a…
	SCZ	SCHIZORIZA	AT1G46264	Encodes SCHIZORIZA, a member of Heat Shock Transcription Factor (Hsf) family. Functions as a nuclear factor regulating asymmetry of stem cell divisions.
Stele	TMO5 (bHLH32)	TARGET OF MONOPTEROS5	AT3G25710	Encodes a basic helix-loop-helix transcription factor that is expressed in the hypophysis-adjacent embryo cells, and is required and partially sufficient for MP-dependent root initiation. Involved in response to phosphate starvation. Negative regulator of root hair development, anthocyanin formation and Pi content. Its expression is responsive to both phosphate (Pi) and phosphite (Phi) in shoots.
	LHW	LONESOME HIGHWAY	AT2G27230	Encodes a nuclear-localized transcriptional activator with weak sequence similarity to basic helix-loop-helix(bHLH)-domain proteins. It promotes the production of stele cells in root meristems and is required to establish and maintain the normal vascular cell number and pattern in primary and lateral roots.
	PHB	PHABULOSA	AT2G34710	Probable transcription factor involved in the determination of adaxial-abaxial polarity in ovule primordium. Specifies adaxial leaf fates.
Adventitious root	ARL1/CRL1	ADVENTITIOUS ROOTLESS 1/CROWN ROOTLESS 1	Os03g0149100	ARL1/CRL1 is a specific regulator of crown roots, with a central role in crown root initiation.
	CRL4/GNOM1	CROWN ROOTLESS 4	Os02g0326600	Two crown rootless mutants, crown rootless 4 (crl4) and Osgnom1, were found to be allelic lines with mutations in a membrane-associated guanine-nucleotide exchange factor of the ADP-ribosylation factor G protein (GNOM). GNOM1 regulates the traffic of PIN1 auxin efflux carrier proteins, and consequently mediates polar auxin transport, suggesting that appropriate polarized auxin transport mediated …
	CAND1	CULLIN-ASSOCIATED AND NEDDYLATION-DISSOCIATED 1	AT2G02560	An auxin signalling gene, is required for the emergence of crown roots.
	CKX4	CK OXIDASE/DEHYDROGENASE 4	Os01g0940000	CRL5 and OsCKX4 plays an important role in crown root emergence and development.
	WOX11	WUSCHEL-related homeobox gene 11	Os07g0684900	The WUSCHEL-related homeobox gene OsWOX11, expressed in emerging crown roots and cell division regions of the root meristem, is an important player in CK-regulated crown root development.
	NAL1	NARROW LEAF 1	Os04g0615000	NARROW LEAF 1 (NAL1), was found to mediate rice crown root development, as the loss-of-function mutant nal1 produced fewer adventitious roots.
	CHR4/CRL6	CHROMATIN REMODELING 4/CROWN ROOTLESS 6	Os07g0497100	OsCHR4/CRL6 is most highly expressed in the basal region of the stem where crown roots are initiated. The defective crown root formation in crl6 can be rescued by auxin treatment, and furthermore, the expression of the OsIAA genes was down-regulated in crl6, providing evidence that OsCHR4/CRL6 plays a role in crown root development through the auxin-signalling pathway.
	CRL5	Crown rootless 5	Os07g0124700	CRL5 encodes an AP2/ERF transcription factor, expressed in the stem region where crown roots are initiated, and can be induced by exogenous auxin. The loss-of-function mutant crl5 produced fewer crown roots and its initiation of crown root primordia was impaired.
	RPK1	Receptor protein kinase 1	Os05g0486100	Overexpressing OsRPK1, which encodes a leucine-rich repeat receptor-like kinase (LRRRLK), resulted in undeveloped adventitious roots and LRs, and a reduced RAM caused by lower expression of most OsPIN genes, suggesting that OsRPK1 also functions in an auxin-related pathway .
Lateral root	ARF7	AUXIN RESPONSE FACTOR 7	AT5G20730	Encodes an auxin-regulated transcriptional activator. Activates expression of IAA1 and IAA9 in the presence of auxin. Mutants affect blue light and gravitropic and auxin mediated growth responses. Together with AUX19, it is involved in the response to ethylene. In the arf7 arf19 double mutant, several auxin-responsive genes (e.g. IAA5, LBD16, LBD29 and LBD33) are no longer upregulated by auxin.
	ARF19	AUXIN RESPONSE FACTOR 19	AT1G19220	Encodes an auxin response factor that contains the conserved VP1-B3 DNA-binding domain at its N-terminus and the Aux/IAA-like domains III and IV present in most ARFs at its C-terminus. The protein interacts with IAA1 (yeast two hybrid) and other auxin response elements such as ER7 and ER9 (yeast one hybrid). ARF19 protein can complement many aspects of the arf7 mutant phenotype and , together wit…
	WAK4	WALL ASSOCIATED KINASE 4	AT1G21210	Cell wall-associated ser/thr kinase involved in cell elongation and lateral root development
	LBD16 (ASL18)	LATERAL ORGAN BOUNDARIES-DOMAIN 16(ASYMMETRIC LEAVES2-LIKE 18)	AT2G42430	LOB-domain protein gene LBD16. This gene contains one auxin-responsive element (AuxRE).
	LBD29 (ASL16)	LATERAL ORGAN BOUNDARIES-DOMAIN 29(ASYMMETRIC LEAVES 2-LIKE 16)	AT3G58190	Involved in lateral root formation. Regulated by the transcriptional activators ARF7 and ARF19. This gene contains two auxin-responsive element (AuxRE).
	SLR	SOLITARY ROOT	AT4G14550	A member of the Aux/IAA protein family. Involved in lateral root development. Gain of function mutation decreases auxin-inducible gene expression. Protein is localized to the nucleus. Expressed in stele and root tip epidermis. Functions as a negative regulator of ARF7/19.
Root hair	TTG1	TRANSPARENT TESTA GLABRA 1	AT5G24520	Required for the accumulation of purple anthocyanins in leaves and stems. Involved in trichome and root hair development. Controls epidermal cell fate specification. Affects dihydroflavonol 4-reductase gene expression. It is thought that a ternary complex composed of TT2, TT8 and TTG1 is necessary for correct expression of BAN in seed endothelium. Based on clonal analysis and other methonds TTG1 …
	GL3	GLABRA3	AT5G41315	Encodes a basic helix loop helix domain protein that interacts with GL1 in trichome development.GL3 interacts with JAZ and DELLA proteins to regulate trichome initiation.
	EGL3	ENHANCER OF GLABRA 3	AT1G63650	Mutant has reduced trichomes, anthocyanin, and seed coat mucilage and abnormally patterned stomates. Mutants are defective in jasmonate-induced anthocyanin accumulation. Encodes a bHLH Transcription Factor 1. The protein is functionally redundant with GL3 and TT8 and interacts with TTG1, the myb proteins GL1, PAP1 and 2, CPC and TRY, and it will form heterodimers with GL3. Expression in N (non-ha…
	WER	WEREWOLF	AT5G14750	Encodes a MyB-related protein containing R2 and R3 repeats, involved in root and hypocotyl epidermal cell fate determination. Loss of function mutations make extra root hairs. Nuclear localized protein is a positive regulator for expression of CAPRICE (CPC).
	CPC	CAPRICE	AT2G46410	Nuclear-localized R3-type MYB transcription factor. Positive regulator of hair-cell differentiation. Preferentially transcribed in hairless cells. Moves from atrichoblasts into trichoblast via plasmodesmata in a tissue-specific mode. N-terminus and part of the Myb domain are required for this movement, with W76 playing a crucial role. Capability to increase the size-exclusion limit of plasmodesma…
	GL2	GLABRA2	AT1G79840	a homeodomain protein affects epidermal cell identity including trichomes, root hairs, and seed coat. It also down-regulates seed oil content. Expressed in atrichoblasts and required to suppress root hair development. Also expressed abundantly during early seed development. Directly regulated by WER.
Root cap	FEZ	NAC DOMAIN CONTAINING PROTEIN 9	AT1G26870	NAC (No Apical Meristem) domain transcriptional regulator superfamily protein. Promotes periclinal root capforming cell divisions. Activates expression of its negative regulator SMB in a feedback loop for ontrolled switches in cell division plane.
	BRN1	BEARSKIN1	AT1G33280	NAC domain protein. SMB, BRN1, and BRN2 act to regulate root cap maturation, in a partially redundant fashion.BRN1 and BRN2, control the cell wall maturation processes that are required to detach root cap layers from the root.
	BRN2	BEARSKIN2	AT4G10350	NAC domain protein. SMB, BRN1, and BRN2 act to regulate root cap maturation, in a partially redundant fashion.BRN1 and BRN2, control the cell wall maturation processes that are required to detach root cap layers from the root.
	SMB	SOMBRERO	AT1G79580	NAC-domain protein. Involved in root cap development. Involved in a regulatory feedback loop with FEZ. FEZ activates SMB in hte root cap daughter cells soon after division, and SMB in turn represses FEZ expression in these cells, thereby preventing further stem cell divisions.
Gravitropism	PLC1	PHOSPHOLIPASE C1	AT5G58670	The expression suppression of the Class III HD-ZIP transcription factor PHABULOSA (PHB) is necessary for xylem, pericycle and ground tissue patterning.
	WAV3	WAVY GROWTH 3	AT5G49665	E3 ubiquitin-protein ligase involved in the regulation of root growth. Acts as positive regulator of root gravitropism. Possesses E3 protein ligase activity in vitro.
	ARG1	ALTERED RESPONSE TO GRAVITY 1	AT1G68370	DnaJ-like protein with homology to coiled coils found in cytoskeleton-interacting proteins. Have a continuous role in plant development probably in the structural organization of compartments (By similarity). Seems to be involved in early gravitropic signal transduction within the gravity-perceiving cells (statocytes), where it influences pH changes and auxin distribution. Probably affects the lo…
Note: Genes highlighted in red are negatively related to root development.
Table S2C Expression of genes involved in root development of S. polyrhiza
Function	Gene	Spo.ID	Spo.FPKM
Ground tissue specification	SCR	Spipo3G0011100	9.04
	SHR	Spipo2G0099200	5.73
	SCZ	Spipo0G0095000	0.8
Stele	TMO5 (bHLH32)	Spipo15G0027500	1.76
	LHW	Spipo4G0108600	0
	PHB	Spipo1G0002900	12.83
		Spipo5G0037000	7.53
		Spipo32G0009800	9.84
Adventitious root	ARL1/CRL1	Spipo11G0057100	0
	CRL4/GNOM1	Spipo21G0014700	0
		Spipo3G0098500	17.49
	CAND1	Spipo13G0019000	0
	CKX4	Spipo6G0035500	5.82
	WOX11	Spipo3G0014200	0.62
	NAL1	NA	NA
	CHR4/CRL6	NA	NA
	CRL5	NA	NA
	RPK1	Spipo13G0016600	1.45
		Spipo13G0017000	5.41
		Spipo13G0017100	0
		Spipo3G0011700	0.18
		Spipo3G0012100	7.61
		Spipo3G0012200	0
Lateral root	ARF7, 19	Spipo0G0032200	13.77
		Spipo5G0000900	2.73
		Spipo12G0063000	25.91
	WAK	Spipo0G0099900	0
		Spipo0G0134100	0
		Spipo8G0062200	0
		Spipo9G0062000	0.87
		Spipo21G0037300	0
		Spipo23G0018300	2
		Spipo23G0018800	0.9
		Spipo23G0018900	0
		Spipo23G0019200	4.06
		Spipo23G0019400	0.69
		Spipo23G0019600	6.89
		Spipo30G0000200	0
		Spipo30G0008700	0.45
		Spipo30G0008800	0.09
		Spipo30G0009000	8.23
		Spipo30G0009100	2.73
		Spipo30G0009200	1.99
		Spipo30G0009400	0
		Spipo30G0009700	0.67
		Spipo30G0010200	0
		Spipo30G0010700	1.2
		Spipo30G0011600	1.56
		Spipo30G0011800	1.71
		Spipo30G0012000	1.52
		Spipo30G0012200	1.81
		Spipo30G0012300	1.4
		Spipo30G0012500	0
		Spipo30G0012800	4.66
		Spipo30G0012900	0
		Spipo30G0013100	13.03
	LBD29 (ASL16)	Spipo11G0057100	0
	LBD16 (ASL18)	NA	NA
	SLR	Spipo2G0056900	106.81
		Spipo3G0093600	0
Root hair	TTG1	Spipo0G0091400	24.62
	GL3, EGL3	Spipo1G0030900	16.51
	WER	NA	NA
	CPC	NA	NA
	GL2	Spipo0G0162600	6.78
		Spipo0G0176800	0
		Spipo1G0099200	105.28
		Spipo2G0018600	3.51
		Spipo5G0066500	5.58
		Spipo7G0015400	11.19
		Spipo26G0003900	1.51
Root cap	FEZ	Spipo0G0143900	1.83
	BRN1, 2	Spipo13G0017600	0
	SMB	Spipo8G0047200	0
Gravitropism	PLC1	Spipo6G0066100	36.66
		Spipo23G0035400	1.37
	WAV3	Spipo0G0059900	0
	ARG1	Spipo18G0036200	0
Note: Genes highlighted in red are negatively related to root development.
Table S1D Expression of genes involved in root development of L. punctata
Function	Gene	Lpu.ID	Lpu.FPKM
Ground tissue specification	SCR	Landoltia_punctata_GLEAN_10010617	6.79
	SHR	Landoltia_punctata_GLEAN_10005816	3.31
	SCZ	Landoltia_punctata_GLEAN_10006790	2.21
		Landoltia_punctata_GLEAN_10019672	3.37
Stele	TMO5 (bHLH32)	Landoltia_punctata_GLEAN_10019729	0.18
	LHW	Landoltia_punctata_GLEAN_10012474	0.1
	PHB	Landoltia_punctata_GLEAN_10022436	7.22
		Landoltia_punctata_GLEAN_10004278	2.74
		Landoltia_punctata_GLEAN_10018133	4.16
Adventitious root	ARL1/CRL1	Landoltia_punctata_GLEAN_10005213	0
	CRL4/GNOM1	Landoltia_punctata_GLEAN_10011760	3.63
		Landoltia_punctata_GLEAN_10015238	0
	CAND1	Landoltia_punctata_GLEAN_10020643	1.17
	CKX4	Landoltia_punctata_GLEAN_10014405	0.86
	WOX11	Landoltia_punctata_GLEAN_10010645	0
	NAL1	NA	NA
	CHR4/CRL6	NA	NA
	CRL5	NA	NA
	RPK1	Landoltia_punctata_GLEAN_10003587	0
		Landoltia_punctata_GLEAN_10010597	17.41
		Landoltia_punctata_GLEAN_10010619	10.81
		Landoltia_punctata_GLEAN_10010620	2.22
		Landoltia_punctata_GLEAN_10020629	6.64
Lateral root	ARF7,19	Landoltia_punctata_GLEAN_10012448	1.38
		Landoltia_punctata_GLEAN_10001767	13.83
		Landoltia_punctata_GLEAN_10001769	14.41
		Landoltia_punctata_GLEAN_10019986	0
	WAK	Landoltia_punctata_GLEAN_10000065	8.57
		Landoltia_punctata_GLEAN_10016187	0.35
		Landoltia_punctata_GLEAN_10016186	4
		Landoltia_punctata_GLEAN_10014209	0.64
		Landoltia_punctata_GLEAN_10014212	1.15
		Landoltia_punctata_GLEAN_10012114	10.18
		Landoltia_punctata_GLEAN_10012115	1.24
		Landoltia_punctata_GLEAN_10019009	1.76
		Landoltia_punctata_GLEAN_10016449	1.95
		Landoltia_punctata_GLEAN_10001995	4.89
		Landoltia_punctata_GLEAN_10001967	0.58
		Landoltia_punctata_GLEAN_10001966	0.89
		Landoltia_punctata_GLEAN_10001965	0.3
		Landoltia_punctata_GLEAN_10016190	0
		Landoltia_punctata_GLEAN_10016188	0
		Landoltia_punctata_GLEAN_10014211	0
		Landoltia_punctata_GLEAN_10008937	0
	LBD29 (ASL16)	Landoltia_punctata_GLEAN_10005213	0
	LBD16 (ASL18)	NA	NA
	SLR	Landoltia_punctata_GLEAN_10011821	60.7
		Landoltia_punctata_GLEAN_10003861	0
Root hair	TTG1	NA	NA
	GL3,EGL3	Landoltia_punctata_GLEAN_10022124	0
	WER	NA	NA
	CPC	NA	NA
	GL2	Landoltia_punctata_GLEAN_10004745	2.83
		Landoltia_punctata_GLEAN_10003323	0
		Landoltia_punctata_GLEAN_10016344	0
		Landoltia_punctata_GLEAN_10018488	0.81
		Landoltia_punctata_GLEAN_10009025	5.55
		Landoltia_punctata_GLEAN_10019843	16.61
		Landoltia_punctata_GLEAN_10019411	0.57
Root cap	FEZ	Landoltia_punctata_GLEAN_10004341	0.07
	BRN1,2	Landoltia_punctata_GLEAN_10020635	0.3
	SMB	Landoltia_punctata_GLEAN_10016007	0.56
Gravitropism	PLC1	Landoltia_punctata_GLEAN_10007051	0.43
		Landoltia_punctata_GLEAN_10002282	23.57
	WAV3	Landoltia_punctata_GLEAN_10003273	1.46
	ARG1	Landoltia_punctata_GLEAN_10016787	3.85
Note: Genes highlighted in red are negatively related to root development.
Table S1E Expression of genes involved in root development of L. minor
Function	Gene	Lmi.ID	Lmi.FPKM
Ground tissue specification	SCR	Lminor_020874	0.67
		Lminor_021760	0.84
	SHR	Lminor_005238	1.78
	SCZ	Lminor_009199	2.01
		Lminor_020592	0
Stele	TMO5 (bHLH32)	Lminor_020649	0.4
	LHW	Lminor_010035	0
	PHB	Lminor_011492	1.19
		Lminor_004364	0
Adventitious root	ARL1/CRL1	Lminor_015883.mRNA1	0.21
	CRL4/GNOM1	Lminor_002784.mRNA1	0
		Lminor_005553.mRNA1	15.09
	CAND1	Lminor_006044.mRNA1	0
	CKX4	Lminor_004166.mRNA1	1.47
		Lminor_016283.mRNA1	27.96
		Lminor_019611.mRNA1	0
	WOX11	Lminor_010750.mRNA1	1.8
		Lminor_020198.mRNA1	0
		Lminor_020438.mRNA1	0
	NAL1	NA	NA
	CHR4/CRL6	NA	NA
	CRL5	NA	NA
	RPK1	Lminor_004489.mRNA1	0.04
		Lminor_006378.mRNA1	29.35
		Lminor_007759.mRNA1	1.81
		Lminor_009116.mRNA1	0.89
		Lminor_009374.mRNA1	4.92
		Lminor_010311.mRNA1	3.1
		Lminor_010391.mRNA1	0
		Lminor_011572.mRNA1	0
		Lminor_011650.mRNA1	0.39
		Lminor_016572.mRNA1	0
Lateral root	ARF7,19	Lminor_000230	15.12
		Lminor_007801	4
		Lminor_012188	0.02
		Lminor_013100	0.02
	WAK	Lminor_018628	24
	LBD29 (ASL16)	Lminor_015883	0.21
	LBD16 (ASL18)	NA	NA
	SLR	Lminor_016880	54.28
		Lminor_014796	0
Root hair	TTG1	Lminor_008692	15.27
	GL3, EGL3	Lminor_016074	0.21
		Lminor_018013	0.26
		Lminor_019193	2.19
	WER	NA	NA
	CPC	NA	NA
	GL2	Lminor_001358	101.83
		Lminor_014973	0
		Lminor_006454	0.54
		Lminor_007904	5.18
		Lminor_010799	13.03
		Lminor_012217	1.25
		Lminor_012431	13.03
		Lminor_014231	2.02
		Lminor_019664	0.6
Root cap	FEZ	NA	NA
	BRN1,2	NA	NA
	SMB	Lminor_003586	0
Gravitropism	PLC1	Lminor_009665	0
		Lminor_009817	0.73
	WAV3	Lminor_019449	0
		Lminor_020114	0
	ARG1	Lminor_010888	0
Note: Genes highlighted in red are negatively related to root development.
