# Supplementary material for: Duckweed Evolution: from Land back to Water
Source: Genomics Proteomics Bioinformatics. 2025 Aug 23;23(4):qzaf074. doi: 10.1093/gpbjnl/qzaf074 (PMC12707978; doi:10.1093/gpbjnl/qzaf074)
Supplement: qzaf074_Supplementary_Data [file qzaf074_supplementary_data.zip › Table_S3.xlsx]

## Sheet: Sheet1
Table S3 The gene number and gene expression of auxin signaling pathway involved in AR development
Note: AR, adventitious root.
Table S3A The gene number of auxin signaling pathway involved in AR development in 8 model plant species
	Gene number								Gene ID
Gene	K.flaccidum	A.thaliana	O.Sativa	Z.mays	Z.marina	S.polyrhiza	L.punctata	L.minor	K.flaccidum	A.thaliana	O.Sativa	Z.mays	Z.marina	S.polyrhiza	L.punctata	L.minor
ARL1/CRL1	0	2	2	2	1	1	1	1	--	AT2G42440;AT3G58190	OS03G0149100;OS08G0563400	AC149818.2_FG009;GRMZM2G092542	ZOSMA_32G00560	Spipo11G0057100	Landoltia_punctata_GLEAN_10005213	Lminor_015883.mRNA1
CRL4/GNOM1	2	3	3	3	4	2	2	2	KFL_002160130;KFL_002160140	AT1G13980;AT5G19610;AT5G39500	OS02G0326600;OS03G0666100;OS04G0117300	GRMZM2G004946;GRMZM2G006474;GRMZM2G082916	ZOSMA_108G00240;ZOSMA_111G00150;ZOSMA_123G00350;ZOSMA_56G00900	Spipo21G0014700;Spipo3G0098500	Landoltia_punctata_GLEAN_10011760;Landoltia_punctata_GLEAN_10015238	Lminor_002784.mRNA1;Lminor_005553.mRNA1
RPK1	0	5	6	5	1	6	5	10	--	AT1G79620;AT5G49750;AT5G49760;AT5G49770;AT5G49780	OS01G0816600;OS03G0329700;OS05G0305900;OS05G0486100;OS11G0245200;OS12G0210400	AC193379.3_FG001;GRMZM2G023715;GRMZM2G080851;GRMZM2G429714;GRMZM2G577191	ZOSMA_91G00490	Spipo13G0016600;Spipo13G0017000;Spipo13G0017100;Spipo3G0011700;Spipo3G0012100;Spipo3G0012200	Landoltia_punctata_GLEAN_10003587;Landoltia_punctata_GLEAN_10010597;Landoltia_punctata_GLEAN_10010619;Landoltia_punctata_GLEAN_10010620;Landoltia_punctata_GLEAN_10020629	Lminor_004489.mRNA1;Lminor_006378.mRNA1;Lminor_007759.mRNA1;Lminor_009116.mRNA1;Lminor_009374.mRNA1;Lminor_010311.mRNA1;Lminor_010391.mRNA1;Lminor_011572.mRNA1;Lminor_011650.mRNA1;Lminor_016572.mRNA1
TIR1/AFB	0	6	5	8	3	4	3	2	--	AT1G12820;AT3G26810;AT3G62980;AT4G03190;AT4G24390;AT5G49980	OS02G0759700;OS04G0395600;OS05G0150500;OS11G0462900;OS11G0515500	GRMZM2G024180;GRMZM2G095786;GRMZM2G135978;GRMZM2G137451;GRMZM2G155849;GRMZM2G398848;GRMZM2G427529;GRMZM5G848945	ZOSMA_23G00160;ZOSMA_3G01780;ZOSMA_8G00250	Spipo0G0074400;Spipo13G0022900;Spipo3G0041900;Spipo6G0003800	Landoltia_punctata_GLEAN_10002709;Landoltia_punctata_GLEAN_10018857;Landoltia_punctata_GLEAN_10020697	Lminor_012257;Lminor_018988
PIN1/2/3/4/6/7	1	6	7	6	5	4	4	8	KFL_000710010	AT1G23080;AT1G70940;AT1G73590;AT1G77110;AT2G01420;AT5G57090	OS01G0643300;OS02G0743400;OS05G0576900;OS06G0232300;OS06G0660200;OS11G0137000;OS12G0133800	GRMZM2G074267;GRMZM2G098643;GRMZM2G126260;GRMZM2G149184;GRMZM2G160496;GRMZM2G171702	ZOSMA_10G01540;ZOSMA_111G00450;ZOSMA_137G00190;ZOSMA_34G00750;ZOSMA_62G00250	Spipo15G0027400;Spipo19G0020700;Spipo3G0023400;Spipo4G0091500	Landoltia_punctata_GLEAN_10012620;Landoltia_punctata_GLEAN_10016995;Landoltia_punctata_GLEAN_10017792;Landoltia_punctata_GLEAN_10019728	Lminor_004267.mRNA1;Lminor_009142.mRNA1;Lminor_011328.mRNA1;Lminor_017068.mRNA1;Lminor_017069.mRNA1;Lminor_017200.mRNA1;Lminor_017585.mRNA1;Lminor_018121.mRNA1
PIN5A/B/C	0	1	3	3	2	0	0	0	--	AT5G16530	OS01G0919800;OS08G0529000;OS09G0505400	GRMZM2G025742;GRMZM2G175983;GRMZM2G148648	ZOSMA_74G00860;ZOSMA_74G00880	--	--	--
PIN8	0	1	1	1	1	0	0	0	--	AT5G15100	OS01G0715600	GRMZM5G839411	ZOSMA_31G00470	--	--	--
PIN9	0	0	1	1	0	0	0	0	--	--	OS01G0802700	GRMZM5G859099	--	--	--	--
Table S3B The gene expression of auxin involved in auxin signaling pathway involved in AR development in S. polyrhiza
Gene	spo.ID	spo.FPKM
ARL1/CRL1	Spipo11G0057100	0
CRL4/GNOM1	Spipo21G0014700	0
RPK1	Spipo3G0098500	17.49
	Spipo13G0016600	1.45
	Spipo13G0017000	5.41
	Spipo13G0017100	0
	Spipo3G0011700	0.18
	Spipo3G0012100	7.61
	Spipo3G0012200	0
TIR1/AFB	Spipo0G0074400	24.03
	Spipo13G0022900	20.18
	Spipo3G0041900	1.73
	Spipo6G0003800	0
PIN1/2/3/4/6/7	Spipo15G0027400	71.05
	Spipo19G0020700	7.86
	Spipo3G0023400	0.21
	Spipo4G0091500	1.32
Table S3C The gene expression of auxin involved in auxin signaling pathway involved in AR development in L. punctata
Gene	lpu.ID	lpu.FPKM
ARL1/CRL1	Landoltia_punctata_GLEAN_10005213	0
CRL4/GNOM1	Landoltia_punctata_GLEAN_10011760	3.63
	Landoltia_punctata_GLEAN_10015238	0
RPK1	Landoltia_punctata_GLEAN_10003587	0
	Landoltia_punctata_GLEAN_10010597	17.41
	Landoltia_punctata_GLEAN_10010619	10.81
	Landoltia_punctata_GLEAN_10010620	2.22
	Landoltia_punctata_GLEAN_10020629	6.64
TIR1/AFB	Landoltia_punctata_GLEAN_10002709	3.93
	Landoltia_punctata_GLEAN_10018857	26.47
	Landoltia_punctata_GLEAN_10020697	2.89
PIN1/2/3/4/6/7	Landoltia_punctata_GLEAN_10012620	0.75
	Landoltia_punctata_GLEAN_10016995	0.16
	Landoltia_punctata_GLEAN_10017792	0.55
	Landoltia_punctata_GLEAN_10019728	16.4
Table S3D The gene expression of auxin involved in auxin signaling pathway involved in AR development in L. minor
Gene	lmi.ID	lmi.FPKM
ARL1/CRL1	Lminor_015883.mRNA1	0.21
CRL4/GNOM1	Lminor_002784.mRNA1	0
	Lminor_005553.mRNA1	15.09
RPK1	Lminor_004489.mRNA1	0.04
	Lminor_006378.mRNA1	29.35
	Lminor_007759.mRNA1	1.81
	Lminor_009116.mRNA1	0.89
	Lminor_009374.mRNA1	4.92
	Lminor_010311.mRNA1	3.1
	Lminor_010391.mRNA1	0
	Lminor_011572.mRNA1	0
	Lminor_011650.mRNA1	0.39
	Lminor_016572.mRNA1	0
TIR1/AFB	Lminor_012257.mRNA1	0
	Lminor_018988.mRNA1	0
PIN1/2/3/4/6/7	Lminor_004267.mRNA1	0.49
	Lminor_009142.mRNA1	0.43
	Lminor_011328.mRNA1	0
	Lminor_017068.mRNA1	0
	Lminor_017069.mRNA1	0
	Lminor_017200.mRNA1	0
	Lminor_017585.mRNA1	0.72
	Lminor_018121.mRNA1	0.49
