# Supplementary material for: Duckweed Evolution: from Land back to Water
Source: Genomics Proteomics Bioinformatics. 2025 Aug 23;23(4):qzaf074. doi: 10.1093/gpbjnl/qzaf074 (PMC12707978; doi:10.1093/gpbjnl/qzaf074)
Supplement: qzaf074_Supplementary_Data [file qzaf074_supplementary_data.zip › Table_S4.xlsx]

## Sheet: Sheet1
Table S4 Detailed information and expression level of genes involved in stomata development
Table S4A List of genes involved in stomata development
		Gene number								Gene ID
Function	Gene	K.flaccidum	A.thaliana	O.Sativa	Z.mays	Z.marina	S.polyrhiza	L.punctata	L.minor	K.flaccidum	A.thaliana	O.Sativa	Z.mays	Z.marina	S.polyrhiza	L.punctata	L.minor
Differentiation	SPCH	0	1	1	2	0	0	1	2	--	AT5G53210	OS02G0257500	GRMZM2G064638;GRMZM2G085751	--	--	Landoltia_punctata_GLEAN_10021355	Lminor_019182.mRNA1;Lminor_020564.mRNA1
	MUTE	0	1	1	1	0	1	1	1	--	AT3G06120	OS05G0597000	GRMZM2G417164	--	Spipo6G0039300	Landoltia_punctata_GLEAN_10014376	Lminor_017679.mRNA1
	FAMA	0	1	1	1	0	0	1	1	--	AT3G24140	OS05G0586300	GRMZM2G162450	--	--	Landoltia_punctata_GLEAN_10017233	Lminor_012499.mRNA1
	SCRM	0	2	2	3	1	2	1	1	--	AT1G12860;AT3G26744	OS01G0928000;OS11G0523700	GRMZM2G033356;GRMZM2G172297;GRMZM2G173534	ZOSMA_11G00170	Spipo0G0129300;Spipo4G0062100	Landoltia_punctata_GLEAN_10017511	Lminor_000447.mRNA1
	FLP	2	2	1	1	1	1	1	1	KFL_005650070;KFL_007930050	AT1G14350;AT2G02820	OS07G0627300	GRMZM2G064630	ZOSMA_182G00050	Spipo0G0157900	Landoltia_punctata_GLEAN_10014697	Lminor_013075.mRNA1
	HDG2	1	15	5	13	10	7	7	9	KFL_003960130	AT1G05230;AT1G17920;AT1G34650;AT1G73360;AT1G79840;AT2G32370;AT3G03260;AT3G61150;AT4G00730;AT4G04890;AT4G17710;AT4G21750;AT5G17320;AT5G46880;AT5G52170	OS02G0674800;OS04G0569100;OS04G0627000;OS08G0136100;OS10G0575600	AC235534.1_FG007;GRMZM2G001289;GRMZM2G004334;GRMZM2G004957;GRMZM2G026643;GRMZM2G062318;GRMZM2G116658;GRMZM2G118063;GRMZM2G122897;GRMZM2G123140;GRMZM2G126646;GRMZM2G130442;GRMZM2G145690	ZOSMA_122G00770;ZOSMA_123G00250;ZOSMA_189G00260;ZOSMA_19G01250;ZOSMA_29G01030;ZOSMA_43G00170;ZOSMA_57G00400;ZOSMA_64G00040;ZOSMA_75G00290;ZOSMA_77G00470	Spipo0G0162600;Spipo0G0176800;Spipo1G0099200;Spipo26G0003900;Spipo2G0018600;Spipo5G0066500;Spipo7G0015400	Landoltia_punctata_GLEAN_10003323;Landoltia_punctata_GLEAN_10004745;Landoltia_punctata_GLEAN_10009025;Landoltia_punctata_GLEAN_10016344;Landoltia_punctata_GLEAN_10018488;Landoltia_punctata_GLEAN_10019411;Landoltia_punctata_GLEAN_10019843	Lminor_001358.mRNA1;Lminor_006454.mRNA1;Lminor_007904.mRNA1;Lminor_010799.mRNA1;Lminor_012217.mRNA1;Lminor_012431.mRNA1;Lminor_014231.mRNA1;Lminor_014973.mRNA1;Lminor_019664.mRNA1
Spacing and patterning	YDA	1	1	2	3	4	1	1	3	KFL_001490090	AT1G63700	OS02G0666300;OS04G0559800	AC209208.3_FG001;GRMZM2G093316;GRMZM2G175504	ZOSMA_16G00390;ZOSMA_253G00060;ZOSMA_26G00340;ZOSMA_26G00350	Spipo24G0030800	Landoltia_punctata_GLEAN_10005975	Lminor_011254.mRNA1;Lminor_012905.mRNA1;Lminor_013957.mRNA1
	MKK4/MKK5	0	2	2	1	1	1	2	1	--	AT1G51660;AT3G21220	OS02G0787300;OS06G0191300	GRMZM5G834697	ZOSMA_50G00070	Spipo12G0053200	Landoltia_punctata_GLEAN_10007547;Landoltia_punctata_GLEAN_10013412	Lminor_004703.mRNA1
	MKK7/MKK9	0	2	1	3	1	1	1	1	--	AT1G18350;AT1G73500	OS03G0225100	GRMZM2G126049;GRMZM2G163217;GRMZM2G344388	ZOSMA_30G00510	Spipo15G0037300	Landoltia_punctata_GLEAN_10019873	Lminor_001746.mRNA1
	AP2C3	0	3	1	2	3	2	3	3	--	AT1G07160;AT2G30020;AT2G40180	OS03G0292100	AC208201.3_FG002;GRMZM2G465287	ZOSMA_114G00790;ZOSMA_193G00030;ZOSMA_3G01170	Spipo22G0031600;Spipo23G0037200	Landoltia_punctata_GLEAN_10007073;Landoltia_punctata_GLEAN_10015682;Landoltia_punctata_GLEAN_10015683	Lminor_007256.mRNA1;Lminor_018506.mRNA1;Lminor_018711.mRNA1
	TMM	0	1	1	1	0	1	1	1	--	AT1G80080	OS01G0623000	GRMZM2G011401	--	Spipo18G0010300	Landoltia_punctata_GLEAN_10013569	Lminor_015275.mRNA1
	EPF1	0	1	0	0	0	1	0	0	--	AT2G20875	--	--	--	Spipo14G0058800	--	--
	EPF2	0	1	2	2	0	1	1	1	--	AT1G34245	OS04G0457700;OS04G0637300	GRMZM2G177393;GRMZM2G431783	--	Spipo15G0006400	Landoltia_punctata_GLEAN_10014662	Lminor_004580.mRNA1
	EPFL9	0	1	1	1	0	1	1	0	--	AT4G12970	OS01G0914400	GRMZM2G170975	--	Spipo7G0057500	Landoltia_punctata_GLEAN_10008928	--
	MPK3/MPK6	1	8	4	6	5	3	3	3	KFL_000990050	AT1G01560;AT1G07880;AT2G43790;AT2G46070;AT3G45640;AT3G59790;AT4G01370;AT4G11330	OS03G0285800;OS06G0154500;OS08G0157000;OS10G0533600	GRMZM2G002100;GRMZM2G017792;GRMZM2G020216;GRMZM2G053987;GRMZM2G123886;GRMZM2G127141	ZOSMA_11G00460;ZOSMA_30G00310;ZOSMA_31G01470;ZOSMA_77G00640;ZOSMA_89G01040	Spipo0G0129500;Spipo11G0021200;Spipo14G0031100	Landoltia_punctata_GLEAN_10002269;Landoltia_punctata_GLEAN_10005803;Landoltia_punctata_GLEAN_10021241	Lminor_007924.mRNA1;Lminor_008467.mRNA1;Lminor_016187.mRNA1
	ER	0	3	3	3	3	2	3	2	--	AT2G26330;AT5G07180;AT5G62230	OS02G0777400;OS06G0130100;OS06G0203800	GRMZM2G082855;GRMZM2G463904;GRMZM5G809695	ZOSMA_292G00090;ZOSMA_85G01030;ZOSMA_87G00130	Spipo11G0029800;Spipo15G0047400	Landoltia_punctata_GLEAN_10005693;Landoltia_punctata_GLEAN_10005694;Landoltia_punctata_GLEAN_10019951	Lminor_001034.mRNA1;Lminor_002966.mRNA1
	SDD1	0	32	52	47	25	41	28	60	--	AT1G01900;AT1G04110;AT1G20150;AT1G20160;AT1G32940;AT1G32950;AT1G32960;AT1G32970;AT1G66210;AT1G66220;AT2G04160;AT2G05920;AT3G14067;AT3G14240;AT4G10510;AT4G10520;AT4G10530;AT4G10540;AT4G10550;AT4G21323;AT4G21630;AT4G21640;AT4G21650;AT4G26330;AT4G34980;AT5G11940;AT5G45640;AT5G45650;AT5G51750;AT5G59810;AT5G67090;AT5G67360	OS01G0278950;OS01G0702300;OS01G0727800;OS01G0794800;OS01G0795000;OS01G0795100;OS01G0795200;OS01G0795400;OS01G0868800;OS01G0868900;OS02G0198700;OS02G0269600;OS02G0270200;OS02G0270800;OS02G0270900;OS02G0271000;OS02G0271600;OS02G0665300;OS02G0779000;OS02G0779200;OS02G0779900;OS02G0780200;OS03G0119300;OS03G0143100;OS03G0158700;OS03G0242900;OS03G0430500;OS03G0605300;OS03G0761500;OS04G0120300;OS04G0121…	AC196090.3_FG006;AC204292.4_FG006;AC209208.3_FG003;GRMZM2G006366;GRMZM2G008109;GRMZM2G012062;GRMZM2G013986;GRMZM2G014499;GRMZM2G026535;GRMZM2G029780;GRMZM2G031613;GRMZM2G039538;GRMZM2G047319;GRMZM2G055684;GRMZM2G057159;GRMZM2G059165;GRMZM2G073223;GRMZM2G073882;GRMZM2G076417;GRMZM2G091578;GRMZM2G107686;GRMZM2G112100;GRMZM2G115773;GRMZM2G120085;GRMZM2G121293;GRMZM2G131177;GRMZM2G132032;GRMZM2G14524…	ZOSMA_136G00150;ZOSMA_136G00180;ZOSMA_177G00010;ZOSMA_177G00270;ZOSMA_177G00420;ZOSMA_180G00150;ZOSMA_1G02780;ZOSMA_202G00320;ZOSMA_238G00150;ZOSMA_238G00160;ZOSMA_253G00040;ZOSMA_256G00190;ZOSMA_305G00030;ZOSMA_328G00030;ZOSMA_335G00080;ZOSMA_34G00230;ZOSMA_48G00270;ZOSMA_503G00020;ZOSMA_50G00290;ZOSMA_53G00890;ZOSMA_58G00010;ZOSMA_59G00290;ZOSMA_67G00040;ZOSMA_84G00520;ZOSMA_902G00010	Spipo0G0029800;Spipo0G0029900;Spipo0G0034300;Spipo10G0030500;Spipo10G0031100;Spipo10G0031400;Spipo10G0031500;Spipo10G0031600;Spipo10G0031700;Spipo10G0031800;Spipo10G0032000;Spipo10G0032200;Spipo10G0032600;Spipo10G0033200;Spipo10G0033300;Spipo11G0030500;Spipo11G0037400;Spipo11G0037800;Spipo11G0038100;Spipo16G0005200;Spipo17G0019800;Spipo19G0000900;Spipo1G0013100;Spipo1G0067100;Spipo1G0104500;Spipo…	Landoltia_punctata_GLEAN_10001552;Landoltia_punctata_GLEAN_10003279;Landoltia_punctata_GLEAN_10003423;Landoltia_punctata_GLEAN_10003794;Landoltia_punctata_GLEAN_10003795;Landoltia_punctata_GLEAN_10003799;Landoltia_punctata_GLEAN_10003800;Landoltia_punctata_GLEAN_10005042;Landoltia_punctata_GLEAN_10005149;Landoltia_punctata_GLEAN_10005308;Landoltia_punctata_GLEAN_10005312;Landoltia_punctata_GLEAN_…	Lminor_001022.mRNA1;Lminor_001023.mRNA1;Lminor_001027.mRNA1;Lminor_001685.mRNA1;Lminor_003349.mRNA1;Lminor_003439.mRNA1;Lminor_003849.mRNA1;Lminor_004836.mRNA1;Lminor_005711.mRNA1;Lminor_006077.mRNA1;Lminor_006197.mRNA1;Lminor_006200.mRNA1;Lminor_007410.mRNA1;Lminor_007484.mRNA1;Lminor_007625.mRNA1;Lminor_008691.mRNA1;Lminor_009887.mRNA1;Lminor_009888.mRNA1;Lminor_010111.mRNA1;Lminor_012197.mRNA1…
	CHAL(EPFL6)	0	1	1	2	1	1	2	1	--	AT2G30370	OS01G0824500	GRMZM2G019612;GRMZM2G702036	ZOSMA_270G00140	Spipo29G0014100	Landoltia_punctata_GLEAN_10010897;Landoltia_punctata_GLEAN_10013005	Lminor_019786.mRNA1
Polarity and division asymmetry	BASL	0	1	0	0	0	0	0	0	--	AT5G60880	--	--	--	--	--	--
	POLAR	0	1	0	0	0	1	1	1	--	AT4G31805	--	--	--	Spipo10G0014700	Landoltia_punctata_GLEAN_10007510	Lminor_000417.mRNA1
Cell Division	CDKB1;1	1	2	1	1	1	1	1	0	KFL_004040010	AT2G38620;AT3G54180	OS01G0897000	GRMZM2G495626	ZOSMA_20G01180	Spipo22G0022600	Landoltia_punctata_GLEAN_10020909	--
	CYCD4;2	1	3	1	3	1	1	1	1	KFL_000800200	AT2G22490;AT5G10440;AT5G65420	OS09G0466100	GRMZM2G075117;GRMZM2G140633;GRMZM2G178229	ZOSMA_23G01060	Spipo4G0013900	Landoltia_punctata_GLEAN_10000990	Lminor_003150.mRNA1
	CYCA2	0	4	1	2	1	1	1	1	--	AT1G15570;AT1G80370;AT5G11300;AT5G25380	OS12G0502300	GRMZM2G017081;GRMZM5G879536	ZOSMA_98G00250	Spipo21G0009300	Landoltia_punctata_GLEAN_10015301	Lminor_000591.mRNA1
	SCD1	1	1	1	2	2	1	1	2	KFL_001290220	AT1G49040	OS01G0575500	GRMZM2G074466;GRMZM2G074572	ZOSMA_40G00290;ZOSMA_40G00310	Spipo21G0025200	Landoltia_punctata_GLEAN_10015141	Lminor_010374.mRNA1;Lminor_011592.mRNA1
	GSL8	2	12	13	14	10	8	9	8	KFL_005000040;KFL_005320020	AT1G05570;AT1G06490;AT2G13680;AT2G31960;AT2G36850;AT3G07160;AT3G14570;AT3G59100;AT4G03550;AT4G04970;AT5G13000;AT5G36870	OS01G0533000;OS01G0533500;OS01G0672500;OS01G0754200;OS02G0832400;OS02G0832500;OS03G0119500;OS03G0128100;OS03G0128200;OS06G0112800;OS06G0113150;OS06G0182300;OS06G0728800	AC190909.3_FG004;GRMZM2G004087;GRMZM2G022856;GRMZM2G059212;GRMZM2G084802;GRMZM2G111529;GRMZM2G180951;GRMZM2G326643;GRMZM2G353905;GRMZM2G430680;GRMZM2G453794;GRMZM2G465764;GRMZM2G553532;GRMZM5G840560	ZOSMA_104G00370;ZOSMA_16G00810;ZOSMA_202G00330;ZOSMA_294G00260;ZOSMA_376G00050;ZOSMA_68G00420;ZOSMA_70G00390;ZOSMA_76G01110;ZOSMA_88G00580;ZOSMA_8G00950	Spipo14G0025400;Spipo16G0026500;Spipo17G0034000;Spipo19G0037100;Spipo26G0024600;Spipo28G0010600;Spipo3G0080300;Spipo8G0070900	Landoltia_punctata_GLEAN_10000143;Landoltia_punctata_GLEAN_10003182;Landoltia_punctata_GLEAN_10006634;Landoltia_punctata_GLEAN_10011579;Landoltia_punctata_GLEAN_10015412;Landoltia_punctata_GLEAN_10016286;Landoltia_punctata_GLEAN_10018280;Landoltia_punctata_GLEAN_10020329;Landoltia_punctata_GLEAN_10021314	Lminor_000709.mRNA1;Lminor_001447.mRNA1;Lminor_002382.mRNA1;Lminor_002861.mRNA1;Lminor_002907.mRNA1;Lminor_003296.mRNA1;Lminor_005303.mRNA1;Lminor_014836.mRNA1
Total		10	102	98	114	70	80	72	104
Note: Genes highlighted in red are negatively related to stomata development.
Table S4B Function description of genes involved in stomata development
Function	Gene	Name	Gene description	Ath.ID	Function description
Differentiation	SPCH	SPEECHLESS	bHLH protein	AT5G53210	Together with FAMA and MUTE, regulates the stomata formation. Required for the initiation and the formation of stomata, by promoting the first asymmetric cell divisions.
	MUTE	MUTE	bHLH protein	AT3G06120	Together with FAMA and SPCH, regulates the stomata formation. Required for the differentiation of stomatal guard cells, by promoting successive asymmetric cell divisions and the formation of guard mother cells. Promotes the conversion of the leaf epidermis into stomata.
	FAMA	FAMA	bHLH protein	AT3G24140	Together with MYB88 and MYB124, ensures that stomata contain just two guard cells (GCs) by enforcing a single symmetric precursor cell division before stomatal maturity. Together with SPCH and MUTE, regulates the stomata formation. Required to promote differentiation and morphogenesis of stomatal guard cells and to halt proliferative divisions in their immediate precursors. Mediates the formation…
	SCRM	SCREAM/ICE1	bHLH protein	AT3G26744	Mediates stomatal differentiation in the epidermis probably by controlling successive roles of SPCH, MUTE, and FAMA.
	SCRM2	SCREAM2	bHLH protein	AT1G12860	Mediates stomatal differentiation in the epidermis probably by controlling successive roles of SPCH, MUTE, and FAMA.
	FLP(MYB124)	FOUR LIPS	R2R3 protein	AT1G14350	Together with FAMA and MYB88, ensures that stomata contain just two guard cells (GCs) by enforcing a single symmetric precursor cell division before stomatal maturity.Represses the expression of the mitosis-inducing factors CDKB1-1 and CDKA-1, specifically required for the last guard mother cells (GMC) symmetric divisions in the stomatal pathway. Represses CYCA2-3 in newly formed guard cells. Tog…
	MYB88	MYB88	R2R4 protein	AT2G02820	Together with FAMA and MYB124, ensures that stomata contain just two guard cells (GCs) by enforcing a single symmetric precursor cell division before stomatal maturity.Represses the expression of the mitosis-inducing factors CDKB1-1 and CDKA-1, specifically required for the last guard mother cells (GMC) symmetric divisions in the stomatal pathway. Represses CYCA2-3 in newly formed guard cells. To…
	HDG2	HOMEODOMAIN GLABROUS2	HD-ZIP IV protein	AT1G05230	Encodes a homeobox-leucine zipper family protein belonging to the HD-ZIP IV family. HDG2 likely functions as a transcriptional activator and consistent with the delay in stomatal differentiation, HDG2 can activate expression of MUTE in planta.
Spacing and patterning	YDA	YODA	MAPKKK	AT1G63700	Functions in a MAP kinase cascade that acts as a molecular switch to regulate the first cell fate decisions in the zygote and the early embryo. In stomatal development, acts downstream of the LRR receptor TMM, but upstream of the MKK4/MKK5-MPK3/MPK6 module to regulate stomatal cell fate before the guard mother cell (GMC) is specified. Plays a central role in both guard cell identity and pattern f…
	MKK4	MKK4	MAPKK	AT1G51660	Involved in the innate immune MAP kinase signaling cascade (MEKK1, MKK4/MKK5 and MPK3/MPK6) downstream of bacterial flagellin receptor FLS2. Activates by phosphorylation the downstream MPK3 and MPK6. YDA-MKK4/MKK5-MPK3/MPK6 module regulates stomatal cell fate before the guard mother cell (GMC) is specified. This MAPK cascade also functions downstream of the ER receptor in regulating coordinated l…
	MKK5	MKK5	MAPKK	AT3G21220	Involved in the innate immune MAP kinase signaling cascade (MEKK1, MKK4/MKK5 and MPK3/MPK6) downstream of bacterial flagellin receptor FLS2. Activates by phosphorylation the downstream MPK3 and MPK6. YDA-MKK4/MKK5-MPK3/MPK6 module regulates stomatal cell fate before the guard mother cell (GMC) is specified. This MAPK cascade also functions downstream of the ER receptor in regulating coordinated l…
	MKK7	MKK7	MAPKK	AT1G18350	May function as a negative regulator of polar auxin transport. Positively regulates plant basal and systemic acquired resistance (SAR). Activates MPK3 and MPK6 in vitro. A role for MKK7/9 in promoting GMC transition was suggested based on cell-specific expression of MAPK components in stomatal-lineage cell types. When constitutively active forms of MKK7/9 are expressed specifically in GMCs and GC…
	MKK9	MKK9	MAPKK	AT1G73500	A role for MKK7/9 in promoting GMC transition was suggested based on cell-specific expression of MAPK components in stomatal-lineage cell types. When constitutively active forms of MKK7/9 are expressed specifically in GMCs and GCs, a stomatal-cluster phenotype is observed.
	AP2C3	ARABIDOPSIS PROTEIN PHOPHATASE 2C	Phosphatase	AT2G40180	A member of the PP2C family phosphatases,acts as a MAPK phosphatase that positively regulates seed germination, stomatal closure and ABA-inducible gene expression.Expressed specifically in the stomatal lineage from meristemoid onwards and results in an epidermis composed solely of stomata when ectopically expressed.
	ERL1	ERECTA-LIKE1	Leucine-rich repeat receptor kinase	AT5G62230	Receptor kinase that regulates inflorescence architecture and organ shape as well as stomatal patterning, including density and clustering, together with ER and ERL2. Redundantly involved with ER in procambial development regulation. Forms a functional ligand-receptor pair with EPF1.
	ERL2	ERECTA-LIKE2	Leucine-rich repeat receptor kinase	AT5G07180	Receptor kinase that regulates inflorescence architecture and organ shape as well as stomatal patterning, including density and clustering, together with ERL1 and ER.
	TMM	TOO MANY MOUTHS	Leucine-rich repeat receptor kinase	AT1G80080	Promotes cell fate progression in stomatal development. In stems, promotes the conversion of meristemoids into guard mother cells (GMC). Modulates the activity of the ligand-receptor pairs EPF2-ERECTA and EPF1-ERL1 in stomatal development.
	EPF1	EPIDERMAL PATTERNING FACTOR1	Cysteine-rich secreted peptide	AT2G20875	Controls stomatal patterning. Regulates asymmetric cell division during guard cell differentiation. Mediates stomatal development inhibition.
	EPF2	EPIDERMAL PATTERNING FACTOR2	Cysteine-rich secreted peptide	AT1G34245	Controls stomatal patterning. Regulates the number of cells that enter, and remain in, the stomatal lineage by inhibiting protodermal cells from adopting the meristemoid mother cell (MMC) fate in a non-cell-autonomous manner. Mediates stomatal development inhibition.
	EPFL9	STOMAGEN/EPF-LIKE9	Cysteine-rich secreted peptide	AT4G12970	Stomagen: Positively regulates stomatal density and patterning.
	MPK3	MPK3	MAPK	AT3G45640	YDA-MKK4/MKK5-MPK3/MPK6 module regulates stomatal cell fate before the guard mother cell (GMC) is specified. This MAPK cascade also functions downstream of the ER receptor in regulating coordinated local cell proliferation, which shapes the morphology of plant organs.
	MPK6	MPK6	MAPK	AT2G43790	YDA-MKK4/MKK5-MPK3/MPK6 module regulates stomatal cell fate before the guard mother cell (GMC) is specified. This MAPK cascade also functions downstream of the ER receptor in regulating coordinated local cell proliferation, which shapes the morphology of plant organs.
	ER	ERECTA	Leucine-rich repeat receptor kinase	AT2G26330	Receptor kinase that together with ERL1 and ERL2, regulates aerial architecture, including inflorescence (e.g. shoot apical meristem-originating organ shape, elongation of the internode and pedicels, and adaxial-abaxial polarity), and stomatal patterning (e.g. density and clustering), probably by tuning cell division and expansion.
	SDD1	STOMATAL DENSITY AND DISTRIBUTION1	Subtilisin-like protease	AT1G04110	Serine protease involved in the negative regulation of stomatal density and distribution. Positive regulator of water use efficiency (WUE).
	CHAL(EPFL6)	CHALLAH/EPF-LIKE6	Cysteine-rich secreted peptide	AT2G30370	Controls stomatal patterning by repressing stomatal production.
Polarity and division asymmetry	BASL	BREAKING OF ASYMMETRY IN THE STOMATAL LINEAGE		AT5G60880	Regulates asymmetric cell division, especially in stomatal-lineage cells, probably by modulating subcellular polarization of POLAR.
	POLAR	POLAR LOCALIZATION DURING ASYMMET- RIC DIVISION AND REDISTRIBUTION		AT4G31805	Regulates asymmetric cell division, especially in stomatal-lineage cells.
Cell division	CDKB1;1	CYCLIN DEPENDENT KINASE B1;1	Cyclin-dependent kinase	AT3G54180	Plays a role in stomatal development. Required to suppress endoreduplication. Together with CDKB1-2, promotes both the last division in the stomatal cell lineage as well as the number of stomata
	CYCD4;2	CYCLIN D4;2	Cyclin	AT5G10440	May promote cell division
	CYCA2;1	CYCLIN A2 gene family	Cyclin	AT5G25380	May negatively regulate endocycles and act as a regulator of ploidy levels in endoreduplication.
	CYCA2;2			AT5G11300	Mitotic-like cyclin, core cell cycle gene that is expressed only in roots.
	CYCA2;3			AT1G15570	Promotes divisions in the guard cells (GCs) after the guard mother cells (GMC) symmetric division
	CYCA2;4			AT1G80370	Encodes a A2-type cyclin. Contributes to the fine-tuning of local proliferation during plant development.
	SCD1	STOMATAL CYTOKINESIS DEFECTIVE 1	DENN-WD40 protein	AT1G49040	Involved in growth and development through its role in cytokinesis and polarized cell expansion.
	GSL8	GLUCAN SYNTHASE-LIKE 8	Callose synthase	AT2G36850	Required for proper cell division and tissue patterning throughout plant organs, including stomatal patterning.
Note: Genes highlighted in red are negatively related to stomata development.
Table S4C Expression of genes involved in stomata development of S. polyrhiza
Function	Gene	ID	FPKM
Differentiation	SPCH	NA	NA
	MUTE	Spipo6G0039300	1.58
	FAMA	NA	NA
	SCRM	Spipo0G0129300	8.71
		Spipo4G0062100	32.77
	FLP	Spipo0G0157900	2.99
	HDG2	Spipo0G0162600	6.78
		Spipo0G0176800	0
		Spipo1G0099200	105.28
		Spipo26G0003900	1.51
		Spipo2G0018600	3.51
		Spipo5G0066500	5.58
		Spipo7G0015400	11.19
Spacing and patterning	YDA	Spipo24G0030800	3.3
	MKK4/MKK5	Spipo12G0053200	19.22
	MKK7/MKK9	Spipo15G0037300	35.2
	AP2C3	Spipo22G0031600	5.91
		Spipo23G0037200	8.5
	TMM	Spipo18G0010300	0
	EPF1	Spipo14G0058800	2.22
	EPF2	Spipo15G0006400	0
	EPFL9	Spipo7G0057500	0
	MPK3/MPK6	Spipo0G0129500	35.08
		Spipo11G0021200	19.4
		Spipo14G0031100	34.17
	ER	Spipo11G0029800	6.55
		Spipo15G0047400	0
	SDD1	Spipo0G0029800	2.33
		Spipo0G0029900	80.15
		Spipo0G0034300	14.57
		Spipo10G0030500	0
		Spipo10G0031100	10.12
		Spipo10G0031400	64.09
		Spipo10G0031500	43.48
		Spipo10G0031600	9.31
		Spipo10G0031700	1.6
		Spipo10G0031800	28.6
		Spipo10G0032000	98.47
		Spipo10G0032200	9.7
		Spipo10G0032600	26.23
		Spipo10G0033200	18.51
		Spipo10G0033300	1.52
		Spipo11G0030500	12.4
		Spipo11G0037400	0.75
		Spipo11G0037800	1.39
		Spipo11G0038100	3.88
		Spipo16G0005200	0.12
		Spipo17G0019800	7.75
		Spipo19G0000900	1.33
		Spipo1G0013100	3.11
		Spipo1G0067100	6.57
		Spipo1G0104500	1.03
		Spipo22G0006700	0.46
		Spipo22G0038000	3.92
		Spipo25G0011700	3.02
		Spipo28G0008100	5.51
		Spipo2G0038800	0
		Spipo2G0096100	86.27
		Spipo3G0019800	0.58
		Spipo4G0002300	0.03
		Spipo4G0113800	2.73
		Spipo5G0020400	0
		Spipo5G0076200	1.26
		Spipo5G0076300	1.7
		Spipo5G0076400	0.02
		Spipo5G0076500	0.87
		Spipo5G0077500	0
		Spipo9G0040900	8.53
	CHAL(EPFL6)	Spipo29G0014100	0
Polarity and division asymmetry	BASL	NA	NA
	POLAR	Spipo10G0014700	0
Cell division	CDKB1;1	Spipo22G0022600	6.41
	CYCD4;2	Spipo4G0013900	0.79
	CYCA2	Spipo21G0009300	0
	SCD1	Spipo21G0025200	0
	GSL8	Spipo14G0025400	0
		Spipo16G0026500	3.57
		Spipo17G0034000	0
		Spipo19G0037100	0
		Spipo26G0024600	0
		Spipo28G0010600	0
		Spipo3G0080300	18.54
		Spipo8G0070900	0.01
Note: Genes highlighted in red are negatively related to stomata development.
Table S4D Expression of genes involved in stomata development of L. punctata
Function	Gene	ID	FPKM
Differentiation	SPCH	Landoltia_punctata_GLEAN_10021355	0
	MUTE	Landoltia_punctata_GLEAN_10014376	0
	FAMA	Landoltia_punctata_GLEAN_10017233	0.98
	SCRM	Landoltia_punctata_GLEAN_10017511	21.2
	FLP	Landoltia_punctata_GLEAN_10014697	0
	HDG2	Landoltia_punctata_GLEAN_10003323	0
		Landoltia_punctata_GLEAN_10004745	2.83
		Landoltia_punctata_GLEAN_10009025	5.55
		Landoltia_punctata_GLEAN_10016344	0
		Landoltia_punctata_GLEAN_10018488	0.81
		Landoltia_punctata_GLEAN_10019411	0.57
		Landoltia_punctata_GLEAN_10019843	16.61
Spacing and patterning	YDA	Landoltia_punctata_GLEAN_10005975	4.3
	MKK4/MKK5	Landoltia_punctata_GLEAN_10007547	3.37
		Landoltia_punctata_GLEAN_10013412	22.89
	MKK7/MKK9	Landoltia_punctata_GLEAN_10019873	13.59
	AP2C3	Landoltia_punctata_GLEAN_10007073	6.92
		Landoltia_punctata_GLEAN_10015682	1.57
		Landoltia_punctata_GLEAN_10015683	9.51
	TMM	Landoltia_punctata_GLEAN_10013569	0.39
	EPF1	NA	NA
	EPF2	Landoltia_punctata_GLEAN_10014662	0
	EPFL9	Landoltia_punctata_GLEAN_10008928	4.49
	MPK3/MPK6	Landoltia_punctata_GLEAN_10002269	14.38
		Landoltia_punctata_GLEAN_10005803	1.65
		Landoltia_punctata_GLEAN_10021241	10.55
	ER	Landoltia_punctata_GLEAN_10005693	2.45
		Landoltia_punctata_GLEAN_10005694	0
		Landoltia_punctata_GLEAN_10019951	9.43
	SDD1	Landoltia_punctata_GLEAN_10001552	1.2
		Landoltia_punctata_GLEAN_10003279	3.85
		Landoltia_punctata_GLEAN_10003423	0
		Landoltia_punctata_GLEAN_10003794	0
		Landoltia_punctata_GLEAN_10003795	0
		Landoltia_punctata_GLEAN_10003799	0
		Landoltia_punctata_GLEAN_10003800	2.64
		Landoltia_punctata_GLEAN_10005042	3.43
		Landoltia_punctata_GLEAN_10005149	16.92
		Landoltia_punctata_GLEAN_10005308	8.68
		Landoltia_punctata_GLEAN_10005312	2.17
		Landoltia_punctata_GLEAN_10005313	3.22
		Landoltia_punctata_GLEAN_10005314	1.45
		Landoltia_punctata_GLEAN_10005581	64.9
		Landoltia_punctata_GLEAN_10005687	21.9
		Landoltia_punctata_GLEAN_10015432	0.21
		Landoltia_punctata_GLEAN_10015630	3.8
		Landoltia_punctata_GLEAN_10015858	0
		Landoltia_punctata_GLEAN_10017191	4.69
		Landoltia_punctata_GLEAN_10017836	0.25
		Landoltia_punctata_GLEAN_10018683	1.7
		Landoltia_punctata_GLEAN_10019964	1.55
		Landoltia_punctata_GLEAN_10019965	62.89
		Landoltia_punctata_GLEAN_10020019	6.23
		Landoltia_punctata_GLEAN_10020741	10.03
		Landoltia_punctata_GLEAN_10021452	0
		Landoltia_punctata_GLEAN_10021735	6.81
		Landoltia_punctata_GLEAN_10022343	0.81
	CHAL(EPFL6)	Landoltia_punctata_GLEAN_10010897	2.38
		Landoltia_punctata_GLEAN_10013005	0
Polarity and division asymmetry	BASL	NA	NA
	POLAR	Landoltia_punctata_GLEAN_10007510	2.01
Cell division	CDKB1;1	Landoltia_punctata_GLEAN_10020909	3.55
	CYCD4;2	Landoltia_punctata_GLEAN_10000990	0.68
	CYCA2	Landoltia_punctata_GLEAN_10015301	0
	SCD1	Landoltia_punctata_GLEAN_10015141	6.89
	GSL8	Landoltia_punctata_GLEAN_10000143	13.26
		Landoltia_punctata_GLEAN_10003182	0.02
		Landoltia_punctata_GLEAN_10006634	0.48
		Landoltia_punctata_GLEAN_10011579	0
		Landoltia_punctata_GLEAN_10015412	0
		Landoltia_punctata_GLEAN_10016286	0.05
		Landoltia_punctata_GLEAN_10018280	12.16
		Landoltia_punctata_GLEAN_10020329	0
		Landoltia_punctata_GLEAN_10021314	7.56
Note: Genes highlighted in red are negatively related to stomata development.
Table S4E Expression of genes involved in stomata development of L. minor
Function	Gene	ID	FPKM
Differentiation	SPCH	Lminor_019182	0.73
		Lminor_020564	0
	MUTE	Lminor_017679	0.17
	FAMA	Lminor_012499	0
	SCRM	Lminor_000447	6.17
	FLP	Lminor_013075	0
	HDG2	Lminor_001358	101.83
		Lminor_006454	0.54
		Lminor_007904	5.18
		Lminor_010799	13.03
		Lminor_012217	1.25
		Lminor_012431	13.03
		Lminor_014231	2.02
		Lminor_014973	0
		Lminor_019664	0.6
Spacing and patterning	YDA	Lminor_011254	0.77
		Lminor_012905	8.01
		Lminor_013957	0.77
	MKK4/MKK5	Lminor_004703	0
	MKK7/MKK9	Lminor_001746	27.18
	AP2C3	Lminor_007256	17.02
		Lminor_018506	18.33
		Lminor_018711	18.33
	TMM	Lminor_015275	0.19
	EPF1	NA	NA
	EPF2	Lminor_004580	6.22
	EPFL9	NA	NA
	MPK3/MPK6	Lminor_007924	0
		Lminor_008467	24.64
		Lminor_016187	72.3
	ER	Lminor_001034	2.82
		Lminor_002966	0.19
	SDD1	Lminor_001022	0
		Lminor_001023	1.16
		Lminor_001027	40.34
		Lminor_001685	109.04
		Lminor_003349	0
		Lminor_003439	0.21
		Lminor_003849	4.39
		Lminor_004836	0
		Lminor_005711	12.6
		Lminor_006077	1.71
		Lminor_006197	0
		Lminor_006200	0
		Lminor_007410	0.02
		Lminor_007484	0
		Lminor_007625	0.71
		Lminor_008691	96.89
		Lminor_009887	0
		Lminor_009888	0
		Lminor_010111	0
		Lminor_012197	0
		Lminor_012326	0.29
		Lminor_012713	2.85
		Lminor_013134	13.25
		Lminor_013143	29.82
		Lminor_013173	3.13
		Lminor_013298	6.37
		Lminor_013672	3.57
		Lminor_013893	0
		Lminor_014191	46.22
		Lminor_014229	37.74
		Lminor_014680	0
		Lminor_014791	0.48
		Lminor_014887	0
		Lminor_014925	0.87
		Lminor_015059	6.65
		Lminor_015347	0
		Lminor_016051	0
		Lminor_016904	22.16
		Lminor_017366	0
		Lminor_017391	1.6
		Lminor_017412	0
		Lminor_018288	0
		Lminor_018342	15.75
		Lminor_018375	0
		Lminor_018535	43.23
		Lminor_018536	7.5
		Lminor_018754	43.23
		Lminor_018755	0
		Lminor_019370	36.29
		Lminor_019371	3.3
		Lminor_021061	0.17
		Lminor_021164	3.98
		Lminor_021368	1
		Lminor_021699	0.52
		Lminor_021780	44.09
		Lminor_021846	0.45
		Lminor_021939	1
		Lminor_022215	7.97
		Lminor_022364	0.14
		Lminor_022367	17.11
	CHAL(EPFL6)	Lminor_019786	3
Polarity and division asymmetry	BASL	NA	NA
	POLAR	Lminor_000417	0.75
Cell division	CDKB1;1	NA	NA
	CYCD4;2	Lminor_003150	0
	CYCA2	Lminor_000591	0
	SCD1	Lminor_010374	0
		Lminor_011592	7.24
	GSL8	Lminor_000709	5.76
		Lminor_001447	0.04
		Lminor_002382	0
		Lminor_002861	0.26
		Lminor_002907	0
		Lminor_003296	0
		Lminor_005303	22.49
		Lminor_014836	34.08
Note: Genes highlighted in red are negatively related to stomata development.
