# Supplementary material for: Duckweed Evolution: from Land back to Water
Source: Genomics Proteomics Bioinformatics. 2025 Aug 23;23(4):qzaf074. doi: 10.1093/gpbjnl/qzaf074 (PMC12707978; doi:10.1093/gpbjnl/qzaf074)
Supplement: qzaf074_Supplementary_Data [file qzaf074_supplementary_data.zip › Table_S5.xlsx]

## Sheet: Sheet1
Table S5 Number of genes involved in phytohormone pathways
Note: EC, Enzyme Commission number; KO, KEGG Orthology number.
Table S5A List of genes involved in salicylic acid pathway
					Gene number								Gene ID
Function	Gene	Name	EC	KO	K.flaccidum	A.thaliana	O.Sativa	Z.mays	Z.marina	S.polyrhiza	L.punctata	L.minor	K.flaccidum	A.thaliana	O.Sativa	Z.mays	Z.marina	S.polyrhiza	L.punctata	L.minor
Synthesis	ICS1,menF	menaquinone-specific isochorismate synthase	5.4.4.2	K02552	0	2	1	1	1	1	1	1	--	AT1G18870;AT1G74710	OS09G0361500	GRMZM2G022837	ZOSMA_1G01280	Spipo8G0033400	Landoltia_punctata_GLEAN_10006935	Lminor_002442
	PBS3,GH3.12	4-substituted benzoates-glutamate ligase GH3.12	NA	K14487	3	19	13	13	8	7	6	5	KFL_000060200;KFL_002360060;KFL_004710050	AT1G23160;AT1G28130;AT1G48660;AT1G48670;AT1G59500;AT2G14960;AT2G23170;AT2G47750;AT4G27260;AT4G37390;AT5G13320;AT5G13350;AT5G13360;AT5G13370;AT5G13380;AT5G51470;AT5G54510;AT2G46370;AT4G03400	OS01G0764800;OS01G0785400;OS05G0500900;OS06G0499500;OS07G0592600;OS11G0528700;OS01G0221100;OS05G0586200;OS11G0186500;OS05G0143800;OS07G0576100;OS07G0576500;OS07G0671500	GRMZM2G033359;GRMZM2G053338;GRMZM2G061515;GRMZM2G068701;GRMZM2G366873;GRMZM2G378106;GRMZM2G410567;GRMZM2G414460;GRMZM2G001421;GRMZM2G060991;GRMZM2G061005;GRMZM2G091276;GRMZM2G162413	ZOSMA_23G00650;ZOSMA_57G00230;ZOSMA_75G00550;ZOSMA_93G01010;ZOSMA_174G00330;ZOSMA_267G00360;ZOSMA_30G00580;ZOSMA_310G00020	Spipo2G0094200;Spipo7G0009300;Spipo26G0012600;Spipo26G0012700;Spipo26G0013100;Spipo8G0016300;Spipo9G0063500	Landoltia_punctata_GLEAN_10005566;Landoltia_punctata_GLEAN_10004769;Landoltia_punctata_GLEAN_10015201;Landoltia_punctata_GLEAN_10018362;Landoltia_punctata_GLEAN_10018363;Landoltia_punctata_GLEAN_10018399	Lminor_011465;Lminor_017168;Lminor_009488;Lminor_017067;Lminor_017395
	EPS1	ENHANCED PSEUDOMONAS SUSCEPTIBILTY 1	NA	NA	0	6	3	3	0	0	0	0	--	AT3G50270;AT3G50280;AT3G50300;AT5G38130;AT5G67150;AT5G67160	OS08G0111300;OS08G0111500;OS08G0111800	GRMZM2G015793;GRMZM2G035023;GRMZM2G064969	--	--	--	--
	Total				3	27	17	17	9	8	7	6
Signal transduction	NPR1	regulatory protein NPR1	NA	K14508	0	6	6	7	4	4	4	3	--	AT2G41370;AT3G57130;AT4G19660;AT5G45110;AT1G64280;AT4G26120	OS01G0948900;OS11G0141900;OS12G0138500;OS01G0767900;OS03G0667100;OS01G0194300	GRMZM2G022606;GRMZM2G026556;GRMZM2G039867;GRMZM2G060723;GRMZM2G076450;GRMZM2G115162;GRMZM2G077197	ZOSMA_10G01560;ZOSMA_8G01620;ZOSMA_103G00780;ZOSMA_83G00020	Spipo3G0053800;Spipo6G0005500;Spipo0G0040600;Spipo5G0007500	Landoltia_punctata_GLEAN_10002690;Landoltia_punctata_GLEAN_10014255;Landoltia_punctata_GLEAN_10019628;Landoltia_punctata_GLEAN_10015117	Lminor_018646;Lminor_012042;Lminor_015943
	TGA	transcription factor TGA	NA	K14431	1	10	17	20	7	6	8	6	KFL_000790440	AT3G12250;AT5G06950;AT5G06960;AT5G10030;AT5G65210;AT5G06839;AT1G08320;AT1G22070;AT1G77920;AT1G68640	OS01G0279900;OS03G0318600;OS07G0687700;OS04G0637000;OS09G0489500;OS01G0859500;OS05G0443900;OS11G0152700;OS12G0152900;OS02G0194900;OS06G0614100;OS06G0265400;OS01G0808100;OS05G0492000;OS08G0176900;OS09G0280500;OS10G0566200	GRMZM2G019907;GRMZM2G030280;GRMZM2G056099;GRMZM2G125243;GRMZM2G174284;GRMZM2G361847;GRMZM2G131961;GRMZM2G445575;GRMZM2G006578;GRMZM2G125934;AC232238.2_FG004;GRMZM2G000842;GRMZM2G060216;GRMZM2G030877;GRMZM2G029979;GRMZM2G060290;GRMZM2G133331;GRMZM2G080731;GRMZM2G094352;GRMZM2G366264	ZOSMA_29G00930;ZOSMA_44G00460;ZOSMA_62G00170;ZOSMA_289G00340;ZOSMA_112G00250;ZOSMA_418G00100;ZOSMA_165G00120	Spipo22G0018400;Spipo3G0021500;Spipo20G0029600;Spipo4G0018300;Spipo12G0036200;Spipo13G0002700	Landoltia_punctata_GLEAN_10017811;Landoltia_punctata_GLEAN_10017812;Landoltia_punctata_GLEAN_10020863;Landoltia_punctata_GLEAN_10002356;Landoltia_punctata_GLEAN_10004385;Landoltia_punctata_GLEAN_10014815;Landoltia_punctata_GLEAN_10015910;Landoltia_punctata_GLEAN_10011263	Lminor_016310;Lminor_009178;Lminor_013959;Lminor_012241;Lminor_012436;Lminor_006431
	Total				1	16	23	27	11	10	12	9
Response	PR1	pathogenesis-related protein 1	NA	K13449	1	8	12	4	2	6	1	6	KFL_005040030	AT2G14580;AT2G14610;AT3G09590;AT3G19690;AT4G33720;AT5G02730;AT5G26130;AT1G50060	OS01G0382000;OS01G0382400;OS07G0129300;OS07G0125000;OS07G0125600;OS07G0126401;OS07G0127600;OS10G0191300;OS07G0129200;OS07G0127500;OS07G0127900;OS07G0243800	AC205274.3_FG001;GRMZM2G456997;GRMZM2G304442;GRMZM2G465226	ZOSMA_123G00690;ZOSMA_13G00390	Spipo2G0109800;Spipo2G0109900;Spipo2G0110200;Spipo2G0110300;Spipo2G0110400;Spipo7G0061700	Landoltia_punctata_GLEAN_10003701	Lminor_017586;Lminor_018610;Lminor_018611;Lminor_019874;Lminor_020819;Lminor_021481
	RAD51D	RAD51-like protein 3	NA	K10871	1	1	0	1	1	1	1	1	KFL_000030760	AT1G07745	--	GRMZM2G055464	ZOSMA_198G00150	Spipo29G0020900	Landoltia_punctata_GLEAN_10012903	Lminor_001421
	GST6	glutathione S-transferase 6	2.5.1.18	K00799	8	48	52	49	23	19	19	19	KFL_001510140;KFL_001510280;KFL_000290250;KFL_000400200;KFL_000480430;KFL_003110080;KFL_004410060;KFL_002700040	AT3G09270;AT1G74590;AT2G30860;AT2G30870;AT3G62760;AT5G41210;AT5G41220;AT5G41240;AT3G55040;AT5G02780;AT5G02790;AT1G10360;AT1G10370;AT2G29420;AT1G17170;AT1G17180;AT1G17190;AT1G53680;AT1G78320;AT1G78340;AT1G78360;AT1G78370;AT1G78380;AT1G02920;AT1G02930;AT1G02940;AT1G02950;AT1G27130;AT1G27140;AT1G49860;AT1G59670;AT1G59700;AT1G69920;AT1G69930;AT3G43800;AT5G62480;AT1G65820;AT2G02930;AT2G47730;AT4G02520…	OS01G0949800;OS10G0543800;OS10G0525400;OS10G0530900;OS01G0370200;OS01G0371500;OS01G0372400;OS01G0933900;OS10G0395400;OS03G0643700;OS03G0595600;OS03G0283200;OS01G0764000;OS01G0950000;OS01G0369700;OS10G0529700;OS07G0468100;OS10G0529400;OS01G0370900;OS01G0371400;OS01G0949700;OS01G0949750;OS03G0135200;OS03G0283000;OS03G0785900;OS05G0148900;OS11G0588300;OS10G0525500;OS10G0527601;OS10G0527800;OS10G0528…	GRMZM2G052571;GRMZM2G052625;GRMZM2G175134;GRMZM2G145069;GRMZM2G149182;GRMZM2G475059;GRMZM2G044383;GRMZM2G161905;GRMZM2G146246;GRMZM2G077206;GRMZM2G016241;GRMZM2G019207;GRMZM2G028556;GRMZM2G042639;GRMZM2G116273;GRMZM2G146475;GRMZM2G156877;GRMZM2G161891;GRMZM2G335618;GRMZM2G480439;GRMZM2G077183;GRMZM2G032856;GRMZM2G054653;GRMZM2G043291;GRMZM2G162486;GRMZM2G056388;GRMZM2G066369;GRMZM2G122488;GRMZM2G…	ZOSMA_26G00830;ZOSMA_26G00840;ZOSMA_513G00040;ZOSMA_56G01110;ZOSMA_16G00590;ZOSMA_39G00130;ZOSMA_39G00140;ZOSMA_57G00410;ZOSMA_124G00320;ZOSMA_14G00670;ZOSMA_185G00140;ZOSMA_185G00150;ZOSMA_185G00170;ZOSMA_96G00260;ZOSMA_179G00040;ZOSMA_109G00190;ZOSMA_66G00380;ZOSMA_222G00030;ZOSMA_222G00040;ZOSMA_222G00050;ZOSMA_50G00520;ZOSMA_19G00140;ZOSMA_109G00200	Spipo3G0015200;Spipo3G0015300;Spipo1G0072500;Spipo9G0040100;Spipo1G0032600;Spipo7G0018300;Spipo1G0072400;Spipo2G0060600;Spipo3G0022400;Spipo3G0022500;Spipo3G0022600;Spipo7G0027100;Spipo7G0027200;Spipo1G0072600;Spipo0G0118500;Spipo6G0000900;Spipo16G0027000;Spipo1G0051700;Spipo1G0072300	Landoltia_punctata_GLEAN_10021679;Landoltia_punctata_GLEAN_10004340;Landoltia_punctata_GLEAN_10002370;Landoltia_punctata_GLEAN_10021329;Landoltia_punctata_GLEAN_10022104;Landoltia_punctata_GLEAN_10001831;Landoltia_punctata_GLEAN_10021680;Landoltia_punctata_GLEAN_10005108;Landoltia_punctata_GLEAN_10017802;Landoltia_punctata_GLEAN_10019571;Landoltia_punctata_GLEAN_10019572;Landoltia_punctata_GLEAN_…	Lminor_010998;Lminor_015178;Lminor_011893;Lminor_019881;Lminor_014789;Lminor_005963;Lminor_010997;Lminor_013323;Lminor_017249;Lminor_014643;Lminor_015177;Lminor_008375;Lminor_011609;Lminor_013843;Lminor_014600;Lminor_017338;Lminor_017565;Lminor_002877;Lminor_016221
	Total				10	57	64	54	26	26	21	26
Table S5B List of genes involved in ethylene pathway
					Gene number								Gene ID
Function	Gene	Name	EC	KO	K.flaccidum	A.thaliana	O.Sativa	Z.mays	Z.marina	S.polyrhiza	L.punctata	L.minor	K.flaccidum	A.thaliana	O.Sativa	Z.mays	Z.marina	S.polyrhiza	L.punctata	L.minor
Synthesis	ACS1/2/6	1-aminocyclopropane-1-carboxylate synthase 1/2/6	4.4.1.14	K20772	1	9	5	4	0	1	1	1	KFL_004880050	AT1G01480;AT2G22810;AT3G49700;AT3G61510;AT4G08040;AT4G11280;AT4G26200;AT4G37770;AT5G65800	OS01G0192900;OS03G0727600;OS04G0578000;OS05G0196600;OS05G0319200	GRMZM2G054361;GRMZM2G163015;GRMZM2G164405;GRMZM5G894619	--	Spipo24G0002100	Landoltia_punctata_GLEAN_10014066	Lminor_017460
	ACO	aminocyclopropanecarboxylate oxidase	1.14.17.4	K05933	0	5	8	17	0	1	1	1	--	AT1G05010;AT1G12010;AT1G62380;AT2G19590;AT1G77330	OS09G0451000;OS09G0451400;OS06G0573900;OS05G0149400;OS02G0771600;OS11G0186900;OS01G0580500;OS05G0149300	GRMZM2G007249;GRMZM2G075996;GRMZM2G088613;GRMZM2G164883;GRMZM2G328374;GRMZM2G381470;GRMZM2G390385;GRMZM2G072529;GRMZM2G166616;GRMZM2G166639;GRMZM2G332423;GRMZM2G052422;GRMZM2G126732;GRMZM2G089856;GRMZM5G854264;GRMZM2G013448;GRMZM2G111082	--	Spipo23G0011700	Landoltia_punctata_GLEAN_10012191	Lminor_012185
	Total				1	14	13	21	0	2	2	2
Signal transduction	ETR	ethylene receptor	2.7.13.-	K14509	3	5	5	8	0	3	3	6	KFL_001960020;KFL_003850110;KFL_005240070	AT1G66340;AT2G40940;AT1G04310;AT3G04580;AT3G23150	OS03G0701700;OS05G0155200;OS02G0820900;OS04G0169100;OS07G0259100	AC194965.4_FG001;GRMZM2G073668;GRMZM2G102601;GRMZM2G075368;GRMZM2G089010;GRMZM2G318689;GRMZM2G420801;GRMZM2G077008	--	Spipo22G0015200;Spipo6G0049300;Spipo1G0021500	Landoltia_punctata_GLEAN_10014558;Landoltia_punctata_GLEAN_10020829;Landoltia_punctata_GLEAN_10022230	Lminor_011691;Lminor_015846;Lminor_016456;Lminor_017264;Lminor_019553;Lminor_007900
	CTR1	serine/threonine-protein kinase CTR1	2.7.11.1	K14510	1	2	3	2	0	1	1	1	KFL_006220040	AT4G24480;AT5G03730	OS02G0527600;OS04G0610900;OS09G0566550	GRMZM2G059671;GRMZM2G098187	--	Spipo0G0009700	Landoltia_punctata_GLEAN_10000928	Lminor_011189
	SIMKK	mitogen-activated protein kinase kinase 4/5	2.7.12.2	K13413	0	2	2	2	1	1	2	1	--	AT1G51660;AT3G21220	OS02G0787300;OS06G0191300	GRMZM5G834697;GRMZM5G878379	ZOSMA_50G00070	Spipo12G0053200	Landoltia_punctata_GLEAN_10007547;Landoltia_punctata_GLEAN_10013412	Lminor_004703
	MPK6	mitogen-activated protein kinase 6	2.7.11.24	K14512	1	8	4	6	5	3	3	3	KFL_000990050	AT1G01560;AT1G07880;AT2G43790;AT2G46070;AT3G45640;AT3G59790;AT4G01370;AT4G11330	OS03G0285800;OS06G0154500;OS08G0157000;OS10G0533600	GRMZM2G002100;GRMZM2G017792;GRMZM2G020216;GRMZM2G053987;GRMZM2G123886;GRMZM2G127141	ZOSMA_11G00460;ZOSMA_30G00310;ZOSMA_31G01470;ZOSMA_77G00640;ZOSMA_89G01040	Spipo0G0129500;Spipo11G0021200;Spipo14G0031100	Landoltia_punctata_GLEAN_10002269;Landoltia_punctata_GLEAN_10005803;Landoltia_punctata_GLEAN_10021241	Lminor_007924;Lminor_008467;Lminor_016187
	EIN2	ethylene-insensitive protein 2	NA	K14513	0	1	4	2	0	1	1	1	--	AT5G03280	OS03G0700800;OS07G0155600;OS07G0156732;OS07G0157401	GRMZM2G068217;GRMZM2G102754	--	Spipo8G0029200	Landoltia_punctata_GLEAN_10006982	Lminor_001532
	EIN3	ethylene-insensitive protein 3	NA	K14514	1	6	7	9	2	3	2	1	KFL_008010040	AT2G27050;AT3G20770;AT1G73730;AT5G10120;AT5G21120;AT5G65100	OS03G0324200;OS03G0324300;OS07G0685700;OS08G0508700;OS09G0490200;OS04G0456900;OS02G0574800	GRMZM2G003558;GRMZM2G033570;GRMZM2G151811;GRMZM2G317584;AC234203.1_FG011;GRMZM2G006752;AC210616.4_FG005;GRMZM2G040481;GRMZM2G044322	ZOSMA_44G00270;ZOSMA_418G00090	Spipo0G0106000;Spipo3G0015900;Spipo5G0016000	Landoltia_punctata_GLEAN_10013050;Landoltia_punctata_GLEAN_10017886	Lminor_019113
	Total				6	24	25	29	8	12	12	13
Response	ERF	ethylene-responsive transcription factor 1	NA	K14516	0	3	2	3	2	2	1	3	--	AT1G06160;AT2G31230;AT3G23240	OS03G0860100;OS09G0572000	GRMZM2G381441;GRMZM2G123119;GRMZM2G379652	ZOSMA_41G01140;ZOSMA_43G00930	Spipo0G0155100;Spipo17G0043400	Landoltia_punctata_GLEAN_10020440	Lminor_004679;Lminor_019416;Lminor_022309
	PDF1.2	defensin-like protein 16	NA	K20727	0	3	0	0	0	0	0	0	--	AT2G26020;AT5G44420;AT5G44430	--	--	--	--	--	--
	BASIC CHITINASE	basic endochitinase B	3.2.1.14	K20547	2	1	9	6	2	3	1	5	KFL_000920160;KFL_001430020	AT3G12500	OS03G0132900;OS10G0542900;OS05G0399300;OS05G0399400;OS05G0399700;OS06G0726100;OS10G0543400;OS03G0418000;OS06G0726200	GRMZM2G099454;GRMZM2G103668;GRMZM2G145461;GRMZM2G389582;GRMZM2G083292;GRMZM2G145518	ZOSMA_260G00040;ZOSMA_263G00050	Spipo1G0075400;Spipo1G0075500;Spipo1G0075700	Landoltia_punctata_GLEAN_10021643	Lminor_018648;Lminor_018714;Lminor_018952;Lminor_019129;Lminor_019987
	Total				2	7	11	9	4	5	2	8
Table S5C List of genes involved in auxin pathway
					Gene number								Gene ID
Function	Gene	Name	EC	KO	K.flaccidum	A.thaliana	O.Sativa	Z.mays	Z.marina	S.polyrhiza	L.punctata	L.minor	K.flaccidum	A.thaliana	O.Sativa	Z.mays	Z.marina	S.polyrhiza	L.punctata	L.minor
Synthesis	TAA1	L-tryptophan-pyruvate aminotransferase	2.6.1.99	K16903	0	3	2	4	2	1	1	1	--	AT4G24670;AT1G23320;AT1G70560	OS05G0169300;OS01G0169800	GRMZM2G066345;GRMZM2G127160;GRMZM2G127308;GRMZM2G141810	ZOSMA_1G02950;ZOSMA_209G00410	Spipo19G0018400	Landoltia_punctata_GLEAN_10017026	Lminor_018736
	YUCCA	indole-3-pyruvate monooxygenase	1.14.13.168	K11816	1	11	14	11	5	5	6	7	KFL_001090340	AT1G04180;AT1G04610;AT2G33230;AT4G28720;AT5G43890;AT4G13260;AT5G25620;AT1G21430;AT1G48910;AT4G32540;AT5G11320	OS04G0128900;OS07G0437000;OS01G0732700;OS05G0528600;OS12G0189500;OS01G0645400;OS02G0272200;OS11G0207700;OS11G0207900;OS01G0224700;OS01G0273800;OS01G0274100;OS03G0162000;OS12G0512000	GRMZM2G132489;GRMZM2G141383;GRMZM2G159393;GRMZM2G333478;GRMZM2G017193;GRMZM2G091819;GRMZM2G013045;GRMZM2G328780;GRMZM2G019515;GRMZM2G480386;GRMZM2G025748	ZOSMA_307G00080;ZOSMA_178G00420;ZOSMA_196G00040;ZOSMA_178G00170;ZOSMA_208G00290	Spipo0G0107100;Spipo0G0137200;Spipo26G0006000;Spipo5G0073800;Spipo21G0010400	Landoltia_punctata_GLEAN_10000608;Landoltia_punctata_GLEAN_10013822;Landoltia_punctata_GLEAN_10006825;Landoltia_punctata_GLEAN_10018468;Landoltia_punctata_GLEAN_10005338;Landoltia_punctata_GLEAN_10015280	Lminor_004705;Lminor_013252;Lminor_018741;Lminor_018762;Lminor_021408;Lminor_014355;Lminor_008031
	Total				1	14	16	15	7	6	7	8
Signal transduction	TIR1	transport inhibitor response 1	NA	K14485	0	6	5	8	3	4	3	2	--	AT1G12820;AT3G26810;AT3G62980;AT4G03190;AT4G24390;AT5G49980	OS02G0759700;OS04G0395600;OS05G0150500;OS11G0462900;OS11G0515500	GRMZM2G024180;GRMZM2G095786;GRMZM2G135978;GRMZM2G137451;GRMZM2G155849;GRMZM2G398848;GRMZM2G427529;GRMZM5G848945	ZOSMA_23G00160;ZOSMA_3G01780;ZOSMA_8G00250	Spipo0G0074400;Spipo13G0022900;Spipo3G0041900;Spipo6G0003800	Landoltia_punctata_GLEAN_10002709;Landoltia_punctata_GLEAN_10018857;Landoltia_punctata_GLEAN_10020697	Lminor_012257;Lminor_018988
	IAA	auxin-responsive protein IAA	NA	K14484	0	28	29	36	7	14	11	12	--	AT2G46990;AT3G62100;AT3G17600;AT3G04730;AT3G23050;AT4G14550;AT4G29080;AT1G51950;AT3G16500;AT1G04550;AT2G33310;AT1G04100;AT1G04250;AT1G15050;AT1G15580;AT1G52830;AT1G80390;AT2G01200;AT2G22670;AT3G15540;AT4G28640;AT4G32280;AT5G25890;AT5G65670;AT1G04240;AT3G23030;AT4G14560;AT5G43700	OS01G0178500;OS02G0723400;OS01G0286900;OS08G0109400;OS01G0190300;OS06G0166500;OS11G0221000;OS01G0675700;OS09G0527700;OS03G0742900;OS03G0633800;OS02G0805100;OS05G0230700;OS01G0741900;OS05G0523300;OS11G0221300;OS05G0559400;OS01G0231000;OS12G0601300;OS03G0633500;OS03G0797800;OS05G0178600;OS06G0597000;OS06G0335500;OS11G0221200;OS02G0228900;OS02G0817600;OS07G0182400;OS12G0601400	GRMZM2G004696;GRMZM2G074742;GRMZM2G059544;GRMZM2G104176;GRMZM2G000158;GRMZM2G001799;GRMZM2G031615;GRMZM5G825707;GRMZM2G037368;GRMZM2G163848;GRMZM2G048131;GRMZM2G149449;GRMZM2G077356;GRMZM2G159285;GRMZM2G128421;GRMZM2G366373;GRMZM2G030465;GRMZM2G035465;GRMZM2G057067;GRMZM2G074427;GRMZM2G148188;GRMZM2G573324;GRMZM2G138268;GRMZM2G147243;GRMZM2G121309;GRMZM5G864847;GRMZM2G079200;GRMZM2G152796;GRMZM2G…	ZOSMA_46G00590;ZOSMA_287G00210;ZOSMA_13G00690;ZOSMA_126G00120;ZOSMA_178G00360;ZOSMA_5G01840;ZOSMA_13G00700	Spipo14G0005200;Spipo27G0007300;Spipo3G0080900;Spipo4G0073000;Spipo8G0040400;Spipo2G0056900;Spipo3G0093600;Spipo26G0001900;Spipo8G0041900;Spipo14G0016000;Spipo21G0034400;Spipo11G0058900;Spipo2G0056800;Spipo3G0093700	Landoltia_punctata_GLEAN_10021541;Landoltia_punctata_GLEAN_10006859;Landoltia_punctata_GLEAN_10003861;Landoltia_punctata_GLEAN_10011821;Landoltia_punctata_GLEAN_10018498;Landoltia_punctata_GLEAN_10018499;Landoltia_punctata_GLEAN_10017906;Landoltia_punctata_GLEAN_10005189;Landoltia_punctata_GLEAN_10022289;Landoltia_punctata_GLEAN_10003860;Landoltia_punctata_GLEAN_10011820	Lminor_005942;Lminor_008843;Lminor_010640;Lminor_014796;Lminor_016880;Lminor_008047;Lminor_019410;Lminor_003144;Lminor_002722;Lminor_018439;Lminor_011182;Lminor_014797
	ARF	auxin response factor	NA	K14486	0	17	14	20	6	9	10	11	--	AT1G34170;AT1G34310;AT1G34390;AT1G34410;AT1G35240;AT1G35520;AT1G35540;AT1G59750;AT2G46530;AT3G61830;AT4G23980;AT5G62000;AT1G19220;AT5G20730;AT2G33860;AT5G60450;AT1G19850	OS01G0236300;OS01G0927600;OS02G0557200;OS04G0442000;OS11G0523800;OS12G0479400;OS02G0141100;OS06G0702600;OS08G0520550;OS01G0670800;OS05G0563400;OS04G0664400;OS01G0753500;OS05G0515400	GRMZM2G006042;GRMZM2G017187;GRMZM2G116557;GRMZM2G137413;GRMZM2G338259;GRMZM2G352159;GRMZM2G378580;GRMZM2G475263;GRMZM2G702026;GRMZM2G102845;GRMZM2G160005;GRMZM2G169820;GRMZM2G317900;GRMZM2G030710;GRMZM2G437460;GRMZM2G034840;GRMZM2G086949;GRMZM2G056120;GRMZM2G441325;GRMZM5G874163	ZOSMA_24G01260;ZOSMA_27G00270;ZOSMA_34G00620;ZOSMA_144G00340;ZOSMA_59G00400;ZOSMA_52G00090	Spipo26G0026500;Spipo4G0062300;Spipo4G0074800;Spipo7G0053900;Spipo0G0032200;Spipo12G0063000;Spipo5G0000900;Spipo26G0023100;Spipo1G0061100	Landoltia_punctata_GLEAN_10001361;Landoltia_punctata_GLEAN_10006581;Landoltia_punctata_GLEAN_10017513;Landoltia_punctata_GLEAN_10018262;Landoltia_punctata_GLEAN_10001767;Landoltia_punctata_GLEAN_10001769;Landoltia_punctata_GLEAN_10012448;Landoltia_punctata_GLEAN_10019986;Landoltia_punctata_GLEAN_10018303;Landoltia_punctata_GLEAN_10021803	Lminor_000445;Lminor_004214;Lminor_009067;Lminor_000230;Lminor_007801;Lminor_012188;Lminor_013100;Lminor_002312;Lminor_006899;Lminor_006985;Lminor_001792
	Total				0	51	48	64	16	27	24	25
Response	IAA	auxin-responsive protein IAA	NA	K14484	0	28	29	36	7	14	11	12	--	AT2G46990;AT3G62100;AT3G17600;AT3G04730;AT3G23050;AT4G14550;AT4G29080;AT1G51950;AT3G16500;AT1G04550;AT2G33310;AT1G04100;AT1G04250;AT1G15050;AT1G15580;AT1G52830;AT1G80390;AT2G01200;AT2G22670;AT3G15540;AT4G28640;AT4G32280;AT5G25890;AT5G65670;AT1G04240;AT3G23030;AT4G14560;AT5G43700	OS01G0178500;OS02G0723400;OS01G0286900;OS08G0109400;OS01G0190300;OS06G0166500;OS11G0221000;OS01G0675700;OS09G0527700;OS03G0742900;OS03G0633800;OS02G0805100;OS05G0230700;OS01G0741900;OS05G0523300;OS11G0221300;OS05G0559400;OS01G0231000;OS12G0601300;OS03G0633500;OS03G0797800;OS05G0178600;OS06G0597000;OS06G0335500;OS11G0221200;OS02G0228900;OS02G0817600;OS07G0182400;OS12G0601400	GRMZM2G004696;GRMZM2G074742;GRMZM2G059544;GRMZM2G104176;GRMZM2G000158;GRMZM2G001799;GRMZM2G031615;GRMZM5G825707;GRMZM2G037368;GRMZM2G163848;GRMZM2G048131;GRMZM2G149449;GRMZM2G077356;GRMZM2G159285;GRMZM2G128421;GRMZM2G366373;GRMZM2G030465;GRMZM2G035465;GRMZM2G057067;GRMZM2G074427;GRMZM2G148188;GRMZM2G573324;GRMZM2G138268;GRMZM2G147243;GRMZM2G121309;GRMZM5G864847;GRMZM2G079200;GRMZM2G152796;GRMZM2G…	ZOSMA_46G00590;ZOSMA_287G00210;ZOSMA_13G00690;ZOSMA_126G00120;ZOSMA_178G00360;ZOSMA_5G01840;ZOSMA_13G00700	Spipo14G0005200;Spipo27G0007300;Spipo3G0080900;Spipo4G0073000;Spipo8G0040400;Spipo2G0056900;Spipo3G0093600;Spipo26G0001900;Spipo8G0041900;Spipo14G0016000;Spipo21G0034400;Spipo11G0058900;Spipo2G0056800;Spipo3G0093700	Landoltia_punctata_GLEAN_10021541;Landoltia_punctata_GLEAN_10006859;Landoltia_punctata_GLEAN_10003861;Landoltia_punctata_GLEAN_10011821;Landoltia_punctata_GLEAN_10018498;Landoltia_punctata_GLEAN_10018499;Landoltia_punctata_GLEAN_10017906;Landoltia_punctata_GLEAN_10005189;Landoltia_punctata_GLEAN_10022289;Landoltia_punctata_GLEAN_10003860;Landoltia_punctata_GLEAN_10011820	Lminor_005942;Lminor_008843;Lminor_010640;Lminor_014796;Lminor_016880;Lminor_008047;Lminor_019410;Lminor_003144;Lminor_002722;Lminor_018439;Lminor_011182;Lminor_014797
	GH3	auxin responsive GH3 gene family	NA	K14487	3	19	13	13	8	7	6	5	KFL_000060200;KFL_002360060;KFL_004710050	AT1G23160;AT1G28130;AT1G48660;AT1G48670;AT1G59500;AT2G14960;AT2G23170;AT2G47750;AT4G27260;AT4G37390;AT5G13320;AT5G13350;AT5G13360;AT5G13370;AT5G13380;AT5G51470;AT5G54510;AT2G46370;AT4G03400	OS01G0764800;OS01G0785400;OS05G0500900;OS06G0499500;OS07G0592600;OS11G0528700;OS01G0221100;OS05G0586200;OS11G0186500;OS05G0143800;OS07G0576100;OS07G0576500;OS07G0671500	GRMZM2G033359;GRMZM2G053338;GRMZM2G061515;GRMZM2G068701;GRMZM2G366873;GRMZM2G378106;GRMZM2G410567;GRMZM2G414460;GRMZM2G001421;GRMZM2G060991;GRMZM2G061005;GRMZM2G091276;GRMZM2G162413	ZOSMA_23G00650;ZOSMA_57G00230;ZOSMA_75G00550;ZOSMA_93G01010;ZOSMA_174G00330;ZOSMA_267G00360;ZOSMA_30G00580;ZOSMA_310G00020	Spipo2G0094200;Spipo7G0009300;Spipo26G0012600;Spipo26G0012700;Spipo26G0013100;Spipo8G0016300;Spipo9G0063500	Landoltia_punctata_GLEAN_10005566;Landoltia_punctata_GLEAN_10004769;Landoltia_punctata_GLEAN_10015201;Landoltia_punctata_GLEAN_10018362;Landoltia_punctata_GLEAN_10018363;Landoltia_punctata_GLEAN_10018399	Lminor_011465;Lminor_017168;Lminor_009488;Lminor_017067;Lminor_017395
	SAUR	SAUR family protein	NA	K14488	0	59	27	41	20	18	13	13	--	AT2G21200;AT2G21210;AT3G03820;AT3G03830;AT4G34770;AT4G34790;AT4G34800;AT4G34810;AT4G38840;AT4G38850;AT5G18010;AT5G18020;AT5G18030;AT5G18050;AT5G18060;AT5G18080;AT1G16510;AT1G56150;AT1G79130;AT3G12830;AT1G75580;AT2G16580;AT2G21220;AT4G34760;AT4G38860;AT2G45210;AT3G60690;AT4G22620;AT2G46690;AT3G61900;AT4G00880;AT1G19840;AT1G75590;AT4G34750;AT5G10990;AT5G50760;AT3G43120;AT5G20810;AT2G37030;AT3G53250…	OS08G0118500;OS08G0118800;OS04G0617050;OS12G0626200;OS02G0445100;OS06G0137400;OS04G0537100;OS06G0714300;OS10G0510500;OS04G0662200;OS01G0768333;OS03G0660400;OS01G0924966;OS09G0437400;OS02G0769100;OS04G0517900;OS04G0608300;OS02G0143300;OS06G0671150;OS02G0143400;OS03G0780350;OS02G0512000;OS06G0701900;OS02G0445600;OS02G0643800;OS04G0662400;OS06G0702000	GRMZM2G420812;GRMZM2G050080;GRMZM2G354209;GRMZM2G422419;GRMZM2G447151;GRMZM2G015049;GRMZM2G391596;GRMZM2G432060;GRMZM2G361993;GRMZM2G414727;GRMZM2G466229;GRMZM2G365162;GRMZM2G442000;GRMZM2G033871;GRMZM2G083980;GRMZM2G146108;GRMZM2G388051;GRMZM2G407969;GRMZM2G430052;GRMZM2G479596;GRMZM2G309747;GRMZM2G399644;GRMZM2G154332;GRMZM2G475683;GRMZM2G089806;GRMZM2G456644;GRMZM2G330012;GRMZM2G451037;GRMZM2G…	ZOSMA_193G00310;ZOSMA_34G00320;ZOSMA_34G00330;ZOSMA_41G01210;ZOSMA_117G00870;ZOSMA_38G01270;ZOSMA_103G00890;ZOSMA_12G00010;ZOSMA_1G02420;ZOSMA_120G00470;ZOSMA_24G01580;ZOSMA_46G00460;ZOSMA_4G00940;ZOSMA_103G00660;ZOSMA_103G00670;ZOSMA_26G00500;ZOSMA_452G00070;ZOSMA_27G00510;ZOSMA_41G00680;ZOSMA_19G00460	Spipo11G0044000;Spipo1G0061400;Spipo1G0061500;Spipo32G0000500;Spipo0G0135200;Spipo17G0030700;Spipo11G0033000;Spipo16G0011600;Spipo17G0014500;Spipo1G0061300;Spipo4G0058200;Spipo0G0033700;Spipo20G0018600;Spipo2G0047500;Spipo2G0048100;Spipo1G0004000;Spipo11G0055600;Spipo10G0003600	Landoltia_punctata_GLEAN_10021805;Landoltia_punctata_GLEAN_10021806;Landoltia_punctata_GLEAN_10019649;Landoltia_punctata_GLEAN_10019650;Landoltia_punctata_GLEAN_10021808;Landoltia_punctata_GLEAN_10000645;Landoltia_punctata_GLEAN_10003381;Landoltia_punctata_GLEAN_10002180;Landoltia_punctata_GLEAN_10021813;Landoltia_punctata_GLEAN_10017432;Landoltia_punctata_GLEAN_10020006;Landoltia_punctata_GLEAN_…	Lminor_001793;Lminor_022257;Lminor_001795;Lminor_012027;Lminor_016790;Lminor_016791;Lminor_016792;Lminor_009274;Lminor_016424;Lminor_021488;Lminor_002086;Lminor_015671;Lminor_017213
	Total				3	106	69	90	35	39	30	30
Table S5D List of genes involved in gibberellin pathway
					Gene number								Gene ID
Function	Gene	Name	EC	KO	K.flaccidum	A.thaliana	O.Sativa	Z.mays	Z.marina	S.polyrhiza	L.punctata	L.minor	K.flaccidum	A.thaliana	O.Sativa	Z.mays	Z.marina	S.polyrhiza	L.punctata	L.minor
Synthesis	CPS,GA1	ent-copalyl diphosphate synthase	5.5.1.13	K04120	0	1	4	5	1	2	1	2	--	AT4G02780	OS02G0278700;OS04G0178300;OS02G0570900;OS02G0571100	AC218998.2_FG011;GRMZM2G044481;GRMZM2G068808;GRMZM2G081554;GRMZM2G445854	ZOSMA_52G00660	Spipo2G0068100;Spipo2G0068800	Landoltia_punctata_GLEAN_10005186	Lminor_014378;Lminor_016612
	KS,GA2	ent-kaurene synthase	4.2.3.19	K04121	0	1	11	6	1	2	1	2	--	AT1G79460	OS02G0570400;OS02G0571300;OS02G0571800;OS04G0179700;OS04G0611700;OS04G0611800;OS04G0612000;OS12G0491800;OS02G0568700;OS02G0572050;OS11G0474800	AC214360.3_FG001;GRMZM2G016922;GRMZM2G049538;GRMZM2G093526;GRMZM2G093603;GRMZM2G391312	ZOSMA_26G01520	Spipo5G0016300;Spipo7G0026600	Landoltia_punctata_GLEAN_10019566	Lminor_012915;Lminor_014558
	GA3, CYP701	ent-kaurene oxidase	1.14.13.78	K04122	0	1	6	2	1	1	1	1	--	AT5G25900	OS06G0568600;OS06G0569500;OS06G0569900;OS06G0570100;OS06G0570566;OS06G0570600	GRMZM2G059308;GRMZM2G161472	ZOSMA_222G00150	Spipo21G0025500	Landoltia_punctata_GLEAN_10015137	Lminor_001290
	KAO	ent-kaurenoic acid hydroxylase	1.14.13.79	K04123	0	2	1	2	1	1	1	1	--	AT1G05160;AT2G32440	OS06G0110000	GRMZM2G089803;GRMZM2G093195	ZOSMA_355G00010	Spipo5G0062800	Landoltia_punctata_GLEAN_10016399	Lminor_005348
	GA20OX	gibberellin 20-oxidase	1.14.11.12	K05282	0	4	2	2	2	1	1	3	--	AT1G60980;AT4G25420;AT5G07200;AT5G51810	OS03G0856700;OS07G0169700	AC203966.5_FG005;GRMZM2G021051	ZOSMA_110G00350;ZOSMA_15G00560	Spipo17G0005500	Landoltia_punctata_GLEAN_10002496	Lminor_017359;Lminor_018417;Lminor_019687
	GA3OX,GA4	gibberellin 3-beta-dioxygenase	1.14.11.15	K04124	0	4	2	2	1	1	1	1	--	AT1G15550;AT1G80330;AT1G80340;AT4G21690	OS01G0177400;OS05G0178100	GRMZM2G036340;GRMZM2G044358	ZOSMA_208G00280	Spipo21G0010100	Landoltia_punctata_GLEAN_10015285	Lminor_012800
	Total				0	13	26	19	7	8	6	10
Signal transduction	GID1	gibberellin receptor GID1	3.-.-.-	K14493	0	3	1	1	1	1	1	1	--	AT3G05120;AT3G63010;AT5G27320	OS05G0407500	GRMZM2G173630	ZOSMA_164G00070	Spipo3G0045000	Landoltia_punctata_GLEAN_10017596	Lminor_016076
	GID2, SLY1	F-box protein GID2	NA	K14495	0	1	0	2	1	1	1	1	--	AT4G24210	--	GRMZM2G095397;GRMZM2G459166	ZOSMA_117G00090	Spipo10G0046600	Landoltia_punctata_GLEAN_10006405	Lminor_004843
	DELLA	DELLA protein	NA	K14494	0	5	2	4	3	2	2	2	--	AT1G14920;AT1G66350;AT2G01570;AT3G03450;AT5G17490	OS01G0646300;OS03G0707600	GRMZM2G001426;GRMZM5G826526;GRMZM2G024973;GRMZM2G144744	ZOSMA_208G00370;ZOSMA_106G00030;ZOSMA_135G00380	Spipo0G0167100;Spipo15G0027800	Landoltia_punctata_GLEAN_10015295;Landoltia_punctata_GLEAN_10019734	Lminor_008209;Lminor_017296
	PIF4	phytochrome-interacting factor 4	NA	K16189	0	6	2	4	0	2	2	1	--	AT2G20180;AT2G43010;AT3G59060;AT4G28790;AT4G28800;AT4G28811	OS03G0782500;OS12G0610200	GRMZM5G865967;GRMZM2G016756;GRMZM2G065374;GRMZM2G165042	--	Spipo13G0048400;Spipo1G0014100	Landoltia_punctata_GLEAN_10010779;Landoltia_punctata_GLEAN_10022326	Lminor_002992
	Total				0	15	5	11	5	6	6	5
Response	MYB33	transcription factor MYB	NA	K09422	0	4	1	3	1	2	2	3	--	AT1G74650;AT3G28910;AT3G47600;AT5G62470	OS08G0437300	AC165178.2_FG004;GRMZM2G024468;GRMZM2G045748	ZOSMA_149G00180	Spipo20G0035000;Spipo4G0023400	Landoltia_punctata_GLEAN_10004337;Landoltia_punctata_GLEAN_10006261	Lminor_011895;Lminor_017242;Lminor_019142
	DELLA	DELLA protein	NA	K14494	0	5	2	4	3	2	2	2	--	AT1G14920;AT1G66350;AT2G01570;AT3G03450;AT5G17490	OS01G0646300;OS03G0707600	GRMZM2G001426;GRMZM5G826526;GRMZM2G024973;GRMZM2G144744	ZOSMA_208G00370;ZOSMA_106G00030;ZOSMA_135G00380	Spipo0G0167100;Spipo15G0027800	Landoltia_punctata_GLEAN_10015295;Landoltia_punctata_GLEAN_10019734	Lminor_008209;Lminor_017296
	PIF4	phytochrome-interacting factor 4	NA	K16189	0	6	2	4	0	2	2	1	--	AT2G20180;AT2G43010;AT3G59060;AT4G28790;AT4G28800;AT4G28811	OS03G0782500;OS12G0610200	GRMZM5G865967;GRMZM2G016756;GRMZM2G065374;GRMZM2G165042	--	Spipo13G0048400;Spipo1G0014100	Landoltia_punctata_GLEAN_10010779;Landoltia_punctata_GLEAN_10022326	Lminor_002992
	Total				0	15	5	11	4	6	6	6
Table S5E List of genes involved in cytokinin pathway
					Gene number								Gene ID
Function	Gene	Name	EC	KO	K.flaccidum	A.thaliana	O.Sativa	Z.mays	Z.marina	S.polyrhiza	L.punctata	L.minor	K.flaccidum	A.thaliana	O.Sativa	Z.mays	Z.marina	S.polyrhiza	L.punctata	L.minor
Synthesis	IPT	adenylate dimethylallyltransferase	2.5.1.112	K10760	0	7	8	8	4	1	3	4	--	AT3G23630;AT3G63110;AT5G19040;AT1G25410;AT1G68460;AT3G19160;AT4G24650	OS03G0810100;OS05G0311801;OS05G0551700;OS03G0356900;OS01G0688300;OS03G0358900;OS07G0190150;OS07G0211700	GRMZM2G018046;GRMZM2G104559;GRMZM2G116878;GRMZM2G436770;GRMZM2G025429;GRMZM2G415751;GRMZM2G084462;GRMZM2G393014	ZOSMA_89G00030;ZOSMA_351G00120;ZOSMA_64G00460;ZOSMA_78G00330	Spipo12G0008100	Landoltia_punctata_GLEAN_10014998;Landoltia_punctata_GLEAN_10020787;Landoltia_punctata_GLEAN_10006656	Lminor_012827;Lminor_021074;Lminor_000672;Lminor_021267
	CYP735A	cytokinin trans-hydroxylase	NA	K10717	0	2	1	2	2	1	2	1	--	AT1G67110;AT5G38450	OS09G0403300	GRMZM2G022904;GRMZM2G076936	ZOSMA_306G00240;ZOSMA_54G00530	Spipo0G0171400	Landoltia_punctata_GLEAN_10019773;Landoltia_punctata_GLEAN_10019774	Lminor_015651
	TRIT1	tRNA dimethylallyltransferase	2.5.1.75	K00791	1	2	1	2	2	2	2	2	KFL_000080210	AT2G27760;AT5G20040	OS01G0968700	GRMZM2G097258;GRMZM2G102915	ZOSMA_258G00030;ZOSMA_162G00680	Spipo0G0008600;Spipo4G0029200	Landoltia_punctata_GLEAN_10002682;Landoltia_punctata_GLEAN_10006314	Lminor_015396;Lminor_016206
	Total				1	11	10	12	8	4	7	7
Signal transduction	CRE1,AHK2/3/4	arabidopsis histidine kinase 2/3/4 (cytokinin receptor)	2.7.13.3	K14489	6	3	4	7	4	3	2	4	KFL_000950250;KFL_002340040;KFL_003310060;KFL_008750010;KFL_008750020;KFL_008800020	AT1G27320;AT2G01830;AT5G35750	OS01G0923700;OS02G0738400;OS03G0717700;OS10G0362300	GRMZM2G125943;GRMZM2G151223;GRMZM2G155767;GRMZM2G158252;GRMZM2G423456;GRMZM2G471529;GRMZM5G833140	ZOSMA_185G00370;ZOSMA_225G00140;ZOSMA_66G00570;ZOSMA_80G00160	Spipo2G0023200;Spipo2G0077200;Spipo4G0056100	Landoltia_punctata_GLEAN_10013119;Landoltia_punctata_GLEAN_10017401	Lminor_001080;Lminor_003090;Lminor_013819;Lminor_020242
	AHP	histidine-containing phosphotransfer peotein	NA	K14490	2	16	9	15	8	6	7	5	KFL_000180290;KFL_005290020	AT1G09170;AT1G18410;AT1G63640;AT1G73860;AT2G47500;AT3G10310;AT3G44730;AT5G27000;AT5G41310;AT1G03430;AT3G21510;AT3G29350;AT5G39340;AT3G16360;AT1G80100;AT4G04402	OS01G0744000;OS02G0229600;OS04G0467901;OS05G0521300;OS12G0547500;OS05G0186100;OS08G0557700;OS01G0743800;OS09G0567400	GRMZM2G006341;GRMZM2G122965;GRMZM2G124883;GRMZM2G173700;GRMZM2G301194;GRMZM2G323622;GRMZM2G451231;GRMZM5G845682;GRMZM5G887077;GRMZM2G016439;GRMZM2G124890;GRMZM2G451604;GRMZM2G039246;GRMZM2G014154;GRMZM2G173710	ZOSMA_126G00060;ZOSMA_185G00400;ZOSMA_41G00310;ZOSMA_52G00760;ZOSMA_55G00390;ZOSMA_164G00050;ZOSMA_39G00290;ZOSMA_221G00020	Spipo12G0049800;Spipo1G0108000;Spipo22G0016200;Spipo6G0042700;Spipo17G0048600;Spipo0G0007100	Landoltia_punctata_GLEAN_10003317;Landoltia_punctata_GLEAN_10011385;Landoltia_punctata_GLEAN_10013377;Landoltia_punctata_GLEAN_10020838;Landoltia_punctata_GLEAN_10014477;Landoltia_punctata_GLEAN_10013899;Landoltia_punctata_GLEAN_10002663	Lminor_001956;Lminor_004891;Lminor_007569;Lminor_012947;Lminor_008152
	ARR-A	two-component response regulator ARR-A family		K14492	1	10	11	7	4	5	3	3	KFL_000660050	AT1G10470;AT2G40670;AT2G41310;AT3G56380;AT3G57040;AT1G19050;AT1G59940;AT1G74890;AT3G48100;AT5G62920	OS01G0952500;OS11G0143300;OS12G0139400;OS02G0830200;OS04G0673300;OS04G0442300;OS02G0557800;OS08G0377200;OS02G0631700;OS04G0524300;OS08G0376700	GRMZM2G129954;GRMZM2G319187;GRMZM2G392101;GRMZM2G179827;GRMZM2G096171;GRMZM2G090264;GRMZM2G098474	ZOSMA_9G00330;ZOSMA_162G00380;ZOSMA_87G00090;ZOSMA_34G00660	Spipo22G0003700;Spipo3G0057000;Spipo11G0048900;Spipo1G0048900;Spipo4G0076400	Landoltia_punctata_GLEAN_10014227;Landoltia_punctata_GLEAN_10020802;Landoltia_punctata_GLEAN_10004636	Lminor_010787;Lminor_014233;Lminor_016018
	Total				9	29	24	29	16	14	12	12
Response	TSF	FLOWERING LOCUS T	NA	K16223	0	2	9	12	2	1	1	2	--	AT1G65480;AT4G20370	OS05G0518000;OS04G0488400;OS12G0232300;OS11G0293800;OS06G0552900;OS01G0218500;OS06G0157700;OS01G0748800;OS06G0157500	GRMZM2G103666;GRMZM2G141756;GRMZM2G179264;GRMZM2G021560;GRMZM2G062052;AC214791.2_FG002;GRMZM2G075215;GRMZM2G400167;GRMZM2G051338;GRMZM2G373928;GRMZM2G127121;GRMZM2G440005	ZOSMA_162G00620;ZOSMA_21G00670	Spipo19G0001700	Landoltia_punctata_GLEAN_10013551	Lminor_008862;Lminor_016667
	ARR-B	two-component response regulator ARR-B family	NA	K14491	1	13	6	10	3	3	3	2	KFL_001330040	AT2G25180;AT4G31920;AT3G16857;AT4G16110;AT1G67710;AT2G27070;AT5G07210;AT1G49190;AT1G68210;AT2G01760;AT3G62670;AT5G49240;AT5G58080	OS02G0796500;OS06G0183100;OS03G0224200;OS01G0904700;OS02G0182100;OS06G0647200	GRMZM2G409974;GRMZM2G479110;GRMZM2G099797;GRMZM2G126834;GRMZM2G100318;GRMZM2G177220;GRMZM2G060485;GRMZM2G360523;GRMZM2G379656;GRMZM2G401821	ZOSMA_294G00240;ZOSMA_27G01340;ZOSMA_4G02000	Spipo28G0010800;Spipo2G0020700;Spipo4G0037700	Landoltia_punctata_GLEAN_10015410;Landoltia_punctata_GLEAN_10019862;Landoltia_punctata_GLEAN_10017211	Lminor_001445;Lminor_000658
	CKX	cytokinin dehydrogenase	1.5.99.12	K00279	2	7	10	12	5	6	5	8	KFL_000960220;KFL_003070010	AT2G19500;AT4G29740;AT5G56970;AT5G21482;AT1G75450;AT2G41510;AT3G63440	OS01G0197700;OS01G0187600;OS02G0220000;OS02G0220100;OS06G0572300;OS04G0523500;OS10G0483500;OS01G0775400;OS01G0940000;OS05G0374200	GRMZM2G325612;GRMZM2G114427;GRMZM2G134634;GRMZM2G162048;GRMZM2G303707;GRMZM2G008792;GRMZM2G404443;GRMZM2G348452;GRMZM2G024476;GRMZM2G050997;GRMZM2G167220;GRMZM5G817173	;ZOSMA_87G00210ZOSMA_103G00090;ZOSMA_39G00160;ZOSMA_451G00040;ZOSMA_8G00550	Spipo21G0024300;Spipo8G0035900;Spipo8G0036100;Spipo1G0049000;Spipo15G0046300;Spipo6G0035500	Landoltia_punctata_GLEAN_10006908;Landoltia_punctata_GLEAN_10015153;Landoltia_punctata_GLEAN_10021933;Landoltia_punctata_GLEAN_10019931;Landoltia_punctata_GLEAN_10014405	Lminor_003343;Lminor_014188;Lminor_017619;Lminor_018273;Lminor_018852;Lminor_004166;Lminor_016283;Lminor_019611
	SHY2/IAA3	auxin-responsive protein	NA	K14484	0	28	29	36	7	14	11	12	--	AT2G46990;AT3G62100;AT3G17600;AT3G04730;AT3G23050;AT4G14550;AT4G29080;AT1G51950;AT3G16500;AT1G04550;AT2G33310;AT1G04100;AT1G04250;AT1G15050;AT1G15580;AT1G52830;AT1G80390;AT2G01200;AT2G22670;AT3G15540;AT4G28640;AT4G32280;AT5G25890;AT5G65670;AT1G04240;AT3G23030;AT4G14560;AT5G43700	OS01G0178500;OS02G0723400;OS01G0286900;OS08G0109400;OS01G0190300;OS06G0166500;OS11G0221000;OS01G0675700;OS09G0527700;OS03G0742900;OS03G0633800;OS02G0805100;OS05G0230700;OS01G0741900;OS05G0523300;OS11G0221300;OS05G0559400;OS01G0231000;OS12G0601300;OS03G0633500;OS03G0797800;OS05G0178600;OS06G0597000;OS06G0335500;OS11G0221200;OS02G0228900;OS02G0817600;OS07G0182400;OS12G0601400	GRMZM2G004696;GRMZM2G074742;GRMZM2G059544;GRMZM2G104176;GRMZM2G000158;GRMZM2G001799;GRMZM2G031615;GRMZM5G825707;GRMZM2G037368;GRMZM2G163848;GRMZM2G048131;GRMZM2G149449;GRMZM2G077356;GRMZM2G159285;GRMZM2G128421;GRMZM2G366373;GRMZM2G030465;GRMZM2G035465;GRMZM2G057067;GRMZM2G074427;GRMZM2G148188;GRMZM2G573324;GRMZM2G138268;GRMZM2G147243;GRMZM2G121309;GRMZM5G864847;GRMZM2G079200;GRMZM2G152796;GRMZM2G…	ZOSMA_46G00590;ZOSMA_287G00210;ZOSMA_13G00690;ZOSMA_126G00120;ZOSMA_178G00360;ZOSMA_5G01840;ZOSMA_13G00700	Spipo14G0005200;Spipo27G0007300;Spipo3G0080900;Spipo4G0073000;Spipo8G0040400;Spipo2G0056900;Spipo3G0093600;Spipo26G0001900;Spipo8G0041900;Spipo14G0016000;Spipo21G0034400;Spipo11G0058900;Spipo2G0056800;Spipo3G0093700	Landoltia_punctata_GLEAN_10021541;Landoltia_punctata_GLEAN_10006859;Landoltia_punctata_GLEAN_10003861;Landoltia_punctata_GLEAN_10011821;Landoltia_punctata_GLEAN_10018498;Landoltia_punctata_GLEAN_10018499;Landoltia_punctata_GLEAN_10017906;Landoltia_punctata_GLEAN_10005189;Landoltia_punctata_GLEAN_10022289;Landoltia_punctata_GLEAN_10003860;Landoltia_punctata_GLEAN_10011820	Lminor_005942;Lminor_008843;Lminor_010640;Lminor_014796;Lminor_016880;Lminor_008047;Lminor_019410;Lminor_003144;Lminor_002722;Lminor_018439;Lminor_011182;Lminor_014797
	CYCD3;1	cyclin D3;1	NA	K14505	0	3	1	2	1	1	1	1	--	AT3G50070;AT4G34160;AT5G67260	OS09G0111100	GRMZM2G107377;GRMZM2G161382	ZOSMA_142G00120	Spipo31G0000100	Landoltia_punctata_GLEAN_10004449	Lminor_008606
	Total				3	53	55	72	18	25	21	25
Table S5F List of genes involved in brassinolide pathway
					Gene number								Gene ID
Function	Gene	Name	EC	KO	K.flaccidum	A.thaliana	O.Sativa	Z.mays	Z.marina	S.polyrhiza	L.punctata	L.minor	K.flaccidum	A.thaliana	O.Sativa	Z.mays	Z.marina	S.polyrhiza	L.punctata	L.minor
Synthesis	CYP90B1, DWF4	steroid 22-alpha-hydroxylase	1.14.13.-	K09587	0	1	1	1	2	1	1	1	--	AT3G50660	OS03G0227700	GRMZM2G065635	ZOSMA_157G00010;ZOSMA_24G00080	Spipo2G0104100	Landoltia_punctata_GLEAN_10005876	Lminor_015729
	CYP90A1, CPD	cytochrome P450 family 90 subfamily A polypeptide 1	1.14.-.-	K09588	0	1	2	2	3	1	1	2	--	AT5G05690	OS11G0143200;OS12G0139300	GRMZM2G012391;GRMZM2G162737	ZOSMA_56G00100;ZOSMA_56G00110;ZOSMA_56G00130	Spipo23G0002100	Landoltia_punctata_GLEAN_10000698	Lminor_006159;Lminor_016710
	CYP90C1,CYP90D2	3-epi-6-deoxocathasterone 23-monooxygenase,steroid 3-oxidase	1.14.13.112,1.14.-.-	K12637,K09589	0	2	1	2	3	1	1	1	--	AT3G13730;AT4G36380	OS01G0197100	GRMZM2G032896;GRMZM2G143235	ZOSMA_222G00160;ZOSMA_65G00740;ZOSMA_70G00060	Spipo3G0092100	Landoltia_punctata_GLEAN_10011841	Lminor_008745
	BR6OX1,BR6OX2	brassinosteroid-6-oxidase 1,2	1.14.-.-	K09590,K12640	0	2	1	2	2	1	0	3	--	AT3G30180;AT5G38970	OS03G0602300	GRMZM2G103773;GRMZM2G137380	ZOSMA_55G00440;ZOSMA_55G00450	Spipo0G0182900	--	Lminor_009200;Lminor_009201;Lminor_014885
	CYP734A1, BAS1	PHYB activation tagged suppressor 1	1.14.-.-	K15639	2	4	13	16	5	2	7	3	KFL_004680120;KFL_004710090	AT2G46950;AT2G46960;AT4G27710;AT2G26710	OS01G0349800;OS03G0370900;OS06G0191700;OS06G0191800;OS07G0418500;OS07G0635200;OS07G0635300;OS07G0635500;OS07G0635700;OS02G0204700;OS06G0600400;OS07G0647200;OS01G0388000	GRMZM2G020761;GRMZM2G026322;GRMZM2G075244;GRMZM2G075461;GRMZM2G106468;GRMZM2G126055;GRMZM2G150907;GRMZM2G175250;GRMZM2G459563;GRMZM5G864903;GRMZM5G866027;GRMZM2G019666;GRMZM2G045319;GRMZM2G047684;GRMZM2G138750;GRMZM5G852663	ZOSMA_44G01050;ZOSMA_57G00440;ZOSMA_17G00820;ZOSMA_4G01610;ZOSMA_4G01630	Spipo6G0014900;Spipo21G0005700	Landoltia_punctata_GLEAN_10007365;Landoltia_punctata_GLEAN_10007368;Landoltia_punctata_GLEAN_10007369;Landoltia_punctata_GLEAN_10007370;Landoltia_punctata_GLEAN_10006961;Landoltia_punctata_GLEAN_10015327;Landoltia_punctata_GLEAN_10020786	Lminor_017701;Lminor_012143;Lminor_017251
	Total				2	10	18	23	15	6	10	10
Signal transduction	BRI1	protein brassinosteroid insensitive 1	2.7.10.1 2.7.11.1	K13415	0	4	4	4	4	3	2	2	--	AT1G55610;AT2G01950;AT3G13380;AT4G39400	OS01G0718300;OS08G0342300;OS09G0293500;OS10G0114400	GRMZM2G002515;GRMZM2G048294;GRMZM2G092604;GRMZM2G438007	ZOSMA_213G00130;ZOSMA_31G00590;ZOSMA_60G00080;ZOSMA_60G00090	Spipo12G0024900;Spipo14G0003200;Spipo21G0015200	Landoltia_punctata_GLEAN_10014890;Landoltia_punctata_GLEAN_10015229	Lminor_009871;Lminor_011441
	BSK	BR-signaling kinase	2.7.11.1	K14500	0	12	3	8	7	5	4	4	--	AT1G01740;AT1G50990;AT1G63500;AT2G17090;AT3G09240;AT3G54030;AT4G00710;AT4G35230;AT5G01060;AT5G41260;AT5G46570;AT5G59010	OS03G0132800;OS03G0825300;OS10G0571300	GRMZM2G026767;GRMZM2G054634;GRMZM2G099598;GRMZM2G121826;GRMZM2G127050;GRMZM2G169080;GRMZM2G177445;GRMZM2G382104	ZOSMA_1G02160;ZOSMA_313G00120;ZOSMA_37G01020;ZOSMA_41G01020;ZOSMA_46G00070;ZOSMA_77G00100;ZOSMA_7G01140	Spipo0G0139200;Spipo11G0038900;Spipo1G0032100;Spipo23G0009100;Spipo5G0062900	Landoltia_punctata_GLEAN_10012210;Landoltia_punctata_GLEAN_10016400;Landoltia_punctata_GLEAN_10016589;Landoltia_punctata_GLEAN_10022111	Lminor_002082;Lminor_005349;Lminor_005708;Lminor_005712
	BSU1	serine/threonine-protein phosphatase BSU1	3.1.3.16	K14501	1	4	3	5	4	3	3	3	KFL_001080140	AT1G03445;AT1G08420;AT2G27210;AT4G03080	OS03G0646900;OS05G0144400;OS12G0617900	GRMZM2G009593;GRMZM2G028700;GRMZM2G070323;GRMZM2G148539;GRMZM2G170798	ZOSMA_112G00600;ZOSMA_195G00270;ZOSMA_211G00010;ZOSMA_8G00310	Spipo24G0032300;Spipo3G0087900;Spipo6G0007500	Landoltia_punctata_GLEAN_10000307;Landoltia_punctata_GLEAN_10000450;Landoltia_punctata_GLEAN_10005988	Lminor_003273;Lminor_006972;Lminor_007381
	BIN2	protein brassinosteroid insensitive 2	2.7.11.1	K14502	1	10	9	11	8	6	3	3	KFL_003590020	AT1G06390;AT1G09840;AT1G57870;AT2G30980;AT3G05840;AT3G61160;AT4G00720;AT4G18710;AT5G14640;AT5G26751	OS01G0252100;OS01G0296100;OS02G0236200;OS03G0841800;OS05G0134000;OS05G0207500;OS06G0547900;OS10G0521700;OS01G0205700	GRMZM2G024151;GRMZM2G043350;GRMZM2G045330;GRMZM2G109624;GRMZM2G121790;GRMZM2G131853;GRMZM2G138676;GRMZM2G151916;GRMZM2G155836;GRMZM2G472625;GRMZM5G835235	ZOSMA_14G00040;ZOSMA_17G00140;ZOSMA_182G00120;ZOSMA_189G00290;ZOSMA_21G00630;ZOSMA_43G00180;ZOSMA_458G00010;ZOSMA_57G00380	Spipo14G0030500;Spipo18G0019800;Spipo19G0006900;Spipo19G0014900;Spipo27G0013800;Spipo6G0029800	Landoltia_punctata_GLEAN_10000464;Landoltia_punctata_GLEAN_10017059;Landoltia_punctata_GLEAN_10021247	Lminor_011185;Lminor_011384;Lminor_011580
	BZR1/2	brassinosteroid resistant 1/2	NA	K14503	0	2	1	1	1	1	1	1	--	AT1G19350;AT1G75080	OS07G0580500	GRMZM2G102514	ZOSMA_174G00410	Spipo2G0100600	Landoltia_punctata_GLEAN_10005837	Lminor_011172
	Total				2	32	20	29	24	18	13	13
Response	TCH4	xyloglucan:xyloglucosyl transferase TCH4	2.4.1.207	K14504	0	5	2	2	3	1	1	0	--	AT4G25810;AT4G30270;AT5G48070;AT5G57550;AT5G57560	OS06G0696400;OS06G0697000	GRMZM2G166944;GRMZM2G413006	ZOSMA_169G00320;ZOSMA_264G00040;ZOSMA_46G00530	Spipo12G0058100	Landoltia_punctata_GLEAN_10013466	--
	CYCD3;3	cyclin D3;3	NA	K14505	0	3	1	2	1	1	1	1	--	AT3G50070;AT4G34160;AT5G67260	OS09G0111100	GRMZM2G107377;GRMZM2G161382	ZOSMA_142G00120	Spipo31G0000100	Landoltia_punctata_GLEAN_10004449	Lminor_008606
	CYP90A1,CPD	cytochrome P450 family 90 subfamily A polypeptide 1	1.14.-.-	K09588	0	1	2	2	3	1	1	2	--	AT5G05690	OS11G0143200;OS12G0139300	GRMZM2G012391;GRMZM2G162737	ZOSMA_56G00100;ZOSMA_56G00110;ZOSMA_56G00130	Spipo23G0002100	Landoltia_punctata_GLEAN_10000698	Lminor_006159;Lminor_016710
	AXR3/IAA17	auxin-responsive protein	NA	K14484	0	28	29	36	7	14	11	12	--	AT2G46990;AT3G62100;AT3G17600;AT3G04730;AT3G23050;AT4G14550;AT4G29080;AT1G51950;AT3G16500;AT1G04550;AT2G33310;AT1G04100;AT1G04250;AT1G15050;AT1G15580;AT1G52830;AT1G80390;AT2G01200;AT2G22670;AT3G15540;AT4G28640;AT4G32280;AT5G25890;AT5G65670;AT1G04240;AT3G23030;AT4G14560;AT5G43700	OS01G0178500;OS02G0723400;OS01G0286900;OS08G0109400;OS01G0190300;OS06G0166500;OS11G0221000;OS01G0675700;OS09G0527700;OS03G0742900;OS03G0633800;OS02G0805100;OS05G0230700;OS01G0741900;OS05G0523300;OS11G0221300;OS05G0559400;OS01G0231000;OS12G0601300;OS03G0633500;OS03G0797800;OS05G0178600;OS06G0597000;OS06G0335500;OS11G0221200;OS02G0228900;OS02G0817600;OS07G0182400;OS12G0601400	GRMZM2G004696;GRMZM2G074742;GRMZM2G059544;GRMZM2G104176;GRMZM2G000158;GRMZM2G001799;GRMZM2G031615;GRMZM5G825707;GRMZM2G037368;GRMZM2G163848;GRMZM2G048131;GRMZM2G149449;GRMZM2G077356;GRMZM2G159285;GRMZM2G128421;GRMZM2G366373;GRMZM2G030465;GRMZM2G035465;GRMZM2G057067;GRMZM2G074427;GRMZM2G148188;GRMZM2G573324;GRMZM2G138268;GRMZM2G147243;GRMZM2G121309;GRMZM5G864847;GRMZM2G079200;GRMZM2G152796;GRMZM2G…	ZOSMA_46G00590;ZOSMA_287G00210;ZOSMA_13G00690;ZOSMA_126G00120;ZOSMA_178G00360;ZOSMA_5G01840;ZOSMA_13G00700	Spipo14G0005200;Spipo27G0007300;Spipo3G0080900;Spipo4G0073000;Spipo8G0040400;Spipo2G0056900;Spipo3G0093600;Spipo26G0001900;Spipo8G0041900;Spipo14G0016000;Spipo21G0034400;Spipo11G0058900;Spipo2G0056800;Spipo3G0093700	Landoltia_punctata_GLEAN_10021541;Landoltia_punctata_GLEAN_10006859;Landoltia_punctata_GLEAN_10003861;Landoltia_punctata_GLEAN_10011821;Landoltia_punctata_GLEAN_10018498;Landoltia_punctata_GLEAN_10018499;Landoltia_punctata_GLEAN_10017906;Landoltia_punctata_GLEAN_10005189;Landoltia_punctata_GLEAN_10022289;Landoltia_punctata_GLEAN_10003860;Landoltia_punctata_GLEAN_10011820	Lminor_005942;Lminor_008843;Lminor_010640;Lminor_014796;Lminor_016880;Lminor_008047;Lminor_019410;Lminor_003144;Lminor_002722;Lminor_018439;Lminor_011182;Lminor_014797
	Total				0	37	34	42	14	17	14	15
Table S5G List of genes involved in jasmonic acid pathway
					Gene number								Gene ID
Function	Gene	Name	EC	KO	K.flaccidum	A.thaliana	O.Sativa	Z.mays	Z.marina	S.polyrhiza	L.punctata	L.minor	K.flaccidum	A.thaliana	O.Sativa	Z.mays	Z.marina	S.polyrhiza	L.punctata	L.minor
Synthesis	LOX2S	lipoxygenase	1.13.11.12	K00454	2	6	12	12	5	10	10	9	KFL_000280030;KFL_000810200	AT1G17420;AT1G55020;AT1G67560;AT1G72520;AT3G22400;AT3G45140	OS02G0194700;OS03G0179900;OS03G0699700;OS03G0700700;OS03G0738600;OS04G0447100;OS05G0304600;OS08G0508800;OS08G0509100;OS11G0575600;OS12G0559200;OS12G0559934	GRMZM2G009479;GRMZM2G015419;GRMZM2G017616;GRMZM2G040095;GRMZM2G070092;GRMZM2G102760;GRMZM2G104843;GRMZM2G106748;GRMZM2G109056;GRMZM2G109130;GRMZM2G156861;GRMZM5G822593	ZOSMA_125G00680;ZOSMA_20G00750;ZOSMA_23G00670;ZOSMA_303G00020;ZOSMA_77G00290	Spipo0G0030100;Spipo15G0045200;Spipo28G0005300;Spipo28G0005500;Spipo28G0005600;Spipo28G0005700;Spipo2G0068200;Spipo2G0068500;Spipo4G0070100;Spipo7G0050500	Landoltia_punctata_GLEAN_10001396;Landoltia_punctata_GLEAN_10001399;Landoltia_punctata_GLEAN_10001400;Landoltia_punctata_GLEAN_10005184;Landoltia_punctata_GLEAN_10005185;Landoltia_punctata_GLEAN_10006529;Landoltia_punctata_GLEAN_10012915;Landoltia_punctata_GLEAN_10017995;Landoltia_punctata_GLEAN_10019922;Landoltia_punctata_GLEAN_10019968	Lminor_006682;Lminor_008361;Lminor_009288;Lminor_009289;Lminor_013602;Lminor_013914;Lminor_014783;Lminor_016160;Lminor_016920
	AOS	hydroperoxide dehydratase	4.2.1.92	K01723	1	1	4	6	4	5	3	3	KFL_001950150	AT5G42650	OS03G0225900;OS03G0767000;OS02G0218700;OS02G0218800	GRMZM2G002178;GRMZM2G033098;GRMZM2G067225;GRMZM2G072653;GRMZM2G376661;GRMZM2G168404	ZOSMA_1G03370;ZOSMA_52G01010;ZOSMA_52G01020;ZOSMA_9G01180	Spipo2G0116500;Spipo2G0116600;Spipo2G0116700;Spipo2G0116800;Spipo3G0112400	Landoltia_punctata_GLEAN_10001490;Landoltia_punctata_GLEAN_10001491;Landoltia_punctata_GLEAN_10001492	Lminor_010872;Lminor_021212;Lminor_022120
	AOC	allene oxide cyclase	5.3.99.6	K10525	2	4	1	2	1	1	1	1	KFL_003110150;KFL_004360010	AT1G13280;AT3G25760;AT3G25770;AT3G25780	OS03G0438100	GRMZM2G077316;GRMZM2G415793	ZOSMA_5G00590	Spipo26G0008700	Landoltia_punctata_GLEAN_10018421	Lminor_002256
	OPR	12-oxophytodienoic acid reductase	1.3.1.42	K05894	1	6	9	7	5	4	5	8	KFL_006470050	AT1G09400;AT1G76680;AT1G76690;AT2G06050;AT1G17990;AT1G18020	OS02G0559400;OS06G0215500;OS06G0215600;OS06G0215900;OS06G0216200;OS08G0459600;OS01G0370000;OS04G0443801;OS06G0216300	GRMZM2G000236;GRMZM2G068947;GRMZM2G087192;GRMZM2G106303;GRMZM2G156712;GRMZM2G082087;GRMZM2G148281	ZOSMA_114G00650;ZOSMA_123G00100;ZOSMA_153G00060;ZOSMA_29G00550;ZOSMA_37G01460	Spipo4G0079300;Spipo4G0079500;Spipo4G0079600;Spipo4G0079700	Landoltia_punctata_GLEAN_10005466;Landoltia_punctata_GLEAN_10005467;Landoltia_punctata_GLEAN_10005468;Landoltia_punctata_GLEAN_10005470;Landoltia_punctata_GLEAN_10019935	Lminor_000244;Lminor_011264;Lminor_011265;Lminor_014857;Lminor_014862;Lminor_014964;Lminor_016693;Lminor_007880
	OPCL1	OPC-8:0 CoA ligase 1	6.2.1.-	K10526	0	5	2	1	2	2	3	2	--	AT1G20480;AT1G20490;AT1G20500;AT1G20510;AT5G38120	OS03G0132000;OS07G0639100	GRMZM2G096020	ZOSMA_46G00040;ZOSMA_204G00130	Spipo1G0075100;Spipo1G0017200	Landoltia_punctata_GLEAN_10021648;Landoltia_punctata_GLEAN_10021649;Landoltia_punctata_GLEAN_10022293	Lminor_009646;Lminor_007695
	ACOX1	acyl-CoA oxidase	1.3.3.6	K00232	4	7	7	9	5	4	4	6	KFL_001070260;KFL_000750140;KFL_001400090;KFL_000410220	AT2G35690;AT4G16760;AT5G65110;AT3G51840;AT1G06290;AT1G06310;AT3G06690	OS06G0103500;OS11G0605500;OS01G0159400;OS05G0163700;OS06G0354500;OS06G0346300;OS06G0347100	GRMZM2G052389;GRMZM5G864319;GRMZM2G099666;GRMZM2G419782;GRMZM2G445791;GRMZM5G820287;GRMZM2G002959;GRMZM5G862219;GRMZM2G014136	ZOSMA_42G01110;ZOSMA_42G01120;ZOSMA_89G01280;ZOSMA_193G00150;ZOSMA_76G01030	Spipo16G0000800;Spipo20G0028000;Spipo23G0036400;Spipo14G0024600	Landoltia_punctata_GLEAN_10008967;Landoltia_punctata_GLEAN_10004411;Landoltia_punctata_GLEAN_10007061;Landoltia_punctata_GLEAN_10021324	Lminor_004887;Lminor_004889;Lminor_013429;Lminor_015759;Lminor_000792;Lminor_006442
	MFP2	enoyl-CoA hydratase/3-hydroxyacyl-CoA dehydrogenase	4.2.1.17,1.1.1.35,1.1.1.211	K10527	1	2	4	3	3	2	2	1	KFL_007590070	AT3G06860;AT4G29010	OS01G0348600;OS02G0274100;OS05G0155000;OS05G0362100	GRMZM2G117357;GRMZM2G132903;GRMZM5G854613	ZOSMA_200G00110;ZOSMA_38G00040;ZOSMA_5G00220	Spipo14G0018200;Spipo3G0033000	Landoltia_punctata_GLEAN_10017699;Landoltia_punctata_GLEAN_10021402	Lminor_005581
	JMT	jasmonate O-methyltransferase	2.1.1.141	K08241	0	9	6	10	1	4	7	6	--	AT4G36470;AT1G19640;AT2G14060;AT3G11480;AT3G21950;AT5G04370;AT5G04380;AT5G38020;AT5G66430	OS01G0701700;OS02G0719600;OS06G0241400;OS06G0242000;OS05G0102000;OS06G0329900	GRMZM2G033126;GRMZM2G050307;GRMZM2G050321;GRMZM2G133996;GRMZM2G143871;GRMZM6G559102;GRMZM2G039993;GRMZM2G063438;GRMZM2G116966;GRMZM2G136857	ZOSMA_85G00242	Spipo0G0021300;Spipo22G0009600;Spipo22G0009700;Spipo22G0019300	Landoltia_punctata_GLEAN_10001752;Landoltia_punctata_GLEAN_10007195;Landoltia_punctata_GLEAN_10008829;Landoltia_punctata_GLEAN_10015873;Landoltia_punctata_GLEAN_10017990;Landoltia_punctata_GLEAN_10018016;Landoltia_punctata_GLEAN_10018017	Lminor_017450;Lminor_019432;Lminor_020489;Lminor_017817;Lminor_017818;Lminor_019285
	JAR1	jasmonic acid-amino synthetase	6.3.2.52	K14506	3	2	3	5	4	5	5	3	KFL_000060200;KFL_002360060;KFL_004710050	AT2G46370;AT4G03400	OS01G0221100;OS05G0586200;OS11G0186500	GRMZM2G001421;GRMZM2G060991;GRMZM2G061005;GRMZM2G091276;GRMZM2G162413	ZOSMA_174G00330;ZOSMA_267G00360;ZOSMA_30G00580;ZOSMA_310G00020	Spipo26G0012600;Spipo26G0012700;Spipo26G0013100;Spipo8G0016300;Spipo9G0063500	Landoltia_punctata_GLEAN_10004769;Landoltia_punctata_GLEAN_10015201;Landoltia_punctata_GLEAN_10018362;Landoltia_punctata_GLEAN_10018363;Landoltia_punctata_GLEAN_10018399	Lminor_009488;Lminor_017067;Lminor_017395
	Total				14	42	48	55	30	37	40	39
Signal transduction	COI-1	coronatine-insensitive protein 1	NA	K13463	1	1	3	5	3	2	2	1	KFL_004340030	AT2G39940	OS01G0853400;OS03G0265500;OS05G0449500	GRMZM2G079112;GRMZM2G125411;GRMZM2G151536;GRMZM2G353209;GRMZM2G035314	ZOSMA_19G00800;ZOSMA_239G00250;ZOSMA_74G00950	Spipo29G0027900;Spipo6G0077000	Landoltia_punctata_GLEAN_10012848;Landoltia_punctata_GLEAN_10016568	Lminor_002705
	JAZ	jasmonate ZIM domain-containing protein	NA	K13464	0	10	12	21	6	5	4	5	--	AT1G19180;AT1G74950;AT1G48500;AT1G70700;AT3G17860;AT3G43440;AT5G20900;AT5G13220;AT1G17380;AT1G72450	OS07G0615200;OS09G0401300;OS04G0653000;OS04G0395800;OS09G0439200;OS03G0180800;OS03G0181100;OS03G0402800;OS10G0391400;OS03G0180900;OS08G0428400;OS10G0392400	GRMZM2G089736;GRMZM2G101769;GRMZM2G114681;GRMZM2G126507;GRMZM2G151519;GRMZM2G086920;GRMZM2G143402;GRMZM2G145407;GRMZM2G005954;GRMZM2G116614;GRMZM2G036288;GRMZM2G343157;GRMZM2G036351;GRMZM2G445634;GRMZM2G110131;GRMZM2G122160;GRMZM2G117513;GRMZM2G145458;GRMZM5G838098;GRMZM2G382794;GRMZM2G386317	ZOSMA_310G00080;ZOSMA_121G00720;ZOSMA_60G00230;ZOSMA_27G00360;ZOSMA_59G00670;ZOSMA_81G01040	Spipo0G0031500;Spipo2G0030100;Spipo15G0033000;Spipo2G0034000;Spipo13G0022800	Landoltia_punctata_GLEAN_10000791;Landoltia_punctata_GLEAN_10019983;Landoltia_punctata_GLEAN_10019208;Landoltia_punctata_GLEAN_10020696	Lminor_013775;Lminor_017221;Lminor_015645;Lminor_016806;Lminor_006483
	MYC2	transcription factor MYC2	NA	K13422	0	3	1	2	2	1	2	5	--	AT1G32640;AT4G17880;AT5G46760	OS10G0575000	GRMZM2G001930;GRMZM2G049229	ZOSMA_29G01200;ZOSMA_49G00850	Spipo17G0000700	Landoltia_punctata_GLEAN_10002858;Landoltia_punctata_GLEAN_10018632	Lminor_013306;Lminor_013531;Lminor_021191;Lminor_021606;Lminor_021991
	Total				1	14	16	28	11	8	8	11
Response	EIL1	ETHYLENE-INSENSITIVE3-like 1	NA	K14514	1	6	7	9	2	3	2	1	KFL_008010040	AT5G10120;AT5G21120;AT5G65100;AT1G73730;AT2G27050;AT3G20770	OS04G0456900;OS02G0574800;OS08G0508700;OS09G0490200;OS03G0324200;OS03G0324300;OS07G0685700	AC210616.4_FG005;GRMZM2G040481;GRMZM2G044322;AC234203.1_FG011;GRMZM2G006752;GRMZM2G003558;GRMZM2G033570;GRMZM2G151811;GRMZM2G317584	ZOSMA_418G00090;ZOSMA_44G00270	Spipo5G0016000;Spipo0G0106000;Spipo3G0015900	Landoltia_punctata_GLEAN_10013050;Landoltia_punctata_GLEAN_10017886	Lminor_019113
	PDF1.2	defensin-like protein 16	NA	K20727	0	3	0	0	0	0	0	0	--	AT2G26020;AT5G44420;AT5G44430	--	--	--	--	--	--
	TAT1	tyrosine aminotransferase	2.6.1.5	K00815	1	8	6	5	4	2	2	2	KFL_002590080	AT5G36160;AT5G53970;AT2G20610;AT2G24850;AT4G28410;AT4G28420;AT4G23590;AT4G23600	OS02G0302700;OS02G0306401;OS06G0345200;OS11G0644800;OS02G0302200;OS11G0552000	GRMZM2G002652;GRMZM2G096958;GRMZM2G139813;GRMZM2G412604;GRMZM2G006480	ZOSMA_156G00440;ZOSMA_159G00110;ZOSMA_590G00030;ZOSMA_18G00630	Spipo18G0015300;Spipo3G0044600	Landoltia_punctata_GLEAN_10013532;Landoltia_punctata_GLEAN_10017593	Lminor_016362;Lminor_006597
	VSP2	vegetative storage protein 2	NA	K20728	0	1	0	0	0	0	0	0	--	AT5G24770	--	--	--	--	--	--
	LOX3	lipoxygenase	1.13.11.12	K00454	2	6	12	12	5	10	10	9	KFL_000280030;KFL_000810200	AT1G17420;AT1G55020;AT1G67560;AT1G72520;AT3G22400;AT3G45140	OS12G0559934;OS02G0194700;OS03G0179900;OS03G0699700;OS03G0700700;OS03G0738600;OS04G0447100;OS05G0304600;OS08G0508800;OS08G0509100;OS11G0575600;OS12G0559200	GRMZM2G009479;GRMZM2G015419;GRMZM2G017616;GRMZM2G040095;GRMZM2G070092;GRMZM2G102760;GRMZM2G104843;GRMZM2G106748;GRMZM2G109056;GRMZM2G109130;GRMZM2G156861;GRMZM5G822593	ZOSMA_125G00680;ZOSMA_20G00750;ZOSMA_23G00670;ZOSMA_303G00020;ZOSMA_77G00290	Spipo0G0030100;Spipo15G0045200;Spipo28G0005300;Spipo28G0005500;Spipo28G0005600;Spipo28G0005700;Spipo2G0068200;Spipo2G0068500;Spipo4G0070100;Spipo7G0050500	Landoltia_punctata_GLEAN_10001396;Landoltia_punctata_GLEAN_10001399;Landoltia_punctata_GLEAN_10001400;Landoltia_punctata_GLEAN_10005184;Landoltia_punctata_GLEAN_10005185;Landoltia_punctata_GLEAN_10006529;Landoltia_punctata_GLEAN_10012915;Landoltia_punctata_GLEAN_10017995;Landoltia_punctata_GLEAN_10019922;Landoltia_punctata_GLEAN_10019968	Lminor_006682;Lminor_008361;Lminor_009288;Lminor_009289;Lminor_013602;Lminor_013914;Lminor_014783;Lminor_016160;Lminor_016920
	Total				4	24	25	26	11	15	14	12
Table S5H List of genes involved in abscisic acid pathway
					Gene number								Gene ID
Function	Gene	Name	EC	KO	K.flaccidum	A.thaliana	O.Sativa	Z.mays	Z.marina	S.polyrhiza	L.punctata	L.minor	K.flaccidum	A.thaliana	O.Sativa	Z.mays	Z.marina	S.polyrhiza	L.punctata	L.minor
Synthesis	crtZ	beta-carotene 3-hydroxylase	1.14.13.129	K15746	1	2	3	5	1	1	2	2	KFL_005150050	AT4G25700;AT5G52570	OS03G0125100;OS04G0578400;OS10G0533500	GRMZM2G164318;GRMZM2G090051;GRMZM2G152135;GRMZM2G382534;GRMZM5G826824	ZOSMA_98G00540	Spipo5G0048200	Landoltia_punctata_GLEAN_10016522;Landoltia_punctata_GLEAN_10016523	Lminor_014904;Lminor_016475
	LUT5,CYP97A3	beta-ring hydroxylase	1.14.-.-	K15747	1	1	1	1	1	1	2	1	KFL_000280200	AT1G31800	OS02G0817900	GRMZM5G837869	ZOSMA_50G00980	Spipo11G0058600	Landoltia_punctata_GLEAN_10005191;Landoltia_punctata_GLEAN_10005192	Lminor_002720
	ZEP,ABA1	zeaxanthin epoxidase	1.14.15.21	K09838	1	1	1	3	1	1	1	1	KFL_008950020	AT5G67030	OS04G0448900	GRMZM2G127139;GRMZM2G136344;GRMZM5G848550	ZOSMA_82G00950	Spipo4G0008800	Landoltia_punctata_GLEAN_10012242	Lminor_008443
	NCED	9-cis-epoxycarotenoid dioxygenase	1.13.11.51	K09840	0	6	6	9	4	13	12	17	--	AT4G19170;AT1G30100;AT1G78390;AT3G14440;AT3G24220;AT4G18350	OS02G0704000;OS12G0435200;OS03G0645900;OS07G0154100;OS04G0131800;OS12G0617400	GRMZM2G110192;GRMZM2G150363;GRMZM2G014392;GRMZM2G330848;GRMZM2G407181;GRMZM2G408158;GRMZM2G417954;GRMZM5G838285;GRMZM5G858784	ZOSMA_155G00260;ZOSMA_31G00080;ZOSMA_426G00050;ZOSMA_80G00490	Spipo0G0117200;Spipo0G0117500;Spipo15G0002100;Spipo21G0014900;Spipo30G0015100;Spipo4G0111900;Spipo8G0003700;Spipo11G0059000;Spipo13G0042400;Spipo1G0017600;Spipo5G0039400;Spipo8G0028800;Spipo8G0028900	Landoltia_punctata_GLEAN_10004908;Landoltia_punctata_GLEAN_10004909;Landoltia_punctata_GLEAN_10005056;Landoltia_punctata_GLEAN_10005057;Landoltia_punctata_GLEAN_10006014;Landoltia_punctata_GLEAN_10008877;Landoltia_punctata_GLEAN_10013886;Landoltia_punctata_GLEAN_10013887;Landoltia_punctata_GLEAN_10014950;Landoltia_punctata_GLEAN_10004293;Landoltia_punctata_GLEAN_10005188;Landoltia_punctata_GLEAN_…	Lminor_006220;Lminor_015270;Lminor_015272;Lminor_016842;Lminor_020027;Lminor_020419;Lminor_020790;Lminor_020939;Lminor_021185;Lminor_021354;Lminor_021434;Lminor_021496;Lminor_021883;Lminor_015567;Lminor_020488;Lminor_020676;Lminor_022325
	ABA2	xanthoxin dehydrogenase	1.1.1.288	K09841	0	1	1	1	1	4	1	1	--	AT1G52340	OS03G0810800	GRMZM2G332976	ZOSMA_408G00090	Spipo22G0006000;Spipo22G0006100;Spipo22G0006300;Spipo22G0006400	Landoltia_punctata_GLEAN_10000094	Lminor_019763
	AAO3	abscisic-aldehyde oxidase	1.2.3.14	K09842	3	6	8	7	2	3	4	11	KFL_000520070;KFL_000750080;KFL_000830390	AT1G04580;AT2G27150;AT3G43600;AT4G34890;AT4G34900;AT5G20960	OS03G0429800;OS03G0790700;OS03G0790900;OS07G0164900;OS07G0282300;OS10G0138100;OS07G0281800;OS07G0282401	GRMZM2G019799;GRMZM2G050984;GRMZM2G124175;GRMZM2G141473;GRMZM2G141535;GRMZM2G406830;GRMZM5G899851	ZOSMA_185G00270;ZOSMA_264G00100	Spipo0G0154800;Spipo3G0086500;Spipo4G0068100	Landoltia_punctata_GLEAN_10006507;Landoltia_punctata_GLEAN_10011202;Landoltia_punctata_GLEAN_10011207;Landoltia_punctata_GLEAN_10011208	Lminor_000309;Lminor_000742;Lminor_001336;Lminor_003428;Lminor_003956;Lminor_008598;Lminor_012533;Lminor_014008;Lminor_019958;Lminor_020535;Lminor_020900
	Total				6	17	20	26	10	23	22	33
Signal transduction	PYL	abscisic acid receptor PYR/PYL family	NA	K14496	0	14	13	12	6	4	4	2	--	AT2G38310;AT2G40330;AT5G05440;AT4G17870;AT5G46790;AT5G53160;AT2G26040;AT1G01360;AT1G73000;AT4G01026;AT4G18620;AT4G27920;AT5G45860;AT5G45870	OS01G0827800;OS03G0297600;OS10G0573400;OS02G0255500;OS05G0213500;OS02G0226801;OS05G0473000;OS02G0255300;OS06G0526400;OS06G0526466;OS06G0527800;OS06G0528300;OS06G0562200	GRMZM2G057959;GRMZM2G141382;GRMZM2G169695;AC194914.3_FG002;GRMZM2G134731;GRMZM2G063882;GRMZM2G133631;GRMZM2G165567;GRMZM2G154987;GRMZM2G047677;GRMZM2G048733;GRMZM2G144224	ZOSMA_26G00740;ZOSMA_303G00160;ZOSMA_49G00950;ZOSMA_166G00170;ZOSMA_53G00290;ZOSMA_141G00250	Spipo22G0028700;Spipo23G0041000;Spipo5G0060900;Spipo8G0045900	Landoltia_punctata_GLEAN_10000861;Landoltia_punctata_GLEAN_10016408;Landoltia_punctata_GLEAN_10016409;Landoltia_punctata_GLEAN_10015995	Lminor_008474;Lminor_009244
	PP2C	protein phosphatase 2C	3.1.3.16	K14497	1	9	8	14	3	5	4	4	KFL_007240050	AT1G17550;AT1G72770;AT1G07430;AT2G29380;AT5G59220;AT5G51760;AT4G26080;AT5G57050;AT3G11410	OS01G0583100;OS05G0592800;OS01G0846300;OS01G0656200;OS05G0537400;OS09G0325700;OS03G0268600;OS05G0572700	GRMZM2G102255;GRMZM2G134628;GRMZM2G383807;GRMZM2G059453;GRMZM2G166297;GRMZM2G019819;GRMZM2G159811;GRMZM2G122228;GRMZM2G300125;GRMZM2G001243;GRMZM2G177386;GRMZM2G082487;GRMZM2G308615;GRMZM5G818101	ZOSMA_205G00400;ZOSMA_47G00050;ZOSMA_7G01350	Spipo0G0043700;Spipo21G0022300;Spipo29G0026300;Spipo1G0021700;Spipo8G0046200	Landoltia_punctata_GLEAN_10000816;Landoltia_punctata_GLEAN_10015169;Landoltia_punctata_GLEAN_10012861;Landoltia_punctata_GLEAN_10022228	Lminor_002335;Lminor_018131;Lminor_012025;Lminor_007902
	SnRK2	serine/threonine-protein kinase SRK2	2.7.11.1	K14498	1	10	11	15	4	4	6	1	KFL_000970360	AT1G10940;AT1G60940;AT1G78290;AT2G23030;AT3G50500;AT4G33950;AT5G08590;AT5G63650;AT5G66880;AT4G40010	OS02G0551100;OS03G0390200;OS03G0610900;OS03G0764800;OS04G0432000;OS04G0691100;OS07G0622000;OS10G0564500;OS12G0586100;OS01G0869900;OS05G0433100	GRMZM2G000278;GRMZM2G035809;GRMZM2G056732;GRMZM2G063961;GRMZM2G066867;GRMZM2G081915;GRMZM2G110908;GRMZM2G110922;GRMZM2G130018;GRMZM2G138861;GRMZM2G155593;GRMZM2G171435;GRMZM2G180916;GRMZM2G334791;GRMZM2G066377	ZOSMA_33G00310;ZOSMA_34G00920;ZOSMA_35G00030;ZOSMA_65G00190	Spipo13G0010500;Spipo2G0045400;Spipo3G0113400;Spipo5G0052500	Landoltia_punctata_GLEAN_10000302;Landoltia_punctata_GLEAN_10003251;Landoltia_punctata_GLEAN_10016487;Landoltia_punctata_GLEAN_10018697;Landoltia_punctata_GLEAN_10019323;Landoltia_punctata_GLEAN_10020550	Lminor_008343
	ABF	ABA responsive element binding factor	NA	K14432	1	11	11	16	5	5	6	5	KFL_000150390	AT2G36270;AT3G44460;AT1G45249;AT1G49720;AT2G41070;AT3G56850;AT1G03970;AT5G44080;AT3G19290;AT4G34000;AT5G42910	OS01G0859300;OS02G0766700;OS09G0456200;OS05G0489700;OS01G0867300;OS05G0437700;OS06G0211200;OS07G0686100;OS01G0813100;OS03G0322700;OS08G0471950	GRMZM2G168079;GRMZM2G157722;GRMZM2G478417;GRMZM2G159134;GRMZM2G161009;GRMZM2G129247;GRMZM2G438293;GRMZM5G858197;AC210949.4_FG003;GRMZM2G000703;GRMZM2G132868;GRMZM2G033413;GRMZM2G077124;GRMZM2G002075;GRMZM2G479760;GRMZM5G883126	ZOSMA_165G00150;ZOSMA_37G00160;ZOSMA_70G00700;ZOSMA_18G00970;ZOSMA_5G00900	Spipo13G0002500;Spipo7G0034500;Spipo15G0021000;Spipo3G0017700;Spipo4G0111500	Landoltia_punctata_GLEAN_10011260;Landoltia_punctata_GLEAN_10011262;Landoltia_punctata_GLEAN_10017933;Landoltia_punctata_GLEAN_10014809;Landoltia_punctata_GLEAN_10017870;Landoltia_punctata_GLEAN_10005059	Lminor_007119;Lminor_020852;Lminor_009801;Lminor_006281;Lminor_010845
	Total				3	44	43	57	18	18	20	12
Response	ACS2	1-aminocyclopropane-1-carboxylate synthase 1/2/6	NA	K20772	1	9	5	4	0	1	1	1	KFL_004880050	AT1G01480;AT2G22810;AT3G49700;AT3G61510;AT4G08040;AT4G11280;AT4G26200;AT4G37770;AT5G65800	OS01G0192900;OS03G0727600;OS04G0578000;OS05G0196600;OS05G0319200	GRMZM2G054361;GRMZM2G163015;GRMZM2G164405;GRMZM5G894619	--	Spipo24G0002100	Landoltia_punctata_GLEAN_10014066	Lminor_017460
	KAT1	Potassium channel KAT1	NA	K21867	0	6	6	10	4	3	2	3	--	AT2G25600;AT2G26650;AT4G18290;AT4G22200;AT4G32500;AT5G46240	OS01G0210700;OS01G0648000;OS01G0756700;OS02G0245800;OS05G0428700;OS07G0175400	AC234152.1_FG002;GRMZM2G020859;GRMZM2G022915;GRMZM2G081666;GRMZM2G093313;GRMZM2G114255;GRMZM2G171279;GRMZM2G178356;GRMZM2G428859;GRMZM5G838773	ZOSMA_17G00870;ZOSMA_67G00600;ZOSMA_76G00980;ZOSMA_81G00600	Spipo21G0006200;Spipo4G0101200;Spipo8G0031700	Landoltia_punctata_GLEAN_10006959;Landoltia_punctata_GLEAN_10012529	Lminor_005187;Lminor_014972;Lminor_018105
	SLAC1	Guard cell S-type anion channel SLAC1	NA	NA	0	1	1	1	1	1	1	1	--	AT1G12480	OS04G0574700	GRMZM2G106921	ZOSMA_76G00610	Spipo17G0019300	Landoltia_punctata_GLEAN_10020175	Lminor_003784
	Rboh	respiratory burst oxidase	1.6.3.- 1.11.1.-	K13447	2	10	9	17	4	5	6	4	KFL_000420020;KFL_000910200	AT1G09090;AT1G19230;AT1G64060;AT3G45810;AT4G11230;AT4G25090;AT5G07390;AT5G47910;AT5G51060;AT5G60010	OS01G0734200;OS01G0360200;OS01G0734466;OS01G0835500;OS05G0465800;OS05G0528000;OS08G0453700;OS09G0438000;OS12G0541300	GRMZM2G089285;GRMZM2G022547;GRMZM2G034896;GRMZM2G037993;GRMZM2G043435;GRMZM2G065144;GRMZM2G089291;GRMZM2G138152;GRMZM2G147966;GRMZM2G169201;GRMZM2G300965;GRMZM2G323731;GRMZM2G358619;GRMZM2G401179;GRMZM2G426953;GRMZM2G441541;GRMZM2G448185	ZOSMA_53G00980;ZOSMA_56G00220;ZOSMA_78G00150;ZOSMA_93G00050	Spipo0G0033500;Spipo26G0007900;Spipo4G0030000;Spipo6G0046300;Spipo6G0068400	Landoltia_punctata_GLEAN_10002259;Landoltia_punctata_GLEAN_10006317;Landoltia_punctata_GLEAN_10011060;Landoltia_punctata_GLEAN_10014524;Landoltia_punctata_GLEAN_10018447;Landoltia_punctata_GLEAN_10020003	Lminor_001485;Lminor_007913;Lminor_011920;Lminor_016981
	MYB44	transcription factor MYB	NA	K09422	0	4	1	3	1	2	2	3	--	AT1G74650;AT3G28910;AT3G47600;AT5G62470	OS08G0437300	AC165178.2_FG004;GRMZM2G024468;GRMZM2G045748	ZOSMA_149G00180	Spipo20G0035000;Spipo4G0023400	Landoltia_punctata_GLEAN_10004337;Landoltia_punctata_GLEAN_10006261	Lminor_011895;Lminor_017242;Lminor_019142
	Total				3	30	22	35	10	12	12	12
