# Supplementary material for: Duckweed Evolution: from Land back to Water
Source: Genomics Proteomics Bioinformatics. 2025 Aug 23;23(4):qzaf074. doi: 10.1093/gpbjnl/qzaf074 (PMC12707978; doi:10.1093/gpbjnl/qzaf074)
Supplement: qzaf074_Supplementary_Data [file qzaf074_supplementary_data.zip › Table_S6.xlsx]

## Sheet: Sheet1
Table S6 List of genes involved in the SCF core signaling pathway of auxin, jasmonic acid, and gibberellic acid
						Gene number								Gene ID
Hormone	Gene		Name	EC	KO	K.flaccidum	A.thaliana	O.Sativa	Z.mays	Z.marina	S.polyrhiza	L.punctata	L.minor	K.flaccidum	A.thaliana	O.Sativa	Z.mays	Z.marina	S.polyrhiza	L.punctata	L.minor
Auxin	SKP1		S phase kinase-associated protein1	NA	K03094	4	22	21	16	3	4	3	3	KFL_000550100;KFL_000030590;KFL_001580030;KFL_007740060	AT1G20140;AT1G75950;AT2G25700;AT3G21850;AT3G21860;AT3G60010;AT4G34210;AT4G34470;AT5G42190;AT1G68010;AT2G45950;AT3G61415;AT1G10230;AT2G03160;AT2G03170;AT2G03190;AT2G20160;AT3G21830;AT3G21840;AT3G25650;AT3G53060;AT3G60020	OS09G0539500;OS11G0456300;OS02G0101500;OS03G0107000;OS02G0101600;OS02G0225100;OS06G0113800;OS07G0144900;OS07G0409500;OS07G0624900;OS07G0625400;OS07G0625500;OS07G0625600;OS08G0375500;OS08G0375700;OS09G0272900;OS09G0273800;OS09G0274800;OS09G0275200;OS09G0412050;OS10G0438100	GRMZM2G078218;GRMZM2G101446;GRMZM2G074282;GRMZM2G109725;GRMZM2G009106;GRMZM2G032562;GRMZM2G052213;GRMZM2G060394;GRMZM2G121313;GRMZM2G416964;GRMZM2G417092;GRMZM6G421392;GRMZM2G029307;GRMZM2G052241;GRMZM2G142825;GRMZM5G844465	ZOSMA_1G03140;ZOSMA_1G03130;ZOSMA_26G00270	Spipo17G0028900;Spipo0G0129800;Spipo16G0037400;Spipo17G0041900	Landoltia_punctata_GLEAN_10020274;Landoltia_punctata_GLEAN_10011666;Landoltia_punctata_GLEAN_10013767	Lminor_010599.mRNA1;Lminor_008619.mRNA1;Lminor_003607.mRNA1
	RBX1		RING-box protein 1	EC:2.3.2.32	K03868	1	2	2	3	2	2	2	2	KFL_000140150	AT3G42830;AT5G20570	OS01G0106800;OS02G0708300	GRMZM2G035341;GRMZM2G057150;GRMZM2G361074	ZOSMA_40G00670;ZOSMA_40G00680	Spipo27G0010400;Spipo3G0078000	Landoltia_punctata_GLEAN_10003150;Landoltia_punctata_GLEAN_10004716	Lminor_008091.mRNA1;Lminor_017136.mRNA1
	CUL1		Cullin 1	NA	K03347	1	5	3	2	2	2	1	1	KFL_003020020	AT1G02980;AT1G43140;AT4G02570;AT1G59790;AT1G59800	OS01G0369000;OS01G0369200;OS05G0149600	GRMZM2G166089;GRMZM2G166694	ZOSMA_116G00090;ZOSMA_74G00480	Spipo6G0000700;Spipo6G0045800	Landoltia_punctata_GLEAN_10002723	Lminor_002878.mRNA1
	F-box protein	TIR1/AFB	Tansport inhibitor response 1	NA	K14485	0	6	5	8	3	4	3	2	--	AT1G12820;AT3G26810;AT3G62980;AT4G03190;AT4G24390;AT5G49980	OS02G0759700;OS04G0395600;OS05G0150500;OS11G0462900;OS11G0515500	GRMZM2G024180;GRMZM2G095786;GRMZM2G135978;GRMZM2G137451;GRMZM2G155849;GRMZM2G398848;GRMZM2G427529;GRMZM5G848945	ZOSMA_23G00160;ZOSMA_3G01780;ZOSMA_8G00250	Spipo0G0074400;Spipo13G0022900;Spipo3G0041900;Spipo6G0003800	Landoltia_punctata_GLEAN_10002709;Landoltia_punctata_GLEAN_10018857;Landoltia_punctata_GLEAN_10020697	Lminor_012257;Lminor_018988
	Total					6	35	31	29	10	12	9	8
Jasmonic acid	SKP1		S phase kinase-associated protein1	NA	K03094	4	22	21	16	3	4	3	3	KFL_000550100;KFL_000030590;KFL_001580030;KFL_007740060	AT1G20140;AT1G75950;AT2G25700;AT3G21850;AT3G21860;AT3G60010;AT4G34210;AT4G34470;AT5G42190;AT1G68010;AT2G45950;AT3G61415;AT1G10230;AT2G03160;AT2G03170;AT2G03190;AT2G20160;AT3G21830;AT3G21840;AT3G25650;AT3G53060;AT3G60020	OS09G0539500;OS11G0456300;OS02G0101500;OS03G0107000;OS02G0101600;OS02G0225100;OS06G0113800;OS07G0144900;OS07G0409500;OS07G0624900;OS07G0625400;OS07G0625500;OS07G0625600;OS08G0375500;OS08G0375700;OS09G0272900;OS09G0273800;OS09G0274800;OS09G0275200;OS09G0412050;OS10G0438100	GRMZM2G078218;GRMZM2G101446;GRMZM2G074282;GRMZM2G109725;GRMZM2G009106;GRMZM2G032562;GRMZM2G052213;GRMZM2G060394;GRMZM2G121313;GRMZM2G416964;GRMZM2G417092;GRMZM6G421392;GRMZM2G029307;GRMZM2G052241;GRMZM2G142825;GRMZM5G844465	ZOSMA_1G03140;ZOSMA_1G03130;ZOSMA_26G00270	Spipo17G0028900;Spipo0G0129800;Spipo16G0037400;Spipo17G0041900	Landoltia_punctata_GLEAN_10020274;Landoltia_punctata_GLEAN_10011666;Landoltia_punctata_GLEAN_10013767	Lminor_010599.mRNA1;Lminor_008619.mRNA1;Lminor_003607.mRNA1
	RBX1		RING-box protein 1	EC:2.3.2.32	K03868	1	2	2	3	2	2	2	2	KFL_000140150	AT3G42830;AT5G20570	OS01G0106800;OS02G0708300	GRMZM2G035341;GRMZM2G057150;GRMZM2G361074	ZOSMA_40G00670;ZOSMA_40G00680	Spipo27G0010400;Spipo3G0078000	Landoltia_punctata_GLEAN_10003150;Landoltia_punctata_GLEAN_10004716	Lminor_008091.mRNA1;Lminor_017136.mRNA1
	CUL1		Cullin 1	NA	K03347	1	5	3	2	2	2	1	1	KFL_003020020	AT1G02980;AT1G43140;AT4G02570;AT1G59790;AT1G59800	OS01G0369000;OS01G0369200;OS05G0149600	GRMZM2G166089;GRMZM2G166694	ZOSMA_116G00090;ZOSMA_74G00480	Spipo6G0000700;Spipo6G0045800	Landoltia_punctata_GLEAN_10002723	Lminor_002878.mRNA1
	F-box protein	COI-1	Coronatine-insensitive protein1	NA	K13463	1	1	3	6	3	2	2	1	KFL_004340030	AT2G39940	OS01G0853400;OS03G0265500;OS05G0449500	GRMZM2G079112;GRMZM2G125411;GRMZM2G151536;GRMZM2G353209;GRMZM2G035314;GRMZM2G035314	ZOSMA_19G00800;ZOSMA_239G00250;ZOSMA_74G00950	Spipo29G0027900;Spipo6G0077000	Landoltia_punctata_GLEAN_10012848;Landoltia_punctata_GLEAN_10016568	Lminor_002705
	Total					7	30	29	27	10	10	8	7
Gibberellic acid	SKP1		S phase kinase-associated protein1	NA	K03094	4	22	21	16	3	4	3	3	KFL_000550100;KFL_000030590;KFL_001580030;KFL_007740060	AT1G20140;AT1G75950;AT2G25700;AT3G21850;AT3G21860;AT3G60010;AT4G34210;AT4G34470;AT5G42190;AT1G68010;AT2G45950;AT3G61415;AT1G10230;AT2G03160;AT2G03170;AT2G03190;AT2G20160;AT3G21830;AT3G21840;AT3G25650;AT3G53060;AT3G60020	OS09G0539500;OS11G0456300;OS02G0101500;OS03G0107000;OS02G0101600;OS02G0225100;OS06G0113800;OS07G0144900;OS07G0409500;OS07G0624900;OS07G0625400;OS07G0625500;OS07G0625600;OS08G0375500;OS08G0375700;OS09G0272900;OS09G0273800;OS09G0274800;OS09G0275200;OS09G0412050;OS10G0438100	GRMZM2G078218;GRMZM2G101446;GRMZM2G074282;GRMZM2G109725;GRMZM2G009106;GRMZM2G032562;GRMZM2G052213;GRMZM2G060394;GRMZM2G121313;GRMZM2G416964;GRMZM2G417092;GRMZM6G421392;GRMZM2G029307;GRMZM2G052241;GRMZM2G142825;GRMZM5G844465	ZOSMA_1G03140;ZOSMA_1G03130;ZOSMA_26G00270	Spipo17G0028900;Spipo0G0129800;Spipo16G0037400;Spipo17G0041900	Landoltia_punctata_GLEAN_10020274;Landoltia_punctata_GLEAN_10011666;Landoltia_punctata_GLEAN_10013767	Lminor_010599.mRNA1;Lminor_008619.mRNA1;Lminor_003607.mRNA1
	RBX1		RING-box protein 1	EC:2.3.2.32	K03868	1	2	2	3	2	2	2	2	KFL_000140150	AT3G42830;AT5G20570	OS01G0106800;OS02G0708300	GRMZM2G035341;GRMZM2G057150;GRMZM2G361074	ZOSMA_40G00670;ZOSMA_40G00680	Spipo27G0010400;Spipo3G0078000	Landoltia_punctata_GLEAN_10003150;Landoltia_punctata_GLEAN_10004716	Lminor_008091.mRNA1;Lminor_017136.mRNA1
	CUL1		Cullin 1	NA	K03347	1	5	3	2	2	2	1	1	KFL_003020020	AT1G02980;AT1G43140;AT4G02570;AT1G59790;AT1G59800	OS01G0369000;OS01G0369200;OS05G0149600	GRMZM2G166089;GRMZM2G166694	ZOSMA_116G00090;ZOSMA_74G00480	Spipo6G0000700;Spipo6G0045800	Landoltia_punctata_GLEAN_10002723	Lminor_002878.mRNA1
	F-box protein	GID2, SLY1	F-box protein GID2	NA	K14495	0	1	0	2	1	1	1	1	--	AT4G24210	--	GRMZM2G095397;GRMZM2G459166	ZOSMA_117G00090	Spipo10G0046600	Landoltia_punctata_GLEAN_10006405	Lminor_004843
	Total					6	30	26	23	8	9	7	7
