# Supplementary material for: Duckweed Evolution: from Land back to Water
Source: Genomics Proteomics Bioinformatics. 2025 Aug 23;23(4):qzaf074. doi: 10.1093/gpbjnl/qzaf074 (PMC12707978; doi:10.1093/gpbjnl/qzaf074)
Supplement: qzaf074_Supplementary_Data [file qzaf074_supplementary_data.zip › Table_S7.xlsx]

## Sheet: Sheet1
Table S7 Gene number of main components involved in ABA-induced stomatal closure signaling in eight typical species
				Gene number								Gene ID
Gene	Name	EC	KO	K.flaccidum	A.thaliana	O.Sativa	Z.mays	Z.marina	S.polyrhiza	L.punctata	L.minor	K.flaccidum	A.thaliana	O.Sativa	Z.mays	Z.marina	S.polyrhiza	L.punctata	L.minor
PYL	abscisic acid receptor PYR/PYL family	NA	K14496	0	14	13	12	6	4	4	2	--	AT2G38310;AT2G40330;AT5G05440;AT4G17870;AT5G46790;AT5G53160;AT2G26040;AT1G01360;AT1G73000;AT4G01026;AT4G18620;AT4G27920;AT5G45860;AT5G45870	OS01G0827800;OS03G0297600;OS10G0573400;OS02G0255500;OS05G0213500;OS02G0226801;OS05G0473000;OS02G0255300;OS06G0526400;OS06G0526466;OS06G0527800;OS06G0528300;OS06G0562200	GRMZM2G057959;GRMZM2G141382;GRMZM2G169695;AC194914.3_FG002;GRMZM2G134731;GRMZM2G063882;GRMZM2G133631;GRMZM2G165567;GRMZM2G154987;GRMZM2G047677;GRMZM2G048733;GRMZM2G144224	ZOSMA_26G00740;ZOSMA_303G00160;ZOSMA_49G00950;ZOSMA_166G00170;ZOSMA_53G00290;ZOSMA_141G00250	Spipo22G0028700;Spipo23G0041000;Spipo5G0060900;Spipo8G0045900	Landoltia_punctata_GLEAN_10000861;Landoltia_punctata_GLEAN_10016408;Landoltia_punctata_GLEAN_10016409;Landoltia_punctata_GLEAN_10015995	Lminor_008474;Lminor_009244
PP2C	protein phosphatase 2C	3.1.3.16	K14497	1	9	8	14	3	5	4	4	KFL_007240050	AT1G17550;AT1G72770;AT1G07430;AT2G29380;AT5G59220;AT5G51760;AT4G26080;AT5G57050;AT3G11410	OS01G0583100;OS05G0592800;OS01G0846300;OS01G0656200;OS05G0537400;OS09G0325700;OS03G0268600;OS05G0572700	GRMZM2G102255;GRMZM2G134628;GRMZM2G383807;GRMZM2G059453;GRMZM2G166297;GRMZM2G019819;GRMZM2G159811;GRMZM2G122228;GRMZM2G300125;GRMZM2G001243;GRMZM2G177386;GRMZM2G082487;GRMZM2G308615;GRMZM5G818101	ZOSMA_205G00400;ZOSMA_47G00050;ZOSMA_7G01350	Spipo0G0043700;Spipo21G0022300;Spipo29G0026300;Spipo1G0021700;Spipo8G0046200	Landoltia_punctata_GLEAN_10000816;Landoltia_punctata_GLEAN_10015169;Landoltia_punctata_GLEAN_10012861;Landoltia_punctata_GLEAN_10022228	Lminor_002335;Lminor_018131;Lminor_012025;Lminor_007902
M3K	MAPKK-kinases	NA	K04424	0	3	3	3	1	1	1	1	--	AT5G11850;AT1G18160;AT1G73660	OS02G0220700;OS02G0743500;OS06G0232100	GRMZM2G413069;GRMZM2G048243;GRMZM2G127632	ZOSMA_3G01460	Spipo4G0007300	Landoltia_punctata_GLEAN_10006164	Lminor_012468.mRNA1
RAF B2/3/4	B2/3/4 subfamily Raf-like kinases	NA	NA	2	19	15	18	9	11	8	7	KFL_006220040;KFL_006670030	AT1G67890;AT3G06620;AT3G06630;AT3G06640;AT5G49470;AT4G23050;AT4G24480;AT5G03730;AT1G08720;AT5G11850;AT1G18160;AT1G73660;AT1G04700;AT3G24715;AT1G16270;AT1G79570;AT2G35050;AT5G57610;AT3G46920	OS12G0562500;OS02G0527600;OS04G0610900;OS09G0566550;OS03G0160100;OS10G0430900;OS02G0220700;OS02G0743500;OS06G0232100;OS12G0594300;OS07G0438500;OS02G0786200;OS06G0181100;OS06G0181200;OS06G0646400	GRMZM2G110572;GRMZM2G140537;GRMZM2G448213;GRMZM2G059671;GRMZM2G098187;GRMZM2G038982;GRMZM2G044180;GRMZM2G175563;GRMZM2G413069;GRMZM2G048243;GRMZM2G127632;GRMZM2G012932;GRMZM2G011070;GRMZM2G039106;GRMZM2G052658;GRMZM2G145360;GRMZM2G326472;GRMZM2G481005	ZOSMA_216G00040;ZOSMA_289G00100;ZOSMA_3G01460;ZOSMA_50G00950;ZOSMA_1G01920;ZOSMA_69G00340;ZOSMA_58G00140;ZOSMA_50G00950;ZOSMA_19G00030	Spipo6G0031600;Spipo0G0009700;Spipo2G0013400;Spipo9G0004900;Spipo4G0007300;Spipo16G0043600;Spipo16G0043700;Spipo13G0054100;Spipo28G0017900;Spipo12G0042500;Spipo5G0013000	Landoltia_punctata_GLEAN_10014439;Landoltia_punctata_GLEAN_10000928;Landoltia_punctata_GLEAN_10013182;Landoltia_punctata_GLEAN_10006164;Landoltia_punctata_GLEAN_10013824;Landoltia_punctata_GLEAN_10012809;Landoltia_punctata_GLEAN_10004866;Landoltia_punctata_GLEAN_10015949	Lminor_008656.mRNA1;Lminor_011189.mRNA1;Lminor_006644.mRNA1;Lminor_012468.mRNA1;Lminor_004707.mRNA1;Lminor_002438.mRNA1;Lminor_016202.mRNA1
SnRK2 II	serine/threonine-protein kinase SRK2	2.7.11.1	K14498	0	2	3	3	0	2	2	0	--	AT4G40010;AT1G78290	OS03G0390200;OS07G0622000;OS10G0564500	ZMA100281258;ZMA100192497;ZMA100216611		Spipo2G0045400;Spipo5G0052500	Landoltia_punctata_GLEAN_10016487;Landoltia_punctata_GLEAN_10019323
SnRK2 III	serine/threonine-protein kinase SRK2	2.7.11.1	K14498	1	3	3	4	1	1	1	1	KFL_000970360	AT3G50500;AT4G33950;AT5G66880	OS03G0610900;OS03G0764800;OS12G0586100	ZMA100283283;ZMA100191986;ZMA100191972;ZMA100191280	ZOSMA_33G00310	Spipo3G0113400	Landoltia_punctata_GLEAN_10003251
ABF	ABA responsive element binding factor	NA	K14432	1	11	11	16	5	5	6	5	KFL_000150390	AT2G36270;AT3G44460;AT1G45249;AT1G49720;AT2G41070;AT3G56850;AT1G03970;AT5G44080;AT3G19290;AT4G34000;AT5G42910	OS01G0859300;OS02G0766700;OS09G0456200;OS05G0489700;OS01G0867300;OS05G0437700;OS06G0211200;OS07G0686100;OS01G0813100;OS03G0322700;OS08G0471950	GRMZM2G168079;GRMZM2G157722;GRMZM2G478417;GRMZM2G159134;GRMZM2G161009;GRMZM2G129247;GRMZM2G438293;GRMZM5G858197;AC210949.4_FG003;GRMZM2G000703;GRMZM2G132868;GRMZM2G033413;GRMZM2G077124;GRMZM2G002075;GRMZM2G479760;GRMZM5G883126	ZOSMA_165G00150;ZOSMA_37G00160;ZOSMA_70G00700;ZOSMA_18G00970;ZOSMA_5G00900	Spipo13G0002500;Spipo7G0034500;Spipo15G0021000;Spipo3G0017700;Spipo4G0111500	Landoltia_punctata_GLEAN_10011260;Landoltia_punctata_GLEAN_10011262;Landoltia_punctata_GLEAN_10017933;Landoltia_punctata_GLEAN_10014809;Landoltia_punctata_GLEAN_10017870;Landoltia_punctata_GLEAN_10005059	Lminor_007119;Lminor_020852;Lminor_009801;Lminor_006281;Lminor_010845
KAT1	Potassium channel KAT1	NA	K21867	0	6	6	10	4	3	2	3	--	AT2G25600;AT2G26650;AT4G18290;AT4G22200;AT4G32500;AT5G46240	OS01G0210700;OS01G0648000;OS01G0756700;OS02G0245800;OS05G0428700;OS07G0175400	AC234152.1_FG002;GRMZM2G020859;GRMZM2G022915;GRMZM2G081666;GRMZM2G093313;GRMZM2G114255;GRMZM2G171279;GRMZM2G178356;GRMZM2G428859;GRMZM5G838773	ZOSMA_17G00870;ZOSMA_67G00600;ZOSMA_76G00980;ZOSMA_81G00600	Spipo21G0006200;Spipo4G0101200;Spipo8G0031700	Landoltia_punctata_GLEAN_10006959;Landoltia_punctata_GLEAN_10012529	Lminor_005187;Lminor_014972;Lminor_018105
SLAC1	Guard cell S-type anion channel SLAC1	NA	NA	0	1	1	1	1	1	1	1	--	AT1G12480	OS04G0574700	GRMZM2G106921	ZOSMA_76G00610	Spipo17G0019300	Landoltia_punctata_GLEAN_10020175	Lminor_003784
Total				5	68	63	81	30	33	29	24
