# Supplementary material for: Duckweed Evolution: from Land back to Water
Source: Genomics Proteomics Bioinformatics. 2025 Aug 23;23(4):qzaf074. doi: 10.1093/gpbjnl/qzaf074 (PMC12707978; doi:10.1093/gpbjnl/qzaf074)
Supplement: qzaf074_Supplementary_Data [file qzaf074_supplementary_data.zip › Table_S8.xlsx]

## Sheet: Sheet1
Table S8 The content of cellulose, hemicellulose, and lignin of C.reinhardtii, duckweeds, and other plants
Component	C.reinhardtii	O.lucimarinus	K.flaccidum	M.polymorpha	P.pattens	S.moellendorffii	P.abies	A.trichopoda	C.sinensis	A.thaliana	E.grandis	H.brasiliensis	P.trichocarpa	Z.mays	O.Sativa	P.heterocycla	Z.marina	S.polyrhiza	L.punctata	L.minor
Cellulose	0.4	NA	NA	10.7	6.7	17.6	43	NA	35.31	17.2	40.1	40.2	40.8	38.36	28.1	46.6	NA	9.6	9.6	8.1
Hemicellulose	10.1	NA	NA	13.5	11.2	16	20.6	NA	19.15	1	15.7	32.8	28.3	19.71	26.3	17.9	NA	6.6	6.2	5.7
Lignin	3.3	NA	NA	6.6	4.6	18.1	26.9	NA	27.8	28.4	26.5	21.3	20.9	13.3	13.2	25.4	NA	7	5.7	5
Note: The content of cellulose, hemicellulose, and lignin in C.reinhardtii, M.polymorpha, P.pattens, S.moellendorffii, S.polyrhiza, L.punctata, and L.minor highlighted by yellow colour were determined in this study. The content of cellulose, hemicellulose, and lignin of the rest of 9 species were refered to other studies for P.abies [1], C.sinensis [2], A.thaliana [3], E.grandis [4], H.brasiliens…
