# Supplementary material for: Duckweed Evolution: from Land back to Water
Source: Genomics Proteomics Bioinformatics. 2025 Aug 23;23(4):qzaf074. doi: 10.1093/gpbjnl/qzaf074 (PMC12707978; doi:10.1093/gpbjnl/qzaf074)
Supplement: qzaf074_Supplementary_Data [file qzaf074_supplementary_data.zip › Table_S9.xlsx]

## Sheet: Sheet1
Table S9 Number and expression level of genes involved in lignin biosynthesis
Table S9A List of gene IDs of 20 species involved in lignin biosynthesis pathway
					Gene number																				Gene ID
Gene	Name	EC	KO	Gene family ID	C. reinhardtii	O. lucimarinus	K. flaccidum	M. polymorpha	P. pattens	S. moellendorffii	P. abies	A. trichopoda	C. sinensis	A. thaliana	E. grandis	H. brasiliensis	P. trichocarpa	Z. mays	O. Sativa	P. heterocycla	Z. marina	S. polyrhiza	L. punctata	L. minor	C. reinhardtii	O. lucimarinus	K. flaccidum	M. polymorpha	P. pattens	S. moellendorffii	P. abies	A. trichopoda	C. sinensis	A. thaliana	E. grandis	H. brasiliensis	P. trichocarpa	Z. mays	O. Sativa	P. heterocycla	Z. marina	S. polyrhiza	L. punctata	L. minor
PAL	phenylalanine ammonia-lyase	4.3.1.24	K10775	OG0000449	0	0	1	10	14	9	6	5	5	4	9	7	5	11	9	12	4	3	4	3	-	-	kfl00104_0290_v1.1	AXG93_892s1000, AXG93_1860s1010, AXG93_2018s1170, AXG93_632s1050, AXG93_3833s1040, AXG93_3833s1080, AXG93_2839s1120, AXG93_2839s1130, AXG93_1881s1450, AXG93_3309s1510	PHYPADRAFT_181734, PHYPADRAFT_113035, PHYPADRAFT_27492, PHYPADRAFT_154075, PHYPADRAFT_228135, PHYPADRAFT_156018, PHYPADRAFT_27596, PHYPADRAFT_176961, PHYPADRAFT_177179, PHYPADRAFT_178793, PHYPADRAFT_121522, PHYPADRAFT_180561, PHYPADRAFT_123116, PHYPADRAFT_123073	PAL4-1, PAL3-1, PAL2-1, PAL4-2, PAL3-2b, PAL3-2a, PAL2-2, PAL1-1, PAL1-2	MA_15852g0010, MA_44561g0010, MA_73113g0010, MA_10086594g0010, MA_10429279g0010, MA_123220g0010	LOC18439368, LOC18995827, LOC18439369, LOC18439372, LOC18443160	CSA022024.1, CSA032883.1, CSA028450.1, CSA016076.1, CSA023534.1	AT2G37040, AT3G10340, AT3G53260, AT5G04230	LOC104438154, LOC104454225, LOC104454226, LOC104454227, LOC104454228, LOC104454229, LOC104454954, LOC104421642, LOC104421783	LOC110642341, LOC110650000, LOC110653783, LOC110655301, LOC110659945, LOC110667843, LOC110668141	XP_002312013.1, XP_002315308.1, XP_002315309.2, XP_002322884.2, XP_006381441.1	LOC100285115:GRMZM2G081582, LOC100381820:GRMZM2G170692, LOC103627433, LOC100384215:GRMZM2G441347, LOC103653804, LOC103655990, GRMZM2G074604, LOC109943525, LOC100273579:GRMZM2G029048, LOC100281042:GRMZM2G118345, LOC100281532:GRMZM2G063917	Os04g0518100, Os04g0518400, Os05g0427400, Os12g0520200, Os11g0708900, Os02g0626100, Os02g0626400, Os02g0626600, Os02g0627100	PH01001285G0150, PH01000001G5130, PH01002619G0140, PH01002619G0230, PH01003309G0050, PH01003309G0170, PH01004115G0010, PH01004115G0080, PH01005855G0010, PH01006951G0050, PH01085796G0010, PH01089297G0010	ZOSMA_115G00180, ZOSMA_69G00670, ZOSMA_49G00480, ZOSMA_445G00020	Spipo1G0003500, Spipo11G0025500, Spipo15G0044700	Landoltia_punctata_GLEAN_10022429, Landoltia_punctata_GLEAN_10005723, Landoltia_punctata_GLEAN_10019910, Landoltia_punctata_GLEAN_10019909	Lminor_014505, Lminor_011238, Lminor_020241
C4H	trans-cinnamate 4-monooxygenase	1.14.13.11	K00487	OG0001635	0	0	0	3	4	2	5	2	2	1	2	3	3	4	4	4	4	3	4	2	-	-	-	AXG93_242s1140, AXG93_242s1150, AXG93_4278s1090	PHYPADRAFT_87503, PHYPADRAFT_140533, PHYPADRAFT_149501, PHYPADRAFT_150408	C4H1-1, C4H1-2	MA_202753g0010, MA_20315g0010, MA_10435536g0010, MA_118702g0010, MA_130482g0010	LOC18432337, LOC18440762	CSA001158.1, CSA022101.1	AT2G30490	LOC104435887, LOC104422338	LOC110653493, LOC110665143, LOC110637148	XP_002319975.1, XP_002325638.1, XP_002309022.2	LOC100284998:GRMZM2G028677, LOC103636555, LOC100272756:GRMZM2G147245, LOC100272801:GRMZM2G139874	Os05g0320700, Os01g0820000, Os02g0467000, Os02g0467600	PH01002285G0270, PH01003632G0100, PH01004292G0050, PH01000009G1900	ZOSMA_144G00200, ZOSMA_56G01120, ZOSMA_48G00790, ZOSMA_47G00100	Spipo29G0013100, Spipo6G0058400, Spipo12G0063200	Landoltia_punctata_GLEAN_10010907, Landoltia_punctata_GLEAN_10010909, Landoltia_punctata_GLEAN_10001771, Landoltia_punctata_GLEAN_10016575	Lminor_009231, Lminor_006953
4CL	4-coumarate-CoA ligase	6.2.1.12	K01904	OG0000218	0	1	0	4	7	21	21	10	8	9	18	11	18	11	6	10	10	5	9	8	-	OSTLU_27868	-	AXG93_1513s1030, AXG93_219s1020, AXG93_3822s1240, AXG93_291s1080	PHYPADRAFT_209184, PHYPADRAFT_81614, PHYPADRAFT_113172, PHYPADRAFT_115006, PHYPADRAFT_150981, PHYPADRAFT_152177, PHYPADRAFT_122068	SELMODRAFT_231716, SELMODRAFT_173133, SELMODRAFT_268211, SELMODRAFT_177466, SELMODRAFT_110329, SELMODRAFT_115483, SELMODRAFT_179406, SELMODRAFT_116209, SELMODRAFT_116986, SELMODRAFT_181279, SELMODRAFT_157069, SELMODRAFT_446445, SELMODRAFT_123905, SELMODRAFT_182368, SELMODRAFT_124285, SELMODRAFT_128539, SELMODRAFT_235993, SELMODRAFT_429785, SELMODRAFT_133629, SELMODRAFT_143817, SELMODRAFT_85691	MA_14460g0010, MA_161102g0020, MA_168581g0010, MA_199593g0010, MA_20580g0050, MA_103893g0010, MA_4881g0010, MA_5g0010, MA_5g0040, MA_10426159g0010, MA_10426784g0020, MA_8552247g0010, MA_8741287g0010, MA_8946476g0010, MA_10429417g0010, MA_10429459g0020, MA_10430515g0010, MA_10432069g0020, MA_10432138g0010, MA_10922g0010, MA_135674g0010	LOC18443861, LOC105421799, LOC18441889, LOC18441887, LOC18423524, LOC18424327, LOC18432876, LOC18440800, LOC18441124, LOC18441893	CSA003473.1, CSA002374.1, CSA019971.1, CSA013789.1, CSA001434.1, CSA013647.1, CSA013648.1, CSA006062.1	AT1G20480, AT1G20490, AT1G20500, AT1G62940, AT4G05160, AT4G19010, AT5G38120, AT5G63380, AT1G20510	LOC104426178, LOC104426179, LOC104426337, LOC104426338, LOC104432065, LOC104433650, LOC104433684, LOC104434065, LOC104434230, LOC104442380, LOC104417080, LOC104450305, LOC104455810, LOC104455847, LOC104426180, LOC104430703, LOC104431583, LOC104434060	LOC110640468, LOC110641120, LOC110648244, LOC110651859, LOC110654368, LOC110634007, LOC110661009, LOC110665304, LOC110666248, LOC110667194, LOC110667560	XP_002311981.1, XP_002315339.1, XP_002315623.1, XP_002318708.2, XP_002318710.2, XP_002297838.2, XP_002322234.2, XP_006369858.1, XP_002300662.2, XP_006372917.1, XP_006373198.1, XP_006373451.1, XP_006376894.1, XP_006385909.1, XP_006387039.1, XP_002304363.1, XP_002305282.1, XP_002307770.1	LOC100283944:GRMZM2G014651,GRMZM2G145179, LOC100383549:GRMZM2G091643, LOC100191850:GRMZM2G122787, LOC100280100:GRMZM2G174574, LOC103654103, GRMZM5G805585, LOC100273193:GRMZM2G019746, LOC109939191, LOC100274307:GRMZM2G096020, LOC103637741	Os07g0280200, Os04g0310700, Os08g0143300, Os10g0578950, Os02g0822700, Os03g0132000	PH01000481G0760, PH01000608G0840, PH01000705G0540, PH01000031G0380, PH01002281G0120, PH01002699G0070, PH01000140G1010, PH01000205G0080, PH01000229G1390, PH01000341G0880	ZOSMA_89G00660, ZOSMA_204G00130, ZOSMA_153G00020, ZOSMA_107G00380, ZOSMA_7G00110, ZOSMA_7G00380, ZOSMA_604G00010, ZOSMA_506G00010, ZOSMA_46G00040, ZOSMA_354G00110	Spipo12G0064500, Spipo1G0075100, Spipo1G0017200, Spipo11G0055200, Spipo4G0066400	Landoltia_punctata_GLEAN_10022293, Landoltia_punctata_GLEAN_10021649, Landoltia_punctata_GLEAN_10021648, Landoltia_punctata_GLEAN_10006489, Landoltia_punctata_GLEAN_10006487, Landoltia_punctata_GLEAN_10006484, Landoltia_punctata_GLEAN_10006483, Landoltia_punctata_GLEAN_10006482, Landoltia_punctata_GLEAN_10000962	Lminor_003626, Lminor_003447, Lminor_009646, Lminor_012171, Lminor_011186, Lminor_007695, Lminor_016504, Lminor_021098
				OG0001077	0	0	1	1	4	6	4	2	3	4	2	5	6	5	5	5	4	4	3	4	-	-	kfl00016_0470_v1.1	AXG93_1953s1040	PHYPADRAFT_233094, PHYPADRAFT_140413, PHYPADRAFT_89614, PHYPADRAFT_104959	SELMODRAFT_232017, 4CL2-1, SELMODRAFT_234540, 4CL1-2, 4CL2-2, 4CL1-1	MA_56692g0010, MA_633407g0010, MA_70509g0010, MA_109119g0010	LOC18443822, LOC18435511	CSA007753.1, CSA031578.1, CSA036366.1	AT1G51680, AT1G65060, AT3G21230, AT3G21240	LOC104437368, LOC104424278	LOC110641433, LOC110644714, LOC110646284, LOC110658711, LOC110636810	XP_002324477.2, XP_002325815.1, XP_006381817.1, XP_006381818.1, XP_002304825.2, XP_002297699.2	LOC100382272:GRMZM2G055320, LOC103653401:GRMZM2G174732, LOC100191997, LOC103653944, GRMZM2G075333	Os06g0656500, Os08g0245200, Os08g0448000, Os02g0177600, Os02g0697400	PH01000809G0020, PH01001834G0290, PH01001933G0060, PH01002035G0070, PH01002058G0010	ZOSMA_182G00220, ZOSMA_123G00330, ZOSMA_10G00620, ZOSMA_7G01830	Spipo5G0006100, Spipo5G0067700, Spipo10G0010700, Spipo12G0053800	Landoltia_punctata_GLEAN_10003561, Landoltia_punctata_GLEAN_10016322, Landoltia_punctata_GLEAN_10012385	Lminor_017253, Lminor_020622, Lminor_014849, Lminor_006732
COMT	caffeic acid 3-O-methyltransferase	2.1.1.68	K13066	OG0000059	2	0	7	17	3	33	41	15	14	17	79	44	42	32	34	11	21	8	10	5	XP_001695687.1, XP_001697706.1		kfl00676_0010_v1.1, kfl00126_0160_v1.1, kfl00158_0100_v1.1, kfl00158_0110_v1.1, kfl00158_0170_v1.1, kfl00179_0170_v1.1, kfl00216_0100_v1.1	AXG93_1433s1420, AXG93_1474s1040, AXG93_1474s1050, AXG93_1190s1000, AXG93_110s1000, AXG93_1200s1760, AXG93_4142s1320, AXG93_4142s1330, AXG93_1452s1020, AXG93_1452s1030, AXG93_4170s1000, AXG93_4170s1010, AXG93_1160s1110, AXG93_1160s1120, AXG93_2482s1100, AXG93_777s1000, AXG93_3488s1000	PHYPADRAFT_182345, PHYPADRAFT_135040, PHYPADRAFT_175146	SELMODRAFT_94918, SELMODRAFT_96116, SELMODRAFT_412283, SELMODRAFT_95652, SELMODRAFT_96831, SELMODRAFT_97635, SELMODRAFT_28422, SELMODRAFT_227279, SELMODRAFT_271396, SELMODRAFT_112597, SELMODRAFT_76630, SELMODRAFT_421752, SELMODRAFT_271774, SELMODRAFT_3192, SELMODRAFT_124205, SELMODRAFT_124442, SELMODRAFT_124122, COMT1-1, SELMODRAFT_3189, SELMODRAFT_78541, SELMODRAFT_133702, SELMODRAFT_429888, SEL…	MA_1422909g0010, MA_15892g0020, MA_165197g0010, MA_1665780g0010, MA_170409g0010, MA_214185g0010, MA_10338686g0010, MA_363801g0010, MA_392462g0010, MA_10375504g0010, MA_428462g0010, MA_5089660g0010, MA_5226589g0010, MA_5547390g0010, MA_5637g0010, MA_630428g0010, MA_7210854g0010, MA_74925g0010, MA_74925g0020, MA_749919g0010, MA_76956g0010, MA_10426580g0010, MA_7849761g0010, MA_8268940g0010, MA_1042…	LOC18431505, LOC18431517, LOC18424568, LOC18424816, LOC18424968, LOC18431508, LOC110006345, LOC18434820, LOC18429380, LOC110008377, LOC18431507, LOC18431510, LOC18439044, LOC18423001, LOC18448090	CSA025636.1, CSA025635.1, CSA001044.1, CSA001045.1, CSA009715.1, CSA035990.1, CSA005582.1, CSA015962.1, CSA014974.1, CSA001366.1, CSA014783.1, CSA028429.1, CSA005199.1, CSA018573.1	AT1G21100, AT1G21110, AT1G21120, AT1G21130, AT1G33030, AT1G62900, AT1G76790, AT1G77520, AT1G77530, AT3G53140, AT4G35150, AT4G35160, AT5G37170, AT5G53810, AT5G54160, AT1G51990, AT1G63140	LOC104415145, LOC104415146, LOC104427218, LOC104429247, LOC104429248, LOC104429433, LOC104429802, LOC104430457, LOC104430810, LOC104430849, LOC104437195, LOC104437201, LOC104437219, LOC104438876, LOC104439341, LOC104439342, LOC104416154, LOC104440482, LOC104440491, LOC104440915, LOC104441017, LOC104441025, LOC104441081, LOC104441090, LOC104441099, LOC104444139, LOC104445188, LOC104445224, LOC1044…	LOC110640205, LOC110640212, LOC110632587, LOC110632588, LOC110632603, LOC110643533, LOC110643534, LOC110643535, LOC110643537, LOC110643538, LOC110643546, LOC110646402, LOC110633210, LOC110633251, LOC110633253, LOC110650020, LOC110650023, LOC110650778, LOC110651119, LOC110652501, LOC110657888, LOC110634239, LOC110660998, LOC110662096, LOC110662124, LOC110662125, LOC110662673, LOC110663184, LOC1106…	XP_002312933.2, XP_002312934.1, XP_002317050.1, XP_002317838.1, XP_002319364.2, XP_002319365.2, XP_002320237.1, XP_002320902.1, XP_002321948.1, XP_002326036.2, XP_002300513.1, XP_006371470.1, XP_006371493.1, XP_006371494.1, XP_006371585.1, XP_006373913.1, XP_006376381.1, XP_006376382.1, XP_006376386.1, XP_006376388.1, XP_006376390.1, XP_006376392.1, XP_006376393.1, XP_006376394.1, XP_006376396.1,…	GRMZM5G814904, GRMZM2G085924, LOC100282209, Bx7:ZRP4, GRMZM2G041866, GRMZM2G082007, GRMZM2G349791, LOC100282743:GRMZM2G023152, LOC100191720:GRMZM2G099297, LOC103635822:GRMZM2G311036, LOC103630606, LOC103630607, LOC100193067:GRMZM2G177424, LOC103635837, LOC100193561:GRMZM2G147491, LOC103638999, LOC103639000, LOC103640659, LOC103640661, LOC103646955, LOC100216728:GRMZM2G147503, LOC100303908, LOC103…	Os05g0515500, Os05g0515600, Os06g0240800, Os07g0464200, Os08g0157500, Os08g0169300, Os08g0290700, Os08g0454500, Os09g0344500, Os10g0118000, Os10g0118200, Os12g0202700, Os12g0202800, Os12g0240900, Os12g0441300, Os12g0444800, Os12g0445200, Os11g0235500, Os11g0303300, Os11g0303600, Os11g0305400, Os11g0306300, Os11g0306400, Os11g0307300, Os11g0539500, Os06g0281300, Os07g0463600, Os11g0304050, Os02g08…	PH01000805G0480, PH01001283G0360, PH01001954G0210, PH01002080G0040, PH01002252G0020, PH01002379G0050, PH01002583G0060, PH01004701G0120, PH01169956G0010, PH01000237G0490, PH01000383G0390	ZOSMA_25G00350, ZOSMA_223G00030, ZOSMA_218G00090, ZOSMA_86G00010, ZOSMA_86G00030, ZOSMA_17G01050, ZOSMA_17G01070, ZOSMA_111G00500, ZOSMA_10G01410, ZOSMA_10G01420, ZOSMA_10G01450, ZOSMA_103G00560, ZOSMA_79G00620, ZOSMA_73G00130, ZOSMA_95G00430, ZOSMA_4G02110, ZOSMA_484G00020, ZOSMA_462G00080, ZOSMA_377G00010, ZOSMA_317G00340, ZOSMA_313G00160	Spipo13G0033700, Spipo1G0078200, Spipo1G0077900, Spipo1G0077800, Spipo1G0077700, Spipo1G0078100, Spipo1G0078000, Spipo1G0077600	Landoltia_punctata_GLEAN_10021632, Landoltia_punctata_GLEAN_10021626, Landoltia_punctata_GLEAN_10021624, Landoltia_punctata_GLEAN_10021623, Landoltia_punctata_GLEAN_10021622, Landoltia_punctata_GLEAN_10021621, Landoltia_punctata_GLEAN_10021620, Landoltia_punctata_GLEAN_10021619, Landoltia_punctata_GLEAN_10002204, Landoltia_punctata_GLEAN_10002208	Lminor_016267, Lminor_018063, Lminor_016028, Lminor_014322, Lminor_014323
CCR	cinnamoyl-CoA reductase	1.2.1.44	K09753	OG0001106	0	0	0	1	1	7	7	1	2	2	1	3	7	8	13	8	2	2	1	1	-	-	-	AXG93_4776s1440	PHYPADRAFT_111821	CCR1-1, SELMODRAFT_234633, SELMODRAFT_123171, CCR1-2, SELMODRAFT_134989, SELMODRAFT_134883, SELMODRAFT_85242	MA_166604g0010, MA_4112g0010, MA_629320g0010, MA_68461g0010, MA_10426788g0020, MA_9446650g0010, MA_137109g0010	LOC18447024	CSA014531.1, CSA034899.1	AT1G80820, AT1G15950	LOC104423225	LOC110640790, LOC110641227, LOC110641228	XP_002299259.2, XP_002299260.1, XP_006368515.1, XP_006368516.1, XP_006368925.1, XP_006368929.1, XP_002303845.1	LOC100285564:GRMZM2G057328, LOC100382657, GRMZM2G131205, LOC103634692, LOC103634693, LOC103654125, LOC109946031, GRMZM2G131836	Os08g0277200, Os08g0441500, Os09g0127300, Os09g0262000, Os09g0419200, Os02g0811600, Os02g0180700, Os02g0808800, Os02g0811400, Os02g0811800, Os02g0812000, Os01g0283600, Os01g0283700	PH01000675G0030, PH01001044G0220, PH01001334G0240, PH01001444G0130, PH01001793G0140, PH01000043G0870, PH01000286G0770, PH01000405G0290	ZOSMA_16G01350, ZOSMA_45G00330	Spipo11G0026200, Spipo0G0185100	Landoltia_punctata_GLEAN_10012339	Lminor_012562
CAD	cinnamyl-alcohol dehydrogenase	1.1.1.195	K00083	OG0000143	3	3	3	6	3	13	13	5	35	9	43	17	20	10	11	9	5	4	8	20	XP_001692728.1, XP_001693170.1, XP_001693308.1	OSTLU_13349, OSTLU_41988, OSTLU_48780	kfl00130_0060_v1.1, kfl00130_0070_v1.1, kfl00162_0110_v1.1	AXG93_4492s1070, AXG93_2175s1360, AXG93_4877s1060, AXG93_4877s1070, AXG93_4877s1110, AXG93_4877s1120	PHYPADRAFT_165249, PHYPADRAFT_231215, PHYPADRAFT_87951	SELMODRAFT_231648, SELMODRAFT_149351, SELMODRAFT_267688, CAD1-1, SELMODRAFT_118623, SELMODRAFT_268735, SELMODRAFT_426904, SELMODRAFT_428454, SELMODRAFT_235915, SELMODRAFT_187673, SELMODRAFT_230239, SELMODRAFT_90947, SELMODRAFT_90436	MA_160585g0010, MA_18380g0010, MA_27541g0010, MA_3162g0010, MA_423264g0010, MA_52972g0010, MA_10427985g0010, MA_10427985g0020, MA_10432110g0010, MA_10436231g0020, MA_104401g0010, MA_135446g0010, MA_135525g0010	LOC105421195, LOC18436416, LOC18436972, LOC18441230, LOC18441231	CSA027293.1, CSA032390.1, CSA009566.1, CSA009565.1, CSA009568.1, CSA036047.1, CSA020808.1, CSA005611.1, CSA005610.1, CSA027138.1, CSA000573.1, CSA026425.1, CSA021678.1, CSA002499.1, CSA024794.1, CSA035995.1, CSA005213.1, CSA004336.1, CSA008405.1, CSA008404.1, CSA014391.1, CSA014397.1, CSA019604.1, CSA010359.1, CSA008960.1, CSA008963.1, CSA008964.1, CSA008961.1, CSA008965.1, CSA009196.1, CSA026158…	AT1G72680, AT2G21730, AT2G21890, AT3G19450, AT4G34230, AT4G37970, AT4G37980, AT4G37990, AT4G39330	LOC104414093, LOC104414095, LOC104414101, LOC104414103, LOC104429416, LOC104415853, LOC104440882, LOC104440883, LOC104440884, LOC104441284, LOC104442827, LOC104442828, LOC104444152, LOC104444157, LOC104444159, LOC104444160, LOC104444163, LOC104444737, LOC104444782, LOC104444789, LOC104444940, LOC104446184, LOC104448860, LOC104448863, LOC104448865, LOC104448866, LOC104453143, LOC104453744, LOC1044…	LOC110642763, LOC110644492, LOC110649294, LOC110650821, LOC110651640, LOC110653277, LOC110655922, LOC110657190, LOC110657297, LOC110658829, LOC110664407, LOC110664408, LOC110670416, LOC110671645, LOC110671751, LOC110673551, LOC110637089	XP_002309270.2, XP_002313293.2, XP_002313294.2, XP_002313297.2, XP_002313875.1, XP_002299950.1, XP_002322570.2, XP_002322573.2, XP_002322761.2, XP_002322822.1, XP_002300211.1, XP_002300400.2, XP_006369749.1, XP_006377873.1, XP_006377875.1, XP_006379103.1, XP_006380944.1, XP_006380945.1, XP_002301953.1, XP_002304800.1	GRMZM2G046070, GRMZM2G118610, LOC100192586:GRMZM2G090980, LOC100216819:GRMZM2G167613, LOC100272868, LOC100273263, LOC100273454, GRMZM5G844562, LOC100281367:GRMZM2G302701,GRMZM2G443445,GRMZM2G443447	Os04g0612700, Os09g0399800, Os09g0400000, Os09g0400400, Os10g0194200, Os10g0430200, Os11g0622800, Os03g0223200, Os08g0270466, Os02g0187800, Os04g0229100	PH01000847G0680, PH01000890G0750, PH01001753G0230, PH01000043G2130, PH01003504G0010, PH01004267G0060, PH01004840G0070, PH01005739G0080, PH01000007G3190	ZOSMA_2G03110, ZOSMA_27G01480, ZOSMA_203G00140, ZOSMA_195G00200, ZOSMA_70G00830	Spipo17G0012300, Spipo1G0069500, Spipo12G0004300, Spipo2G0124600	Landoltia_punctata_GLEAN_10021711, Landoltia_punctata_GLEAN_10021710, Landoltia_punctata_GLEAN_10002598, Landoltia_punctata_GLEAN_10002597, Landoltia_punctata_GLEAN_10002596, Landoltia_punctata_GLEAN_10002595, Landoltia_punctata_GLEAN_10004475, Landoltia_punctata_GLEAN_10020111	Lminor_007054, Lminor_018940, Lminor_018394, Lminor_000620, Lminor_021029, Lminor_002561, Lminor_014821, Lminor_019204, Lminor_010577, Lminor_000296, Lminor_004784, Lminor_020092, Lminor_015022, Lminor_007752, Lminor_018356, Lminor_019472, Lminor_022353, Lminor_015843, Lminor_019056, Lminor_018974
				OG0011280	0	0	0	0	0	0	1	0	2	0	0	0	0	0	1	0	0	0	0	0	-	-	-	-	-	-	MA_10253390g0010	-	CSA035996.1, CSA008962.1	-	-	-	-	-	Os09g0400300	-	-	-	-	-
F5H	ferulate-5-hydroxylase	1.14.-.-	K09755	OG0000004	0	0	0	0	0	0	0	1	2	2	2	3	3	2	2	2	2	1	2	1	-	-	-	-	-	-	-	LOC18424510	CSA009962.1, CSA008201.1	AT4G36220, AT5G04330	LOC104419678; LOC104422739	LOC110639562, LOC110651225,LOC110652511	XP_002310288.1, XP_002313762.1, XP_006383141.1	LOC103643375, LOC100273589:GRMZM2G100158	Os10g0512400, Os03g0112900	PH01003824G0130, PH01000012G2270	ZOSMA_77G00240, ZOSMA_427G00120	Spipo16G0010200	Landoltia_punctata_GLEAN_10008989, Landoltia_punctata_GLEAN_10008990	Lminor_005182
LAC	laccase	1.10.3.2	K05909	OG0000061	1	0	1	1	5	17	59	13	52	17	80	38	54	20	23	25	4	7	5	8	XP_001700035.1	-	kfl00002_0590_v1.1	AXG93_4193s1420	PHYPADRAFT_106598, PHYPADRAFT_27036, PHYPADRAFT_59951, PHYPADRAFT_104184, PHYPADRAFT_176440	SELMODRAFT_95740, SELMODRAFT_105894, SELMODRAFT_178349, SELMODRAFT_114788, SELMODRAFT_404075, SELMODRAFT_78002, SELMODRAFT_404333, SELMODRAFT_438115, SELMODRAFT_165365, SELMODRAFT_128270, SELMODRAFT_78404, SELMODRAFT_130643, SELMODRAFT_133734, SELMODRAFT_134567, SELMODRAFT_80214, SELMODRAFT_81006, SELMODRAFT_231207	MA_14240g0010, MA_14717g0010, MA_170004g0010, MA_183669g0010, MA_185257g0010, MA_192464g0010, MA_192698g0010, MA_19643g0010, MA_205016g0010, MA_208475g0010, MA_21316g0010, MA_213397g0020, MA_2720g0020, MA_28768g0010, MA_33057g0010, MA_33288g0010, MA_379710g0010, MA_414479g0010, MA_474647g0010, MA_4978g0010, MA_555205g0010, MA_57140g0010, MA_57140g0020, MA_619076g0010, MA_63042g0010, MA_66348g0010…	LOC18422636, LOC105420311, LOC18435966, LOC18422367, LOC18430043, LOC18435967, LOC18436180, LOC18436190, LOC18437772, LOC18423467, LOC18446693, LOC18446694, LOC18447711	CSA008302.1, CSA034018.1, CSA035304.1, CSA014743.1, CSA004084.1, CSA029692.1, CSA016347.1, CSA018195.1, CSA005286.1, CSA024474.1, CSA017727.1, CSA022966.1, CSA006132.1, CSA033219.1, CSA034490.1, CSA013616.1, CSA031570.1, CSA000217.1, CSA005031.1, CSA026906.1, CSA022408.1, CSA004275.1, CSA019666.1, CSA031153.1, CSA006084.1, CSA016897.1, CSA016898.1, CSA023718.1, CSA023720.1, CSA034128.1, CSA014992…	AT5G58910, AT1G18140, AT2G29130, AT2G30210, AT2G40370, AT2G46570, AT3G09220, AT5G01040, AT5G01050, AT5G01190, AT5G03260, AT5G05390, AT5G07130, AT5G09360, AT5G48100, AT5G60020, AT2G38080	LOC104426390, LOC104426402, LOC104426403, LOC104426455, LOC104428366, LOC104428369, LOC104428673, LOC104428677, LOC104429458, LOC104429460, LOC104429583, LOC104429900, LOC104430528, LOC104432809, LOC104433095, LOC104433096, LOC104433097, LOC104433098, LOC104433129, LOC104433131, LOC104433132, LOC104433133, LOC104433134, LOC104433135, LOC104434119, LOC104434729, LOC104435347, LOC104415870, LOC1044…	LOC110639762, LOC110640230, LOC110640542, LOC110642348, LOC110642457, LOC110642460, LOC110643041, LOC110643048, LOC110644403, LOC110645343, LOC110645545, LOC110645549, LOC110646795, LOC110649588, LOC110651579, LOC110652150, LOC110633516, LOC110654449, LOC110659479, LOC110659533, LOC110663752, LOC110664320, LOC110666346, LOC110667108, LOC110668433, LOC110668434, LOC110668435, LOC110668438, LOC1106…	XP_002310245.1, XP_002311202.1, XP_002312186.2, XP_002312187.2, XP_002313424.1, XP_002313847.2, XP_002314124.1, XP_002299296.1, XP_002315130.1, XP_002315131.1, XP_002316233.1, XP_002317504.2, XP_002317505.2, XP_002317883.1, XP_002299682.1, XP_002319955.1, XP_002299828.2, XP_002320207.2, XP_002322091.2, XP_002300066.1, XP_002322939.2, XP_002322961.2, XP_002322962.2, XP_002325572.2, XP_002325575.2,…	LOC100282094:GRMZM2G132169, LOC100191779, GRMZM2G072780,GRMZM2G164467, LOC103640860:GRMZM2G094375, LOC100501262:GRMZM2G140527, LOC103627746, LOC103631856, LOC103648173, LOC103651008, LOC100193025:GRMZM2G305526, LOC100502492:GRMZM2G336337, LOC103652871, LOC103654275, GRMZM2G400390,GRMZM5G842071, LOC100279407:GRMZM5G814718, GRMZM2G146152, LOC100280258:GRMZM2G447271, GRMZM2G169033, GRMZM2G367668, LO…	Os01g0374600, Os05g0458300, Os05g0458500, Os05g0458600, Os11g0108700, Os12g0108000, Os12g0257600, Os12g0257800, Os12g0258700, Os12g0259800, Os11g0264000, Os11g0641500, Os11g0641800, Os11g0696900, Os01g0844050, Os01g0827300, Os07g0101000, Os01g0842400, Os01g0842500, Os01g0850700, Os01g0850800, Os03g0273200, Os03g0297900	PH01000478G0160, PH01000478G0180, PH01000829G0190, PH01001033G0080, PH01001101G0090, PH01001208G0270, PH01001763G0150, PH01001798G0410, PH01002812G0050, PH01002901G0100, PH01002931G0070, PH01000054G0330, PH01000054G0380, PH01003128G0100, PH01003669G0180, PH01004026G0140, PH01000090G1640, PH01000130G1500, PH01000130G1510, PH01000138G0790, PH01000139G0010, PH01000139G0020, PH01000223G0070, PH010003…	ZOSMA_241G00140, ZOSMA_13G00320, ZOSMA_114G01010, ZOSMA_93G00370	Spipo29G0025700, Spipo1G0089100, Spipo1G0089200, Spipo22G0041800, Spipo6G0075500, Spipo0G0020100, Spipo0G0130900	Landoltia_punctata_GLEAN_10012213, Landoltia_punctata_GLEAN_10003117, Landoltia_punctata_GLEAN_10003118, Landoltia_punctata_GLEAN_10016905, Landoltia_punctata_GLEAN_10013457	Lminor_020689, Lminor_004477, Lminor_016711, Lminor_013908, Lminor_016403, Lminor_011743, Lminor_007804, Lminor_017676
Total					6	4	13	43	41	108	157	54	125	65	236	131	158	103	108	86	56	37	46	52
Table S9B Expression of genes involved in lignin biosynthesis of S. polyrhiza
Gene	Name	EC	KO	Spo.ID	Spo.FPKM
PAL	phenylalanine ammonia-lyase	4.3.1.24	K10775	Spipo1G0003500	22.74
				Spipo11G0025500	664.78
				Spipo15G0044700	30.7
C4H	trans-cinnamate 4-monooxygenase	1.14.13.11	K00487	Spipo29G0013100	32.46
				Spipo6G0058400	229.91
				Spipo12G0063200	0
4CL	4-coumarate-CoA ligase	6.2.1.12	K01904	Spipo12G0064500	0
				Spipo1G0075100	11.72
				Spipo1G0017200	4.8
				Spipo11G0055200	33.1
				Spipo4G0066400	18.34
				Spipo5G0006100	19.02
				Spipo5G0067700	41.14
				Spipo10G0010700	60.02
				Spipo12G0053800	4.63
COMT	caffeic acid 3-O-methyltransferase	2.1.1.68	K13066	Spipo13G0033700	0
				Spipo1G0078200	29.64
				Spipo1G0077900	12.94
				Spipo1G0077800	0
				Spipo1G0077700	34.13
				Spipo1G0078100	41.53
				Spipo1G0078000	63.96
				Spipo1G0077600	0
CCR	cinnamoyl-CoA reductase	1.2.1.44	K09753	Spipo11G0026200	0.25
				Spipo0G0185100	0
				TCONS_00002632	18.91
				TCONS_00006045	5.61
CAD	cinnamyl-alcohol dehydrogenase	1.1.1.195	K00083	Spipo17G0012300	12.01
				Spipo1G0069500	7.66
				Spipo12G0004300	33.09
				Spipo2G0124600	0
F5H	ferulate-5-hydroxylase	1.14.-.-	K09755	Spipo16G0010200	34.63
LAC	laccase	1.10.3.2	K05909	Spipo29G0025700	0.05
				Spipo1G0089100	0
				Spipo1G0089200	0
				Spipo22G0041800	0
				Spipo6G0075500	1.25
				Spipo0G0020100	0.59
				Spipo0G0130900	1.46
Table S9C Expression of genes involved in lignin biosynthesis of L. punctata
Gene	Name	EC	KO	Lpu.ID	Lpu.FPKM
PAL	phenylalanine ammonia-lyase	4.3.1.24	K10775	Landoltia_punctata_GLEAN_10022429	23.26
				Landoltia_punctata_GLEAN_10005723	117.75
				Landoltia_punctata_GLEAN_10019910	3.17
				Landoltia_punctata_GLEAN_10019909	2.33
C4H	trans-cinnamate 4-monooxygenase	1.14.13.11	K00487	Landoltia_punctata_GLEAN_10010907	72.6
				Landoltia_punctata_GLEAN_10010909	1.18
				Landoltia_punctata_GLEAN_10001771	0
				Landoltia_punctata_GLEAN_10016575	10.53
4CL	4-coumarate-CoA ligase	6.2.1.12	K01904	Landoltia_punctata_GLEAN_10022293	1.03
				Landoltia_punctata_GLEAN_10021649	0.07
				Landoltia_punctata_GLEAN_10021648	0.56
				Landoltia_punctata_GLEAN_10006489	0
				Landoltia_punctata_GLEAN_10006487	3.1
				Landoltia_punctata_GLEAN_10006484	0
				Landoltia_punctata_GLEAN_10006483	0.97
				Landoltia_punctata_GLEAN_10006482	0.37
				Landoltia_punctata_GLEAN_10000962	13.81
				Landoltia_punctata_GLEAN_10003561	93.56
				Landoltia_punctata_GLEAN_10016322	11.09
				Landoltia_punctata_GLEAN_10012385	2.56
COMT	caffeic acid 3-O-methyltransferase	2.1.1.68	K13066	Landoltia_punctata_GLEAN_10021632	2.14
				Landoltia_punctata_GLEAN_10021626	7.03
				Landoltia_punctata_GLEAN_10021624	6.4
				Landoltia_punctata_GLEAN_10021623	47.53
				Landoltia_punctata_GLEAN_10021622	3.94
				Landoltia_punctata_GLEAN_10021621	2.26
				Landoltia_punctata_GLEAN_10021620	0.04
				Landoltia_punctata_GLEAN_10021619	9.63
				Landoltia_punctata_GLEAN_10002204	0.89
				Landoltia_punctata_GLEAN_10002208	0
CCR	cinnamoyl-CoA reductase	1.2.1.44	K09753	Landoltia_punctata_GLEAN_10012339	24.68
CAD	cinnamyl-alcohol dehydrogenase	1.1.1.195	K00083	Landoltia_punctata_GLEAN_10021711	0
				Landoltia_punctata_GLEAN_10021710	0
				Landoltia_punctata_GLEAN_10002598	0
				Landoltia_punctata_GLEAN_10002597	0.05
				Landoltia_punctata_GLEAN_10002596	0.98
				Landoltia_punctata_GLEAN_10002595	2.19
				Landoltia_punctata_GLEAN_10004475	24.5
				Landoltia_punctata_GLEAN_10020111	2.43
F5H	ferulate-5-hydroxylase	1.14.-.-	K09755	Landoltia_punctata_GLEAN_10008989	31.09
				Landoltia_punctata_GLEAN_10008990	1.64
LAC	laccase	1.10.3.2	K05909	Landoltia_punctata_GLEAN_10012213	0.52
				Landoltia_punctata_GLEAN_10003117	0
				Landoltia_punctata_GLEAN_10003118	0
				Landoltia_punctata_GLEAN_10016905	0.2
				Landoltia_punctata_GLEAN_10013457	2.55
Table S9D Expression of genes involved in lignin biosynthesis of L. minor
Gene	Name	EC	KO	Lmi.ID	Lmi.FPKM
PAL	phenylalanine ammonia-lyase	4.3.1.24	K10775	Lminor_014505	3.79
				Lminor_011238	5.62
				Lminor_020241	360.2
C4H	trans-cinnamate 4-monooxygenase	1.14.13.11	K00487	Lminor_009231	2.4
				Lminor_006953	142.61
4CL	4-coumarate-CoA ligase	6.2.1.12	K01904	Lminor_003626	17.88
				Lminor_003447	0
				Lminor_009646	0.1
				Lminor_012171	0
				Lminor_011186	0
				Lminor_007695	0
				Lminor_016504	0
				Lminor_021098	0
				Lminor_017253	4.07
				Lminor_020622	2.64
				Lminor_014849	13.83
				Lminor_006732	0
COMT	caffeic acid 3-O-methyltransferase	2.1.1.68	K13066	Lminor_016267	0.08
				Lminor_018063	1.55
				Lminor_016028	49.98
				Lminor_014322	23.43
				Lminor_014323	36.93
CCR	cinnamoyl-CoA reductase	1.2.1.44	K09753	Lminor_012562	10.38
CAD	cinnamyl-alcohol dehydrogenase	1.1.1.195	K00083	Lminor_007054	0
				Lminor_018940	0.18
				Lminor_018394	0
				Lminor_000620	0
				Lminor_021029	0
				Lminor_002561	5.16
				Lminor_014821	0.43
				Lminor_019204	1.46
				Lminor_010577	1.8
				Lminor_000296	0
				Lminor_004784	0
				Lminor_020092	0
				Lminor_015022	0
				Lminor_007752	0
				Lminor_018356	28.55
				Lminor_019472	0
				Lminor_022353	0
				Lminor_015843	0
				Lminor_019056	0.99
				Lminor_018974	3.49
F5H	ferulate-5-hydroxylase	1.14.-.-	K09755	Lminor_005182	2.73
LAC	laccase	1.10.3.2	K05909	Lminor_020689	0
				Lminor_004477	0
				Lminor_016711	0
				Lminor_013908	0
				Lminor_016403	5.37
				Lminor_011743	0.72
				Lminor_007804	0
				Lminor_017676	0
