# Supplementary material for: Duckweed Evolution: from Land back to Water
Source: Genomics Proteomics Bioinformatics. 2025 Aug 23;23(4):qzaf074. doi: 10.1093/gpbjnl/qzaf074 (PMC12707978; doi:10.1093/gpbjnl/qzaf074)
Supplement: qzaf074_Supplementary_Data [file qzaf074_supplementary_data.zip › Table_S10.xlsx]

## Sheet: Sheet1
Table S10 Number and expression level of genes involved in cellulose biosynthesis
Table S10A Gene IDs of 20 species involved in cellulose biosynthesis pathway
					Gene number																				Gene ID
Gene	Name	EC	KO	Gene family ID	C. reinhardtii	O. lucimarinus	K. flaccidum	M. polymorpha	P. pattens	S. moellendorffii	P. abies	A. trichopoda	C. sinensis	A. thaliana	E. grandis	H. brasiliensis	P. trichocarpa	Z. mays	O. Sativa	P. heterocycla	Z. marina	S. polyrhiza	L. punctata	L. minor	C. reinhardtii	O. lucimarinus	K. flaccidum	M. polymorpha	P. pattens	S. moellendorffii	P. abies	A. trichopoda	C. sinensis	A. thaliana	E. grandis	H. brasiliensis	P. trichocarpa	Z. mays	O. Sativa	P. heterocycla	Z. marina	S. polyrhiza	L. punctata	L. minor
CESA/CSLD	cellulose synthase A/cellulose synthase-like	2.4.1.12	K10999	OG0000067	1	0	6	8	19	16	32	16	25	22	41	28	37	34	26	41	22	18	15	16	XP_001692760.1	-	kfl00459_0080, kfl00459_0100, kfl00766_0040, kfl00889_0040, kfl00007_0020, kfl00234_0060	AXG93_702s1210, AXG93_3384s1870, AXG93_786s1150, AXG93_786s1160, AXG93_786s1170, AXG93_593s1040, AXG93_593s1070, AXG93_590s1010	PHYPADRAFT_228819, PHYPADRAFT_211198, PHYPADRAFT_213586, PHYPADRAFT_228816, PHYPADRAFT_228817, PHYPADRAFT_228825, PHYPADRAFT_202222, PHYPADRAFT_192906, PHYPADRAFT_19793, PHYPADRAFT_192909, PHYPADRAFT_142240, PHYPADRAFT_169568, PHYPADRAFT_228818, PHYPADRAFT_228820, PHYPADRAFT_228822, PHYPADRAFT_150074, PHYPADRAFT_116290, PHYPADRAFT_119553, PHYPADRAFT_105213	CSLD3-2, CESA1-2, CESA4-2, CESA2-2, CSLD2-2, CESA3-1, CSLD1-2, CESA5-1, CESA1-1, CSLD1-1, CSLD2-1, CSLD3-1, SELMODRAFT_73698, CESA4-1, SELMODRAFT_86720, CESA5-2	MA_174181g0010, MA_183130g0010, MA_264460g0010, MA_2908g0010, MA_10351354g0010, MA_334413g0010, MA_4943g0010, MA_595526g0010, MA_60546g0010, MA_6388939g0010, MA_6914679g0010, MA_7045482g0010, MA_745g0010, MA_7565822g0010, MA_79241g0010, MA_82434g0010, MA_8845025g0010, MA_9184g0010, MA_943507g0010, MA_10427921g0010, MA_10429177g0010, MA_10429339g0020, MA_10430953g0010, MA_10431964g0010, MA_1043296…	LOC18447318, LOC18426342, LOC18421806, LOC18428946, LOC18429303, LOC18430179, LOC18435636, LOC18436656, LOC18432708, LOC18436664, LOC18436830, LOC18436867, LOC18439664, LOC18439722, LOC18443830, LOC18445156	CSA001968.1, CSA012134.1, CSA016531.1, CSA033200.1, CSA011658.1, CSA030105.1, CSA010464.1, CSA029201.1, CSA021211.1, CSA002948.1, CSA025458.1, CSA002345.1, CSA002110.1, CSA006770.1, CSA009262.1, CSA004920.1, CSA003862.1, CSA000996.1, CSA027556.1, CSA018004.1, CSA033082.1, CSA004693.1, CSA031719.1, CSA008113.1, CSA009626.1	AT2G33100, AT5G44030, AT1G02730, AT1G32180, AT2G21770, AT2G32540, AT2G32610, AT2G32620, AT3G03050, AT4G15290, AT4G15320, AT4G32410, AT4G38190, AT4G39350, AT5G05170, AT5G09870, AT5G17420, AT5G64740, AT4G18780, AT2G32530, AT2G25540, AT5G16910	LOC104427784, LOC104450372, LOC104428093, LOC104429041, LOC104429513, LOC104431366, LOC104431370, LOC104434088, LOC104436023, LOC104437051, LOC104415930, LOC104416109, LOC104439106, LOC104437683, LOC104442048, LOC104443298, LOC104443501, LOC104443952, LOC104445133, LOC104436967, LOC104450842, LOC104450844, LOC104418175, LOC104454655, LOC104456046, LOC104456116, LOC104456117, LOC104456119, LOC1044…	LOC110632272, LOC110641425, LOC110642368, LOC110643580, LOC110633229, LOC110649578, LOC110633248, LOC110633249, LOC110651418, LOC110653968, LOC110656796, LOC110656797, LOC110657598, LOC110657869, LOC110658713, LOC110659253, LOC110659579, LOC110661916, LOC110662039, LOC110662040, LOC110662076, LOC110665367, LOC110669281, LOC110669907, LOC110671201, LOC110635563, LOC110631887, LOC110636419	XP_002310628.1, XP_002313568.1, XP_002314037.1, XP_002315721.1, XP_002315722.1, XP_002316815.1, XP_002317668.2, XP_002297815.1, XP_002319002.2, XP_002320989.1, XP_002322712.1, XP_002324291.1, XP_002325122.1, XP_002325817.2, XP_006368349.1, XP_006369203.1, XP_006370719.1, XP_006375533.1, XP_006375534.1, XP_006376007.1, XP_002301494.1, XP_002301856.1, XP_006381880.1, XP_006382504.1, XP_002302169.1,…	CesA-9:GRMZM2G018241,GRMZM2G150404, "cesa3:CesA-3,GRMZM2G039454", "LOC103647435:CesA13,GRMZM2G002523", LOC100501754:GRMZM2G122277, "LOC103641257:CslF6-1,GRMZM2G110145", LOC100383550:GRMZM5G870176, LOC103633280, LOC103633281, LOC103637736, LOC103638409, LOC103638772, "LOC100216739:CSLD1,GRMZM2G015886", LOC103643347, LOC103643546, LOC100280232:GRMZM2G028353, "cesa11:GRMZM2G037413,GRMZM2G055795,ZmCE…	Os05g0176100, Os06g0111800, Os06g0336500, Os07g0208500, Os07g0252400, Os07g0424400, Os07g0551500, Os07g0551700, Os07g0552800, Os07g0553300, Os07g0553400, Os08g0160500, Os09g0422500, Os09g0478000, Os10g0341700, Os10g0343400, Os10g0467800, Os10g0578200, Os01g0750300, Os12g0555600, Os08g0345500, Os01g0105400, Os03g0808100, Os03g0837100, Os04g0429500, Os04g0429600	PH01000441G0190, PH01000482G0850, PH01000018G0380, PH01000560G1100, PH01000693G0340, PH01000693G0390, PH01000746G0570, PH01000905G0290, PH01000924G0590, PH01001020G0160, PH01001038G0380, PH01001105G0500, PH01001146G0100, PH01001175G0060, PH01001230G0170, PH01001344G0180, PH01001427G0390, PH01000040G0670, PH01001667G0170, PH01001695G0020, PH01001742G0110, PH01001945G0240, PH01001945G0320, PH010019…	ZOSMA_2G03690, ZOSMA_29G00190, ZOSMA_288G00310, ZOSMA_258G00260, ZOSMA_24G00680, ZOSMA_9G00140, ZOSMA_215G00330, ZOSMA_215G00340, ZOSMA_16G01330, ZOSMA_163G00250, ZOSMA_160G00060, ZOSMA_160G00380, ZOSMA_12G00470, ZOSMA_123G00300, ZOSMA_10G00380, ZOSMA_63G00590, ZOSMA_58G00460, ZOSMA_4G01700, ZOSMA_45G00560, ZOSMA_446G00020, ZOSMA_38G01220, ZOSMA_3807G00010	Spipo27G0020300, Spipo17G0047000, Spipo17G0000100, Spipo24G0014100, Spipo5G0010900, Spipo5G0067200, Spipo5G0034700, Spipo5G0061400, Spipo10G0019400, Spipo10G0054800, Spipo22G0015900, Spipo21G0003800, Spipo12G0017700, Spipo7G0043900, Spipo7G0044000, Spipo0G0105200, Spipo2G0071200, Spipo19G0006000	Landoltia_punctata_GLEAN_10015349, Landoltia_punctata_GLEAN_10021733, Landoltia_punctata_GLEAN_10001373, Landoltia_punctata_GLEAN_10005054, Landoltia_punctata_GLEAN_10007183, Landoltia_punctata_GLEAN_10020836, Landoltia_punctata_GLEAN_10013622, Landoltia_punctata_GLEAN_10016331, Landoltia_punctata_GLEAN_10016332, Landoltia_punctata_GLEAN_10016340, Landoltia_punctata_GLEAN_10016401, Landoltia_punc…	Lminor_011567, Lminor_012008, Lminor_010489, Lminor_012103, Lminor_014901, Lminor_015297, Lminor_016862, Lminor_006068, Lminor_016547, Lminor_014580, Lminor_020842, Lminor_015055, Lminor_019290, Lminor_002852, Lminor_013538, Lminor_016600
Table S10B Expression of genes involved in cellulose biosynthesis of S. polyrhiza
Gene	Name	EC	KO	Spo.ID	Spo.FPKM
CESA	cellulose synthase A	2.4.1.12	K10999	Spipo27G0020300	1.67
				Spipo17G0047000	1.96
				Spipo24G0014100	0
				Spipo5G0010900	0.16
				Spipo5G0034700	0
				Spipo10G0019400	0
				Spipo10G0054800	0.58
				Spipo21G0003800	220.19
				Spipo12G0017700	0.67
				Spipo0G0105200	4.7
				Spipo2G0071200	52.96
				Spipo19G0006000	0.04
Table S10C Expression of genes involved in cellulose biosynthesis of L. punctata
Gene	Name	EC	KO	Lpu.ID	Lpu.FPKM
CESA	cellulose synthase A	2.4.1.12	K10999	Landoltia_punctata_GLEAN_10015349	114.51
				Landoltia_punctata_GLEAN_10021733	0
				Landoltia_punctata_GLEAN_10001373	0
				Landoltia_punctata_GLEAN_10005054	7.05
				Landoltia_punctata_GLEAN_10013622	0.76
				Landoltia_punctata_GLEAN_10015705	0
				Landoltia_punctata_GLEAN_10006462	133.38
Table S10D Expression of genes involved in cellulose biosynthesis of L. minor
Gene	Name	EC	KO	Lmi.ID	Lmi.FPKM
CESA	cellulose synthase A	2.4.1.12	K10999	Lminor_011567	0
				Lminor_012008	1.83
				Lminor_010489	0
				Lminor_012103	0.05
				Lminor_015297	0
				Lminor_006068	5.46
				Lminor_014580	0
				Lminor_015055	0
				Lminor_019290	3.34
				Lminor_002852	0.22
				Lminor_016600	0
