# Supplementary material for: Duckweed Evolution: from Land back to Water
Source: Genomics Proteomics Bioinformatics. 2025 Aug 23;23(4):qzaf074. doi: 10.1093/gpbjnl/qzaf074 (PMC12707978; doi:10.1093/gpbjnl/qzaf074)
Supplement: qzaf074_Supplementary_Data [file qzaf074_supplementary_data.zip › Table_S11.xlsx]

## Sheet: Sheet1
Table S11 Number and expression level of genes involved in hemicellulose biosynthesis
Table S11A Gene IDs of 20 species involved in hemicellulose biosynthesis pathway
					Gene number																				Gene ID
Gene	Name	EC	KO	Gene family ID	C_reinhardtii	O_lucimarinus	K_flaccidum	M_polymorpha	P_pattens	S_moellendorffii	P_abies	A_trichopoda	C_sinensis	A_thaliana	E_grandis	H_brasiliensis	P_trichocarpa	Z_mays	O_Sativa	P_heterocycla	Z_marina	S_polyrhiza	L_punctata	L_minor	C_reinhardtii	O_lucimarinus	K_flaccidum	M_polymorpha	P_pattens	S_moellendorffii	P_abies	A_trichopoda	C_sinensis	A_thaliana	E_grandis	H_brasiliensis	P_trichocarpa	Z_mays	O_Sativa	P_heterocycla	Z_marina	S_polyrhiza	L_punctata	L_minor
UGDH	UDP glucose 6-dehydrogenase	1.1.1.22	K00012	OG0001250	4	2	1	2	4	2	2	1	5	4	2	6	4	3	5	5	2	2	3	3	XP_001703656.1, XP_001692910.1, XP_001698004.1, XP_001698160.1	OSTLU_27143, OSTLU_29766	kfl00074_0150_v1.1	AXG93_115s1910, AXG93_115s1920	PHYPADRAFT_208903, PHYPADRAFT_189559, PHYPADRAFT_225811, PHYPADRAFT_226507	SELMODRAFT_172186, SELMODRAFT_84327	MA_422175g0010, MA_65570g0010	LOC18427956	CSA008197.1, CSA002204.1, CSA029590.1, CSA010797.1, CSA003586.1	AT1G26570, AT3G29360, AT5G15490, AT5G39320	LOC104425998, LOC104422018	LOC110656940, LOC110657719, LOC110659354, LOC110663391, LOC110635347, LOC110636249	XP_002311331.1, XP_002316095.1, XP_002324103.1, XP_002306064.1	gpm540b:GRMZM5G862540, TIDP3299:GRMZM2G328500, LOC100285497:GRMZM2G058244	Os12g0443500, Os12g0443600, Os03g0425600, Os03g0604200, Os03g0757900	PH01000531G0030, PH01000716G0600, PH01000716G0610, PH01003110G0010, PH01000106G0920	ZOSMA_205G00200, ZOSMA_52G00350	Spipo2G0088200, Spipo3G0012400	Landoltia_punctata_GLEAN_10005507, Landoltia_punctata_GLEAN_10013972, Landoltia_punctata_GLEAN_10011055	Lminor_006937, Lminor_005314, Lminor_017227
				OG0013019	0	0	0	0	0	0	1	0	0	1	0	0	0	0	0	0	0	0	0	0	-	-	-	-	-	-	MA_94703g0010	-	-	AT3G01010	-	-	-	-	-	-	-	-	-	-
UXS	UDP-glucuronate decarboxylase	4.1.1.35	K08678	OG0000626	1	3	3	3	4	6	4	3	6	6	6	7	7	8	6	9	4	6	3	3	XP_001703494.1	OSTLU_33309, OSTLU_43376, OSTLU_29801	kfl00021_0500_v1.1, kfl00201_0200_v1.1, kfl00267_0050_v1.1	AXG93_3217s1710, AXG93_3217s1720, AXG93_812s1140	PHYPADRAFT_182840, PHYPADRAFT_188502, PHYPADRAFT_192921, PHYPADRAFT_221198	SELMODRAFT_267587, SELMODRAFT_443053, SELMODRAFT_154643, SELMODRAFT_438351, SELMODRAFT_270121, SELMODRAFT_267191	MA_158402g0010, MA_174294g0010, MA_208242g0010, MA_934g0010	LOC18445361, LOC18436004, LOC18440430	CSA027912.1, CSA028667.1, CSA036292.1, CSA004082.1, CSA031127.1, CSA023609.1	AT2G28760, AT5G59290, AT3G46440, AT3G62830, AT2G47650, AT3G53520	LOC104415154, LOC104432751, LOC104436256, LOC104454284, LOC104456753, UXS1	LOC110645507, LOC110648423, LOC110658642, LOC110662055, LOC110663307, LOC110635870, LOC110637552	XP_002309433.2, XP_002312082.1, XP_002315231.1, XP_002321005.1, XP_002323432.2, XP_006386738.1, XP_002298368.2	LOC100284854:GRMZM2G359234, LOC103636518:GRMZM2G370048, LOC103630226, gpm140:GRMZM2G165357, LOC100273781:GRMZM2G347717, LOC100191862:GRMZM2G044027, LOC100272553:GRMZM2G007404, pco089743:GRMZM2G381473	Os01g0315800, Os05g0363200, Os07g0674100, Os01g0837300, Os03g0278000, Os03g0280800	PH01000932G0110, PH01001109G0290, PH01001255G0270, PH01002214G0090, PH01003023G0290, PH01000054G1820, PH01000147G1500, PH01000268G0210, PH01000364G0980	ZOSMA_26G00880, ZOSMA_183G00040, ZOSMA_164G00420, ZOSMA_118G00110	Spipo3G0034000, Spipo29G0000700, Spipo23G0021600, Spipo22G0035300, Spipo22G0035200, Spipo6G0070800	Landoltia_punctata_GLEAN_10017689, Landoltia_punctata_GLEAN_10012095, Landoltia_punctata_GLEAN_10002239	Lminor_014248, Lminor_008457, Lminor_005408
AXS	UDP-apiose/xylose synthase	NA	K12449	OG0003039	0	0	0	1	1	2	1	1	2	2	2	2	2	2	1	3	10	1	1	1	-	-	-	AXG93_154s2000	PHYPADRAFT_61449	SELMODRAFT_178068, SELMODRAFT_134390	MA_183913g0010	LOC18441496	CSA005976.1, CSA020850.1	AT2G27860, AT1G08200	LOC104434023, LOC104421249	LOC110645789, LOC110635417	XP_002312885.2, XP_006384681.1	LOC100282841:GRMZM2G167872, pco119463:GRMZM2G063949	Os01g0969100	PH01000622G0410, PH01000918G0500, PH01004140G0130	ZOSMA_302G00090, ZOSMA_2G00890, ZOSMA_2G03620, ZOSMA_22G00010, ZOSMA_22G00020, ZOSMA_20G00840, ZOSMA_208G00410, ZOSMA_183G00130, ZOSMA_16G00420, ZOSMA_153G00410	Spipo0G0011100	Landoltia_punctata_GLEAN_10000939	Lminor_008274
XYL4	xylan 1,4-beta-xylosidase	3.2.1.37	K15920	OG0000231	1	0	1	6	4	8	22	8	12	8	13	18	16	12	9	13	3	4	5	19	XP_001699379.1	-	kfl00251_0030_v1.1	AXG93_3884s1210, AXG93_3943s1070, AXG93_3384s1500, AXG93_1217s1370, AXG93_1217s1390, AXG93_2415s1180	PHYPADRAFT_193208, PHYPADRAFT_153961, PHYPADRAFT_103930, PHYPADRAFT_104063	SELMODRAFT_101733, SELMODRAFT_103038, SELMODRAFT_106899, SELMODRAFT_112087, SELMODRAFT_419541, SELMODRAFT_426206, SELMODRAFT_426207, SELMODRAFT_80102	MA_102783g0010, MA_182289g0010, MA_208144g0010, MA_2210771g0010, MA_249055g0010, MA_306619g0010, MA_39151g0010, MA_4577g0010, MA_10391505g0010, MA_52771g0010, MA_10426142g0010, MA_6507965g0010, MA_656523g0010, MA_659106g0010, MA_77922g0010, MA_8704236g0010, MA_99945g0010, MA_10428824g0010, MA_10436568g0020, MA_10437039g0010, MA_102349g0010, MA_140124g0010	LOC18425469, LOC18448824, LOC18430068, LOC18421965, LOC18422386, LOC18440178, LOC18445086, LOC18448825	CSA029334.1, CSA012186.1, CSA025025.1, CSA025026.1, CSA013027.1, CSA021300.1, CSA019714.1, CSA036488.1, CSA034944.1, CSA009400.1, CSA009401.1, CSA032905.1	AT1G78060, AT3G19620, AT5G09700, AT5G09730, AT5G10560, AT5G49360, AT5G64570, AT1G02640	LOC104415223, LOC104435027, LOC104449382, LOC104451906, LOC104452752, LOC104452753, LOC104452754, LOC104452755, LOC104455037, LOC104455038, LOC104456710, LOC104420484, LOC104414091	LOC110639914, LOC110632956, LOC110632998, LOC110633016, LOC110648960, LOC110649767, LOC110633768, LOC110633775, LOC110633785, LOC110633790, LOC110658814, LOC110659234, LOC110661799, LOC110662087, LOC110668572, LOC110668580, LOC110668605, LOC110669021	XP_002309869.2, XP_002311398.2, XP_002316021.1, XP_002299457.1, XP_002320310.2, XP_006369735.1, XP_006369869.1, XP_006369870.1, XP_006379167.1, XP_006383491.1, XP_002302284.2, XP_002302285.1, XP_002302758.2, XP_002303181.1, XP_002298197.2, XP_002306583.2	LOC100191418:GRMZM2G035503, cl18707_1:GRMZM2G177923, LOC100502339:GRMZM2G044107, LOC100279996:GRMZM2G136895, LOC103634158, LOC103638806, LOC103646920, LOC103654454, LOC109940560, LOC100277210, LOC100279508:GRMZM2G146192, LOC100280070:GRMZM2G111998	Os04g0530700, Os04g0640700, Os11g0291000, Os11g0297300, Os11g0297800, Os11g0673200, Os11g0696400, Os02g0752200, Os01g0296700	PH01000713G0790, PH01000028G1280, PH01000001G2560, PH01001506G0400, PH01001529G0090, PH01002441G0010, PH01000049G1480, PH01002633G0070, PH01002633G0080, PH01000055G1560, PH01003491G0050, PH01003516G0050, PH01005277G0030	ZOSMA_25G01080, ZOSMA_24G00140, ZOSMA_167G00020	Spipo15G0009500, Spipo15G0004100, Spipo2G0126000, Spipo3G0025900	Landoltia_punctata_GLEAN_10017767, Landoltia_punctata_GLEAN_10002616, Landoltia_punctata_GLEAN_10012817, Landoltia_punctata_GLEAN_10014606, Landoltia_punctata_GLEAN_10014677	Lminor_001569, Lminor_000123, Lminor_005061, Lminor_002771, Lminor_001052, Lminor_000058, Lminor_012145, Lminor_007420, Lminor_011307, Lminor_008114, Lminor_005056, Lminor_013066, Lminor_012243, Lminor_000145, Lminor_010266, Lminor_006041, Lminor_002766, Lminor_014610, Lminor_000080
ARA1	L-arabinokinase	2.7.1.46	K12446	OG0003958	1	1	1	1	2	2	1	1	1	2	1	2	4	3	2	0	1	1	1	2	XP_001691828.1	OSTLU_89290	kfl00001_0840_v1.1	AXG93_1130s1240	PHYPADRAFT_109068, PHYPADRAFT_176198	SELMODRAFT_98990, SELMODRAFT_105380	MA_9309456g0010	LOC18440754	CSA005465.1	AT3G42850, AT4G16130	LOC104437270	LOC110657304, LOC110657305	XP_006371806.1, XP_006371825.1, XP_006371850.1, XP_006372206.1	LOC103626414, LOC103654924, LOC103655794	Os06g0702500, Os02g0141300	-	ZOSMA_150G00120	Spipo12G0062800	Landoltia_punctata_GLEAN_10001765	Lminor_000232, Lminor_000233
USP	UDP-sugar pyrophosphorylase	2.7.7.64	K12447	OG0005172	1	2	1	1	1	2	0	1	1	1	1	2	1	4	1	2	1	1	1	1	XP_001690316.1	OSTLU_51241, OSTLU_52106	kfl00357_0110_v1.1	AXG93_1913s1990	PHYPADRAFT_196551	SELMODRAFT_100378, SELMODRAFT_118485	-	LOC18424675	CSA032553.1	AT5G52560	LOC104450548	LOC110632622, LOC110647558	XP_002302216.1	TIDP2982:GRMZM2G161493, LOC100382378:GRMZM2G116586, LOC103625925, LOC109939773	Os06g0701200	PH01000114G0450, PH01000164G1180	ZOSMA_139G00370	Spipo8G0011100	Landoltia_punctata_GLEAN_10004801	Lminor_010585
RGP	reversibly glycosylated polypeptide / UDP-arabinopyranose mutase	2.4.1.- 5.4.99.30	K13379	OG0000950	1	0	2	2	4	4	4	3	6	5	3	7	8	5	3	5	3	3	3	2	XP_001693685.1	-	kfl00416_0090_v1.1, kfl00029_0170_v1.1	AXG93_3217s1280, AXG93_3217s1290	PHYPADRAFT_210921, PHYPADRAFT_109882, PHYPADRAFT_58851, PHYPADRAFT_216605	RGP2-1, RGP1-1, RGP1-2, RGP2-2	MA_147184g0010, MA_148285g0010, MA_162652g0010, MA_6359g0010	LOC18438072, LOC18440078, LOC18446216	CSA017438.1, CSA034251.1, CSA007312.1, CSA002032.1, CSA017828.1, CSA001555.1	AT3G02230, AT3G08900, AT5G15650, AT5G50750, AT5G16510	LOC104426033, LOC104426651, LOC104419440	LOC110648167, LOC110656339, LOC110660765, LOC110665699, LOC110672371, LOC110672393, LOC110636762	XP_002311350.1, XP_002316078.1, XP_002318748.1, XP_002325896.1, XP_006371261.1, XP_006373391.1, XP_006374431.1, XP_002305394.1	TIDP3389:GRMZM2G045287, LOC103637572, LOC100285211:GRMZM2G173341, LOC100274298:GRMZM2G087326, "gpm374:41kDa,GRMZM2G073725,RGP"	Os04g0660400, Os07g0604800, Os03g0599800	PH01001359G0160, PH01001995G0150, PH01002743G0060, PH01000057G0670, PH01000155G0480	ZOSMA_1G03830, ZOSMA_105G00380, ZOSMA_7G01570	Spipo24G0011300, Spipo4G0044000, Spipo4G0054400	Landoltia_punctata_GLEAN_10013960, Landoltia_punctata_GLEAN_10017469, Landoltia_punctata_GLEAN_10017283	Lminor_013567, Lminor_011882
UXE	UDP-arabinose 4-epimerase	5.1.3.5	K12448	OG0002145	1	1	1	3	4	2	1	1	1	4	2	2	4	4	3	5	2	1	1	1	XP_001695212.1	OSTLU_4642	kfl01092_0020_v1.1	AXG93_4225s1290, AXG93_4368s1480, AXG93_2407s1020	PHYPADRAFT_126447, PHYPADRAFT_140337, PHYPADRAFT_224094, PHYPADRAFT_56469	SELMODRAFT_429034, SELMODRAFT_267212	MA_28209g0010	LOC18435882	CSA009748.1	AT1G30620, AT4G20460, AT5G44480, AT2G34850	LOC104441235, LOC104425163	LOC110658335, LOC110638303	XP_002323184.1, XP_002300551.1, XP_006377908.1, XP_002307918.1	LOC100383103:GRMZM2G145460, LOC100383292:GRMZM5G830983, LOC100304323:GRMZM2G000632, gpm461b:GRMZM2G040397	Os04g0618200, Os07g0139400, Os08g0129700	PH01000264G0930, PH01000300G0530, PH01000313G1050, PH01000331G1010, PH01000338G0970	ZOSMA_46G00160, ZOSMA_30G01160	Spipo32G0004600	Landoltia_punctata_GLEAN_10018195	Lminor_007395
Total					10	9	10	19	24	28	36	19	34	33	30	46	46	41	30	42	26	19	18	32
Table S11B Expression of genes involved in hemicellulose biosynthesis of S. polyrhiza
Gene	Name	EC	KO	Spo.ID	Spo.FPKM
UGDH	UDP glucose 6-dehydrogenase	1.1.1.22	K00012	Spipo2G0088200	0
				Spipo3G0012400	0
				TCONS_00013273	229.54
				TCONS_00019501	123.63
UXS	UDP-glucuronate decarboxylase	4.1.1.35	K08678	Spipo3G0034000	150.39
				Spipo29G0000700	0
				Spipo23G0021600	0
				Spipo22G0035300	0
				Spipo22G0035200	0
				Spipo6G0070800	1.85
				TCONS_00015924	72.81
				TCONS_00016507	14.32
				TCONS_00016508	13.68
				TCONS_00019174	1.09
				TCONS_00020508	118.1
AXS	UDP-apiose/xylose synthase	NA	K12449	Spipo0G0011100	1442.63
CSLD5	1,4-beta-D-xylan synthase	2.4.2.24	K00770	Spipo22G0015900	4.32
XYL4	xylan 1,4-beta-xylosidase	3.2.1.37	K15920	Spipo15G0009500	40.55
				Spipo15G0004100	7.31
				Spipo2G0126000	5.55
				Spipo3G0025900	4.05
ARA1	L-arabinokinase	2.7.1.46	K12446	Spipo12G0062800	22.96
USP	UDP-sugar pyrophosphorylase	2.7.7.64	K12447	Spipo8G0011100	0
				TCONS_00027482	20.89
RGP	reversibly glycosylated polypeptide / UDP-arabinopyranose mutase	2.4.1.- 5.4.99.30	K13379	Spipo24G0011300	8.92
				Spipo4G0044000	6.23
				Spipo4G0054400	165.54
UXE	UDP-arabinose 4-epimerase	5.1.3.5	K12448	Spipo32G0004600	0
				TCONS_00021623	55.02
Table S11C Expression of genes involved in hemicellulose biosynthesis of L. punctata
Gene	Name	EC	KO	Lpu.ID	Lpu.FPKM
UGDH	UDP glucose 6-dehydrogenase	1.1.1.22	K00012	Landoltia_punctata_GLEAN_10005507	80.06
				Landoltia_punctata_GLEAN_10013972	0
				Landoltia_punctata_GLEAN_10011055	0
				TCONS_00028076	64.11
UXS	UDP-glucuronate decarboxylase	4.1.1.35	K08678	Landoltia_punctata_GLEAN_10017689	0
				Landoltia_punctata_GLEAN_10012095	0
				Landoltia_punctata_GLEAN_10002239	0
				TCONS_00016362	51.81
				TCONS_00016363	47.89
				TCONS_00018024	14.45
				TCONS_00022209	3.05
AXS	UDP-apiose/xylose synthase	NA	K12449	Landoltia_punctata_GLEAN_10000939	0
				TCONS_00004585	1311.2
CSLD5	1,4-beta-D-xylan synthase	2.4.2.24	K00770	Landoltia_punctata_GLEAN_10020836	3.6
XYL4	xylan 1,4-beta-xylosidase	3.2.1.37	K15920	Landoltia_punctata_GLEAN_10017767	0
				Landoltia_punctata_GLEAN_10002616	1.48
				Landoltia_punctata_GLEAN_10012817	3.5
				Landoltia_punctata_GLEAN_10014606	17.24
				Landoltia_punctata_GLEAN_10014677	16.83
ARA1	L-arabinokinase	2.7.1.46	K12446	Landoltia_punctata_GLEAN_10001765	0.3
				TCONS_00009766	3.04
USP	UDP-sugar pyrophosphorylase	2.7.7.64	K12447	Landoltia_punctata_GLEAN_10004801	2.76
				TCONS_00004553	10.19
				TCONS_00004555	26.7
RGP	reversibly glycosylated polypeptide / UDP-arabinopyranose mutase	2.4.1.- 5.4.99.30	K13379	Landoltia_punctata_GLEAN_10013960	0
				Landoltia_punctata_GLEAN_10017469	132.71
				Landoltia_punctata_GLEAN_10017283	9.49
UXE	UDP-arabinose 4-epimerase	5.1.3.5	K12448	Landoltia_punctata_GLEAN_10018195	0
				TCONS_00013316	14.44
Table S11D Expression of genes involved in hemicellulose biosynthesis of L. minor
Gene	Name	EC	KO	Lmi.ID	Lmi.FPKM
UGDH	UDP glucose 6-dehydrogenase	1.1.1.22	K00012	Lminor_006937	145.83
				Lminor_005314	0
				Lminor_017227	0.89
				TCONS_00005507	270.08
				TCONS_00020848	79.96
UXS	UDP-glucuronate decarboxylase	4.1.1.35	K08678	Lminor_014248	0
				Lminor_008457	0
				Lminor_005408	219.8
				TCONS_00000993	42.8
				TCONS_00007093	20.65
				TCONS_00023064	4.75
AXS	UDP-apiose/xylose synthase	NA	K12449	Lminor_008274	1.72
				TCONS_00021277	1726.86
CSLD5	1,4-beta-D-xylan synthase	2.4.2.24	K00770	Lminor_013538	5.24
XYL4	xylan 1,4-beta-xylosidase	3.2.1.37	K15920	Lminor_001569	0
				Lminor_000123	0
				Lminor_005061	0
				Lminor_002771	0
				Lminor_001052	0
				Lminor_000058	0
				Lminor_012145	0.73
				Lminor_007420	0
				Lminor_011307	22.87
				Lminor_008114	17.41
				Lminor_005056	0.73
				Lminor_013066	13.51
				Lminor_012243	0.73
				Lminor_000145	0
				Lminor_010266	0.73
				Lminor_006041	0
				Lminor_002766	0
				Lminor_014610	0
				Lminor_000080	0
ARA1	L-arabinokinase	2.7.1.46	K12446	Lminor_000232	0
				Lminor_000233	0
				TCONS_00009976	7.41
USP	UDP-sugar pyrophosphorylase	2.7.7.64	K12447	Lminor_010585	11.22
RGP	reversibly glycosylated polypeptide / UDP-arabinopyranose mutase	2.4.1.- 5.4.99.30	K13379	Lminor_013567	0
				Lminor_011882	339.33
UXE	UDP-arabinose 4-epimerase	5.1.3.5	K12448	Lminor_007395	0
				TCONS_00011827	66.44
