# Supplementary material for: Duckweed Evolution: from Land back to Water
Source: Genomics Proteomics Bioinformatics. 2025 Aug 23;23(4):qzaf074. doi: 10.1093/gpbjnl/qzaf074 (PMC12707978; doi:10.1093/gpbjnl/qzaf074)
Supplement: qzaf074_Supplementary_Data [file qzaf074_supplementary_data.zip › Table_S12.xlsx]

## Sheet: Sheet1
Table S12 Detail information and number of LEA protein genes
Note: LEA, late embryogenesis abundant.
Table S12A List of LEA protein gene IDs
	Gene number								Gene ID
Type	K.flaccidum	A.thaliana	O.Sativa	Z.mays	Z.marina	S.polyrhiza	L.punctata	L.minor	K.flaccidum	A.thaliana	O.Sativa	Z.mays	Z.marina	S.polyrhiza	L.punctata	L.minor
AtM	0	2	0	0	0	0	0	0	--	AT2G41280;AT2G41260	--	--	--	--	--	--
Dehydrin	0	10	2	4	1	1	2	1	--	AT4G39130;AT2G21490;AT3G50980;AT5G66400;AT3G50970;AT3G50980;AT5G66400;AT1G20440;AT1G20450;AT1G76180;AT1G20440;AT1G20450;AT1G76180;AT1G20440;AT1G20450;AT1G76180;AT4G38410;AT1G54410	OS11G0451700;OS11G0451700;OS02G0669100;OS02G0669100;OS02G0669100	GRMZM2G052364;GRMZM2G098750;GRMZM2G052364;GRMZM2G098750;GRMZM2G147014;GRMZM2G373522;GRMZM2G147014;GRMZM2G373522;GRMZM2G147014;GRMZM2G373522	ZOSMA_103G00290;ZOSMA_103G00290;ZOSMA_103G00290	Spipo1G0074600;Spipo1G0074600;Spipo1G0074600	Landoltia_punctata_GLEAN_10017105;Landoltia_punctata_GLEAN_10017105;Landoltia_punctata_GLEAN_10021654;Landoltia_punctata_GLEAN_10021654;Landoltia_punctata_GLEAN_10021654	Lminor_007686.mRNA1;Lminor_007686.mRNA1;Lminor_007686.mRNA1
LEA_1	0	3	2	2	0	1	2	2	--	AT5G06760;AT1G32560;AT2G35300;AT1G32560;AT2G35300	OS08G0327700;OS04G0589800;OS04G0589800	GRMZM2G448627;GRMZM2G473960;GRMZM2G473960	--	Spipo5G0015500	Landoltia_punctata_GLEAN_10015931;Landoltia_punctata_GLEAN_10005362;Landoltia_punctata_GLEAN_10005362	Lminor_006440.mRNA1;Lminor_012729.mRNA1;Lminor_012729.mRNA1
LEA_2	1	3	3	5	3	2	3	2	KFL_000620210	AT1G01470;AT2G46140;AT2G44060	OS01G0225600;OS05G0584200;OS03G0843300	GRMZM2G050607;GRMZM2G042421;GRMZM2G045664;GRMZM2G053637;GRMZM2G352415	ZOSMA_5G00530;ZOSMA_103G00310;ZOSMA_249G00060	Spipo26G0007700;Spipo9G0048900	Landoltia_punctata_GLEAN_10018449;Landoltia_punctata_GLEAN_10018450;Landoltia_punctata_GLEAN_10018768	Lminor_001487.mRNA1;Lminor_018137.mRNA1
LEA_3	0	4	1	1	0	1	4	1	--	AT1G02820;AT4G02380;AT4G15910;AT3G53770	OS01G0314800	GRMZM2G099003	--	Spipo0G0181200	Landoltia_punctata_GLEAN_10016431;Landoltia_punctata_GLEAN_10016434;Landoltia_punctata_GLEAN_10016435;Landoltia_punctata_GLEAN_10016436	Lminor_010271.mRNA1
LEA_4	2	19	5	5	1	5	3	4	KFL_000430280;KFL_000930100	AT1G22600;AT1G72100;AT2G03850;AT2G42530;AT2G42540;AT2G03740;AT4G13230;AT2G18340;AT4G36600;AT2G42560;AT2G36640;AT3G53040;AT3G17520;AT4G13560;AT3G02480;AT1G52690;AT3G15670;AT4G21020;AT5G44310	OS04G0434400;OS03G0168100;OS03G0322900;OS05G0542500;OS04G0610600	GRMZM2G072322;GRMZM2G063287;GRMZM2G704475;GRMZM2G096475;GRMZM2G371375	ZOSMA_78G00080	Spipo9G0043600;Spipo18G0012700;Spipo14G0000300;Spipo14G0001200;Spipo0G0166800	Landoltia_punctata_GLEAN_10018724;Landoltia_punctata_GLEAN_10021592;Landoltia_punctata_GLEAN_10021586	Lminor_014217.mRNA1;Lminor_012341.mRNA1;Lminor_001020.mRNA1;Lminor_019893.mRNA1
LEA_5	3	2	1	2	2	1	1	1	KFL_000170190;KFL_000170200;KFL_004270030	AT2G40170;AT3G51810	OS05G0349800	AC233879.1_FG002;GRMZM2G162659	ZOSMA_193G00050;ZOSMA_193G00080	Spipo29G0017400	Landoltia_punctata_GLEAN_10012961	Lminor_011606.mRNA1
PvLEA18	0	3	2	1	0	0	0	0	--	AT2G23120;AT2G23110;AT2G33690	OS09G0482300;OS09G0482550	GRMZM2G322351	--	--	--	--
SMP	2	6	2	3	1	2	4	2	KFL_000560230;KFL_000560240;KFL_000560230;KFL_000560240	AT5G53270;AT3G22490;AT3G22500;AT5G53260;AT3G22490;AT3G22500;AT5G27980;AT1G03120	OS03G0159600;OS03G0747400;OS03G0159600;OS03G0747400	GRMZM2G025857;GRMZM2G091535;GRMZM2G472236;GRMZM2G025857;GRMZM2G091535;GRMZM2G472236	ZOSMA_296G00020;ZOSMA_296G00020	Spipo24G0026300;Spipo24G0026400;Spipo24G0026300;Spipo24G0026400	Landoltia_punctata_GLEAN_10005935;Landoltia_punctata_GLEAN_10005937;Landoltia_punctata_GLEAN_10005938;Landoltia_punctata_GLEAN_10005940;Landoltia_punctata_GLEAN_10005935;Landoltia_punctata_GLEAN_10005937;Landoltia_punctata_GLEAN_10005938;Landoltia_punctata_GLEAN_10005940	Lminor_001924.mRNA1;Lminor_010617.mRNA1;Lminor_001924.mRNA1;Lminor_010617.mRNA1
Total	8	52	18	23	8	13	19	13
Table S12B Function description of LEA protein genes
Type	Gene	Name	Ath.ID	Location	Function description
AtM	M10	Late embryogenesis abundant protein M10	AT2G41280	Endoplasmic reticulum,Extracellular region or secreted, Vacuole	May be involved in the acquisition of desiccation tolerance during late phase of embryogenesis.
	M17	Late embryogenesis abundant protein M17	AT2G41260	Vacuole	May be involved in the acquisition of desiccation tolerance during late phase of embryogenesis.
Dehydrin	Xero1	dehydrin Xero1	AT3G50980	Cytosol	Dehydrin xero 1
	RAB18	dehydrin RAB18	AT5G66400	Cytosol	Belongs to the dehydrin protein family. ABA- and drought-induced glycine-rice dehydrin protein. The ABA-induced expression of RAB18 was reduced following ACC application, indicating that ethylene inhibits the ABA signaling pathway. RAB18 is also expressed in response to the formation of the phospholipid diacylglycerol pyrophosphate. COR47 and RAB18 double overexpressor plants are cold tolerant. E…
	COR47	Dehydrin COR47	AT1G20440	Cytosol	Belongs to the dehydrin protein family. Cold regulated gene, amino acid sequence homology with Group II LEA (late embryogenesis abundant) proteins. Also responds to osmotic stress, ABA, dehydration and inhibits e.coli growth while overexpressed. COR47 and RAB18 double overexpressor plants are cold tolerant.
	ERD14	dehydrin ERD14	AT1G76180	Chloroplast,Cytosol,Plasma Membrane	Encodes a dehydrin protein whose expression is induced early on in response to dehydration stress. This gene's expression to cold occurs in two waves, with early induction occurring within 1 h and secondary induction occurring 5 h after the beginning of cold stress. Expression is also induced in response to ABA but not in response to 2,4-D, BA, and GA3. ERD14 protein is capable of binding Ca2+, e…	Intrinsically disordered protein acting as a chaperone. Prevents heat-induced aggregation and/or inactivation of various substrates. Binds to acidic phospholipid vesicles without affecting membrane fluidity
	ERD10/LTI45	dehydrin ERD10, LTI45	AT1G20450	Nucleus	Encodes a gene induced by low temperature and dehydration. Inhibits e.coli growth while overexpressed. Belongs to the dehydrin protein family, which contains highly conserved stretches of 7-17 residues that are repetitively scattered in their sequences, the K-, S-, Y- and lysine rich segments. LTI29 and LTI30 double overexpressors confer cold tolerance. Localized to membranes and cytoplasm.	Intrinsically disordered and metal-binding protein. Binds to the divalent cations cobalt, nickel, copper and zinc, but not to magnesium, calcium, manganese or cadmium. Binding to metal ions decreases disordered state, decreases susceptibility to trypsin and promotes self-association. Can reduce the formation of reactive oxygen species (ROS) in a copper-ascorbate in vitro system.
	HIRD11	Dehydrin HIRD11	AT1G54410	Nucleus	Encodes a KS-type dehydrin can reduce the formation of reactive oxygen species (ROS) from Cu.
		dehydrin family protein	AT2G21490	Cytosol	Dehydrin LEA
	Xero2/LTI30	dehydrin Xero2/LTI30	AT3G50970	Cytosol	Belongs to the dehydrin protein family, which contains highly conserved stretches of 7-17 residues that are repetitively scattered in their sequences, the K-, S-, Y- and lysine rich segments. LTI29 and LTI30 double overexpressors confer freeze tolerance. Located in membranes. mRNA upregulated by water deprivation and abscisic acid.
		putative dehydrin	AT4G38410	Cytosol	Dehydrin family protein
		dehydrin family protein	AT4G39130	Cytosol	Dehydrin family protein
LEA_1	LEA4-5/LEA46	Late embryogenesis abundant protein 4-5,46	AT5G06760	Cytosol	Encodes LEA4-5, a member of the Late Embryogenesis Abundant (LEA) proteins which typically accumulate in response to low water availability conditions imposed during development or by the environment.	Involved dehydration tolerance. Involved in the adaptive response of vascular plants to withstand water deficit. May possess chaperone-like activity under water deficit.Over-expression of LEA46 confers plant tolerance to severe drought. Under water deficit, the N-terminal region is necessary and sufficient for conformational transition from disordered to alpha-helix folding. This conformational t…
	LEA4-1/LEA6	Late embryogenesis abundant protein 4-1,6	AT1G32560	Cytosol	Encodes LEA4-1, a member of the Late Embryogenesis Abundant (LEA) proteins which typically accumulate in response to low water availability conditions imposed during development or by the environment.	Involved dehydration tolerance. Involved in the adaptive response of vascular plants to withstand water deficit. May possess chaperone-like activity under water deficit.
	LEA4-2/LEA18	Late embryogenesis abundant protein 4-2/18	AT2G35300	Cytosol	Encodes LEA4-2/LEA18, a member of the Late Embryogenesis Abundant (LEA) proteins which typically accumulate in response to low water availability conditions imposed during development or by the environment.	Involved dehydration tolerance. Involved in the adaptive response of vascular plants to withstand water deficit. May possess chaperone-like activity under water deficit.Under water deficit, the N-terminal region is necessary and sufficient for conformational transition from disordered to alpha-helix folding. This conformational transition is required for chaperone-like activity under water limita…
LEA_2	LEA14	Late embryogenesis abundant protein 14	AT1G01470	Cytosol	Encodes late-embryogenesis abundant protein whose mRNA levels are induced in response to wounding and light stress. Might be involved in protection against desiccation.
	LEA27	Late embryogenesis abundant protein 27	AT2G46140	Cytosol,Extracellular region or secreted,Plasma Membrane	Late embryogenesis abundant protein
	LEA26	Late embryogenesis abundant protein 26	AT2G44060	Cytosol,Golgi apparatus,Plasma Membrane	Late embryogenesis abundant protein, group 2
LEA_3	SAG21	SENESCENCE-ASSOCIATED GENE 21	AT4G02380	Mitochondrion	Mediates tolerance to oxidative stresses (e.g. hydrogen peroxide H2O2, diamide, menadione and tert-butyl hydroperoxide) by minimizing the negative effects of oxidation and monitoring photosynthesis during stress. Promotes root development. Prevents premature aging (e.g. senescence and flowering). Involved in resistance against compatible pathogens such as Botrytis cinerea and Pseudomonas syringae…
	LEA2	Late embryogenesis abundant protein 2	AT1G02820	Nucleus	Late embryogenesis abundant 3 (LEA3) family protein
	LEA41/ATDI21	Late embryogenis abundant protein 41,DROUGHT-INDUCED 21	AT4G15910	Mitochondrion	Encodes a gene whose transcript level in root and leaves increases to progressive drought stress. The transcript level is also affected by changes of endogenous or exogenous abscisic acid level. It appears to be a member of plant-specific gene family that includes late embryo-abundant and zinc- IAA-induced proteins in other plants.
	LEA37	Late embryogenesis abundant protein 37	AT3G53770	Mitochondrion	Late embryogenesis abundant 3 (LEA3) family protein
LEA_4		LEA domain-containing protein	AT4G21020	Mitochondrion	Late embryogenesis abundant protein (LEA) family protein
		LEA domain-containing protein	AT5G44310	NA	Late embryogenesis abundant protein (LEA) family protein
		LEA domain-containing protein	AT2G18340	Endoplasmic reticulum, Vacuole	Late embryogenesis abundant domain-containing protein
	AP22.17	LEA domain-containing protein	AT4G36600	Endoplasmic reticulum	Late embryogenesis abundant protein
		LEA domain-containing protein	AT2G42560	Cytosol	Late embryogenesis abundant domain-containing protein
	AtECP63	Late embryogenesis abundant protein ECP63	AT2G36640	Cytosol	May be involved in the BHLH109-mediated regulation of somatic embryogenesis.
		LEA domain-containing protein	AT3G53040	Cytosol	May function in the proximal abscission zone cells to prevent water loss after floral organ shedding (Probable). May be involved in the reestablishment of desiccation tolerance in germinated seeds (Probable).
		LEA domain-containing protein	AT2G03740	Chloroplast
		Late embryogenesis abundant protein (LEA) family protein	AT2G03850	Chloroplast
	COR15B	cold-regulated protein COR15B	AT2G42530	Chloroplast	Exhibits cryoprotective activity toward stromal substrates in chloroplasts and in protoplasts and confers freezing tolerance to plants in a CBF-dependent manner. Protectant against various stresses (e.g. cold, drought and heat stress) by preventing protein aggregation and attenuating enzyme inactivation.
	COR15A	cold-regulated protein COR15A	AT2G42540	Chloroplast	Exhibits cryoprotective activity toward stromal substrates (e.g. LDH and rubisco) in chloroplasts and in protoplasts and confers freezing tolerance to plants in a CBF-dependent manner. Protectant against various stresses (e.g. cold, drought and heat stress) by preventing protein aggregation (e.g. LDH) and attenuating enzyme inactivation
		Late embryogenesis abundant protein (LEA) family protein	AT3G02480	Cytosol
		Late embryogenesis abundant protein (LEA) family protein	AT3G17520	Endoplasmic reticulum, Vacuole
		LEA domain-containing protein	AT4G13230	Cytosol
	NAD-ME1	Late embryogenesis abundant protein (LEA) family protein NAD-ME1	AT4G13560	Cytosol,Extracellular region or secreted
		LEA domain-containing protein	AT1G72100	NA
	LEA7	Late embryogenesis abundant protein 7	AT1G52690	Cytosol	Involved in dehydration and freezing tolerance. Protects and stabilizes the enzyme activities of ADP-glucose-pyrophosphorylase (AGPase) and glucose-6-phosphate dehydrogenase (G6PDH) during drought stress and freezing. Prevents aggregation of leaf soluble proteins during drought stress. Does not stabilize liposomes during drying and rehydration.
	LEA29	Late embryogenesis abundant protein 29	AT3G15670	Cytosol	Involved dehydration tolerance.
LEA_5	GEA6/EM6	Em-like protein GEA6/EM6	AT2G40170	Cytosol	It is thought to provide protection for the cytoplasm during the desiccation stage of embryo development.
	GEA1/EM1	Em-like protein GEA1/EM1	AT3G51810	Cytosol	It is thought to provide protection for the cytoplasm during the desiccation stage of embryo development.
PvLEA18		Late embryogenesis abundant protein, group 6	AT2G23120	Cytosol,Plasma Membrane
		-	AT2G23110	Nucleus	Structural maintenance of chromosomes protein
		-	AT2G33690	Cytosol	similar to PvLEA18
SMP	LEA50	Late embryogenesis abundant protein 50, Seed maturation protein	AT5G53270	Nucleus
	LEA31/RAB28	Late embryogenesis abundant protein 31	AT3G22490	Nucleus	Promotes germination rate. Enhances cation toxicity (e.g. lithium ion) and osmotic stress (e.g. NaCl and sorbitol) tolerance during germination and in seedlings
	AtECP31/LEA32	Seed maturation protein AtECP31,Late embryogenesis abundant protein 32	AT3G22500	Nucleus
	LEA49	Late embryogenesis abundant protein 49, Seed maturation family protein	AT5G53260	Nucleus
	LEA47	Late embryogenesis abundant protein 47, Seed maturation family protein	AT5G27980	Nucleus
	LEA3	Late embryogenesis abundant protein 3, Seed maturation family protein	AT1G03120	Nucleus
