# Supplementary material for: Duckweed Evolution: from Land back to Water
Source: Genomics Proteomics Bioinformatics. 2025 Aug 23;23(4):qzaf074. doi: 10.1093/gpbjnl/qzaf074 (PMC12707978; doi:10.1093/gpbjnl/qzaf074)
Supplement: qzaf074_Supplementary_Data [file qzaf074_supplementary_data.zip › Table_S13.xlsx]

## Sheet: Sheet1
Table S13 Total number of TFs in duckweeds predicted by iTAK
Species	S. polyrhiza	L. punctata	L. minor
TF number	1110	1076	1148
Note: TF, transcription factors.
