# Supplementary material for: Duckweed Evolution: from Land back to Water
Source: Genomics Proteomics Bioinformatics. 2025 Aug 23;23(4):qzaf074. doi: 10.1093/gpbjnl/qzaf074 (PMC12707978; doi:10.1093/gpbjnl/qzaf074)
Supplement: qzaf074_Supplementary_Data [file qzaf074_supplementary_data.zip › Table_S14.xlsx]

## Sheet: Sheet1
Table S14 Detail information and number of TFs in bHLH, C2H2, and WRKY family
Note: bHLH, basic helix-loop-helix; C2C2, C2H2-type zinc finger protein.
Table S14A List of TF gene IDs related to drought response
		Gene number								Gene ID
Family	Gene	K.flaccidum	A.thaliana	O.Sativa	Z.mays	Z.marina	S.polyrhiza	L.punctata	L.minor	K.flaccidum	A.thaliana	O.Sativa	Z.mays	Z.marina	S.polyrhiza	L.punctata	L.minor
bHLH	AtbHLH6	0	3	1	2	0	0	0	0	--	AT1G32640;AT4G17880;AT5G46760	OS10G0575000	GRMZM2G001930;GRMZM2G049229	ZOSMA_29G01200;ZOSMA_49G00850	Spipo17G0000700	Landoltia_punctata_GLEAN_10002858;Landoltia_punctata_GLEAN_10018632	Lminor_013306.mRNA1;Lminor_013531.mRNA1;Lminor_021191.mRNA1;Lminor_021606.mRNA1;Lminor_021991.mRNA1
	AtbHLH122	0	0	1	1	0	0	0	0	--	AT1G51140	--	--	--	--	--	--
	OsbHLH148	0	4	3	4	1	1	1	2	--	AT5G43650	OS03G0741100	GRMZM2G301089	--	Spipo3G0093200	Landoltia_punctata_GLEAN_10011825;Landoltia_punctata_GLEAN_10011828	Lminor_020903.mRNA1
C2H2	AtZAT12	0	0	1	0	0	0	0	0	--	AT3G46070;AT3G46090;AT5G59820	OS01G0838600	AC205250.3_FG004;GRMZM5G804618	--	--	--	--
	OsZFP182	0	2	3	5	1	1	2	3	--	--	OS03G0820300	GRMZM2G002805	--	--	--	--
WRKY	AtWRKY28/57	0	2	2	3	1	1	2	1	--	AT1G29860;AT1G69310;AT4G18170;AT5G46350	OS01G0626400;OS03G0758000;OS05G0565900	AC198725.4_FG009;GRMZM2G143204;GRMZM2G145554;GRMZM2G453571	ZOSMA_15G00230	Spipo8G0063100	Landoltia_punctata_GLEAN_10016199	Lminor_019711.mRNA1;Lminor_020087.mRNA1
	OsWRKY02	0	2	1	1	1	1	1	1	--	--	OS10G0579400	--	--	--	--	--
	OsWRKY07	0	3	1	2	2	1	2	5	--	AT5G26170;AT5G64810	OS01G0186000;OS05G0183100;OS05G0537100	GRMZM2G057116;GRMZM2G163054;GRMZM2G475984;GRMZM2G516301;GRMZM5G863420	ZOSMA_20G00330	Spipo21G0020400	Landoltia_punctata_GLEAN_10011075;Landoltia_punctata_GLEAN_10015184	Lminor_005323.mRNA1;Lminor_015351.mRNA1;Lminor_015352.mRNA1
	OsWRKY30	0	1	0	0	0	0	0	0	--	AT4G26440;AT5G56270	OS04G0471700;OS08G0499300	GRMZM2G027972;GRMZM2G031963;GRMZM5G816457	ZOSMA_291G00060	Spipo5G0018600	Landoltia_punctata_GLEAN_10015876;Landoltia_punctata_GLEAN_10015877	Lminor_015866.mRNA1
	OsWRKY45	0	1	1	1	0	1	2	1	--	AT2G40750;AT3G56400	OS05G0322900	GRMZM2G004060	ZOSMA_155G00090	Spipo29G0013300	Landoltia_punctata_GLEAN_10012985	Lminor_010255.mRNA1
Total		0	18	14	19	6	6	10	13
Table S14B Function description of drought-related TFs
Family	Gene	ID	Discription
bHLH	AtbHLH6 (AtMYC2)	AT1G32640	In cooperation with MYB2 is involved in the regulation of ABA-inducible genes under drought stress conditions.
	AtbHLH122	AT1G51140	The overexpression of bHLH122 gene produced Arabidopsis transgenic plants more resistant to drought, salt and osmotic stresses.
	OsbHLH148	OS03G0741100	May act on an initial response of jasmonate-regulated gene expression toward drought tolerance as part of a BHLH148-TIFY11D/JAZ12-COI1A complex.Plants over-expressing BHLH148 display drought tolerance.
C2H2	AtZAT12	AT5G59820	Transcriptional repressor involved in light acclimation, cold and oxidative stress responses. May regulate a collection of transcripts involved in response to high-light, cold and oxidative stress.
	OsZFP182	OS03G0820300	A C2H2-type zinc finger proteins (ZFPs), are thought to play important roles in modulating the responses of plants to drought, salinity and oxidative stress.
WRKY	AtWRKY28	AT4G18170	Co-expression of AtWRKY28 and AtbHLH17 resulted in increased expression of different target genes in response to various abiotic stresses like drought, salt and oxidative stress in Arabidopsis.
	AtWRKY57	AT1G69310	Encodes WRKY57, a member of the WRKY Transcription Factor. Activation of WRKY57 confers drought tolerance.
	OsWRKY11	OS01G0626400	Over-expression of OsWRKY11 led to enhanced drought tolerance, as showed by the slower leaf-wilting and increased survival rate of green plant parts.
	OsWRKY02	OS10G0579400	Over-expression of OsWRKY02 led to enhanced drought tolerance.
	OsWRKY07	OS05G0537100	Over-expression of OsWRKY07 led to drought and salt tolerance.
	OsWRKY30	OS08G0499300	In rice, drought tolerance was conferred by over-expression of OsWRKY30 through activation by a mitogen-activated protein kinase (MAPK).
	OsWRKY45	OS05G0322900	Over-expression of the stress-induced OsWRKY45 enhances disease resistance and drought tolerance.
Table S14C List of TFs genes in bHLH family
	Gene number								Gene ID
Gene family ID	K.flaccidum	A.thaliana	O.Sativa	Z.mays	Z.marina	S.polyrhiza	L.punctata	L.minor	K.flaccidum	A.thaliana	O.Sativa	Z.mays	Z.marina	S.polyrhiza	L.punctata	L.minor
ORTHOMCL429	1	2	3	7	3	2	2	2	KFL_002320230	AT3G08530;AT3G11130	OS11G0104866;OS11G0104900;OS12G0104766	AC198518.3_FG005;GRMZM2G057576;GRMZM2G111355;GRMZM2G325285;GRMZM2G395549;GRMZM5G804382;GRMZM5G822591	ZOSMA_114G00800;ZOSMA_27G01130;ZOSMA_64G00500	Spipo22G0031500;Spipo23G0037500	Landoltia_punctata_GLEAN_10007077;Landoltia_punctata_GLEAN_10015684	Lminor_004692.mRNA1;Lminor_004721.mRNA1
ORTHOMCL961	0	3	1	2	2	1	2	5	--	AT1G32640;AT4G17880;AT5G46760	OS10G0575000	GRMZM2G001930;GRMZM2G049229	ZOSMA_29G01200;ZOSMA_49G00850	Spipo17G0000700	Landoltia_punctata_GLEAN_10002858;Landoltia_punctata_GLEAN_10018632	Lminor_013306.mRNA1;Lminor_013531.mRNA1;Lminor_021191.mRNA1;Lminor_021606.mRNA1;Lminor_021991.mRNA1
ORTHOMCL990	0	6	2	3	0	2	2	1	--	AT2G20180;AT2G43010;AT3G59060;AT4G28790;AT4G28800;AT4G28811	OS03G0782500;OS12G0610200	GRMZM2G016756;GRMZM2G065374;GRMZM2G165042	--	Spipo13G0048400;Spipo1G0014100	Landoltia_punctata_GLEAN_10010779;Landoltia_punctata_GLEAN_10022326	Lminor_002992.mRNA1
ORTHOMCL1088	0	2	2	2	2	2	2	3	--	AT1G26260;AT1G68920	OS06G0275600;OS09G0474100	GRMZM2G137541;GRMZM5G818643	ZOSMA_52G01380;ZOSMA_93G01000	Spipo12G0015100;Spipo25G0017500	Landoltia_punctata_GLEAN_10014991;Landoltia_punctata_GLEAN_10015550	Lminor_002223.mRNA1;Lminor_014843.mRNA1;Lminor_015696.mRNA1
ORTHOMCL1277	0	5	1	1	1	2	1	3	--	AT1G26945;AT1G74500;AT3G28857;AT3G47710;AT5G39860	OS03G0171300	GRMZM2G035156	ZOSMA_3G01590	Spipo0G0136300;Spipo4G0018600	Landoltia_punctata_GLEAN_10014712	Lminor_017637.mRNA1;Lminor_020205.mRNA1;Lminor_020322.mRNA1
ORTHOMCL1302	0	3	3	2	1	1	1	3	--	AT1G63650;AT4G00480;AT5G41315	OS04G0557200;OS04G0557800;OS11G0258700	GRMZM2G172795;GRMZM5G822829	ZOSMA_25G00500	Spipo1G0030900	Landoltia_punctata_GLEAN_10022124	Lminor_016074.mRNA1;Lminor_018013.mRNA1;Lminor_019193.mRNA1
ORTHOMCL1603	1	1	2	2	3	2	1	1	KFL_003550070	AT1G69010	OS08G0490000;OS09G0475400	GRMZM2G009478;GRMZM2G089501	ZOSMA_2G00480;ZOSMA_78G00380;ZOSMA_8G01800	Spipo10G0038200;Spipo25G0018200	Landoltia_punctata_GLEAN_10015543	Lminor_012846.mRNA1
ORTHOMCL1887	0	2	2	3	1	2	1	1	--	AT1G12860;AT3G26744	OS01G0928000;OS11G0523700	GRMZM2G033356;GRMZM2G172297;GRMZM2G173534	ZOSMA_11G00170	Spipo0G0129300;Spipo4G0062100	Landoltia_punctata_GLEAN_10017511	Lminor_000447.mRNA1
ORTHOMCL2002	0	2	2	2	2	1	1	2	--	AT1G68910;AT5G11390	OS01G0235350;OS05G0241000	GRMZM2G006661;GRMZM2G148723	ZOSMA_291G00040;ZOSMA_52G01400	Spipo12G0015000	Landoltia_punctata_GLEAN_10014994	Lminor_014136.mRNA1;Lminor_014137.mRNA1
ORTHOMCL2063	0	1	3	4	1	1	1	1	--	AT2G27230	OS01G0865600;OS11G0158500;OS12G0160400	GRMZM2G031656;GRMZM2G069408;GRMZM2G158281;GRMZM2G460472	ZOSMA_93G00220	Spipo4G0108600	Landoltia_punctata_GLEAN_10012474	Lminor_010035.mRNA1
ORTHOMCL2226	0	2	2	2	1	1	2	2	--	AT4G29930;AT5G57150	OS04G0300600;OS04G0301500	GRMZM2G042893;GRMZM2G042895	ZOSMA_86G00080	Spipo28G0022400	Landoltia_punctata_GLEAN_10003907;Landoltia_punctata_GLEAN_10013486	Lminor_009137.mRNA1;Lminor_011257.mRNA1
ORTHOMCL2261	0	1	2	1	4	1	2	1	--	AT5G15160	OS02G0747900;OS10G0403800	GRMZM2G042101	ZOSMA_136G00350;ZOSMA_20G01260;ZOSMA_85G00170;ZOSMA_89G00960	Spipo15G0002000	Landoltia_punctata_GLEAN_10003059;Landoltia_punctata_GLEAN_10004347	Lminor_019885.mRNA1
ORTHOMCL2355	0	2	3	3	1	0	1	1	--	AT1G22490;AT1G72210	OS03G0188400;OS08G0483900;OS10G0376900	AC233899.1_FG002;GRMZM2G006631;GRMZM2G008691	ZOSMA_23G01210	--	Landoltia_punctata_GLEAN_10019328	Lminor_019764.mRNA1
ORTHOMCL2360	0	2	1	2	1	2	2	1	--	AT1G01260;AT2G46510	OS01G0235700	GRMZM2G076636;GRMZM2G303463	ZOSMA_148G00260	Spipo18G0016100;Spipo26G0027000	Landoltia_punctata_GLEAN_10013522;Landoltia_punctata_GLEAN_10018227	Lminor_005926.mRNA1
ORTHOMCL2381	0	2	1	2	1	1	2	2	--	AT1G05710;AT2G31730	OS04G0493100	GRMZM2G005939;GRMZM2G089596	ZOSMA_125G00080	Spipo4G0089600	Landoltia_punctata_GLEAN_10005532;Landoltia_punctata_GLEAN_10012645	Lminor_004254.mRNA1;Lminor_009778.mRNA1
ORTHOMCL2396	0	3	1	2	1	1	1	2	--	AT1G09250;AT3G06590;AT3G17100	OS03G0311600	GRMZM2G112428;GRMZM5G851485	ZOSMA_127G00220	Spipo6G0016300	Landoltia_punctata_GLEAN_10003156	Lminor_010336.mRNA1;Lminor_021971.mRNA1
ORTHOMCL2400	0	1	1	2	3	2	1	1	--	AT1G09530	OS01G0286100	GRMZM2G115960;GRMZM2G387528	ZOSMA_37G00430;ZOSMA_37G00460;ZOSMA_4G00580	Spipo27G0007100;Spipo6G0025700	Landoltia_punctata_GLEAN_10000712	Lminor_008854.mRNA1
ORTHOMCL2533	0	2	2	1	1	2	2	1	--	AT1G59640;AT5G62610	OS03G0802900;OS07G0193800	GRMZM2G137358	ZOSMA_6G00780	Spipo0G0177000;Spipo3G0094800	Landoltia_punctata_GLEAN_10011811;Landoltia_punctata_GLEAN_10013660	Lminor_015421.mRNA1
ORTHOMCL2799	1	1	2	2	2	1	1	1	KFL_002590040	AT3G42050	OS07G0549600;OS07G0549700	GRMZM2G019999;GRMZM2G163233	ZOSMA_46G00360;ZOSMA_58G00770	Spipo31G0003300	Landoltia_punctata_GLEAN_10003979	Lminor_007162.mRNA1
ORTHOMCL2859	0	2	1	4	1	1	1	1	--	AT4G00120;AT5G09750	OS08G0108500	GRMZM2G354618;GRMZM5G812883;GRMZM5G817854;GRMZM5G818776	ZOSMA_161G00440	Spipo4G0090900	Landoltia_punctata_GLEAN_10012623	Lminor_016083.mRNA1
ORTHOMCL3015	0	1	3	2	1	2	1	1	--	AT5G50915	OS05G0103000;OS08G0536800;OS09G0510500	GRMZM2G178182;GRMZM5G882527	ZOSMA_11G00130	Spipo4G0060500;Spipo7G0049300	Landoltia_punctata_GLEAN_10017455	Lminor_005448.mRNA1
ORTHOMCL3073	0	4	1	2	0	1	1	1	--	AT2G41240;AT3G56970;AT3G56980;AT5G04150	OS01G0952800	AC193786.3_FG005;GRMZM2G057413	--	Spipo17G0016400	Landoltia_punctata_GLEAN_10020132	Lminor_002662.mRNA1
ORTHOMCL3147	0	2	2	2	1	1	1	1	--	AT1G05805;AT2G43140	OS01G0900800;OS04G0489600	GRMZM2G114873;GRMZM2G437481	ZOSMA_44G01030	Spipo4G0067600	Landoltia_punctata_GLEAN_10006503	Lminor_001997.mRNA1
ORTHOMCL3177	0	3	1	2	1	1	1	1	--	AT1G10585;AT1G10586;AT4G20970	OS01G0108600	GRMZM2G112629;GRMZM5G863198	ZOSMA_214G00260	Spipo8G0051500	Landoltia_punctata_GLEAN_10017016	Lminor_014874.mRNA1
ORTHOMCL3344	1	2	1	2	1	1	1	1	KFL_001750110	AT1G51070;AT5G54680	OS07G0543000	GRMZM2G017586;GRMZM2G058451	ZOSMA_75G00410	Spipo14G0054200	Landoltia_punctata_GLEAN_10010668	Lminor_016821.mRNA1
ORTHOMCL3528	0	2	1	2	2	1	1	1	--	AT2G24260;AT4G30980	OS06G0184000	GRMZM2G067654;GRMZM2G350165	ZOSMA_48G00330;ZOSMA_69G00060	Spipo10G0014800	Landoltia_punctata_GLEAN_10015967	Lminor_002242.mRNA1
ORTHOMCL3710	0	2	1	2	1	1	2	1	--	AT3G07340;AT5G48560	OS01G0915600	GRMZM2G030762;GRMZM2G180406	ZOSMA_288G00210	Spipo0G0138300	Landoltia_punctata_GLEAN_10017333;Landoltia_punctata_GLEAN_10017334	Lminor_015699.mRNA1
ORTHOMCL4354	0	1	1	2	1	1	1	2	--	AT1G10120	OS03G0728900	GRMZM2G092091;GRMZM2G385543	ZOSMA_114G00360	Spipo0G0079800	Landoltia_punctata_GLEAN_10003711	Lminor_007403.mRNA1;Lminor_010304.mRNA1
ORTHOMCL4466	1	2	1	1	1	1	1	1	KFL_004670030	AT1G23770;AT1G23780	OS03G0232000	GRMZM2G180458	ZOSMA_62G00140	Spipo3G0110000	Landoltia_punctata_GLEAN_10003221	Lminor_016851.mRNA1
ORTHOMCL4502	0	2	0	1	3	1	1	1	--	AT1G30670;AT2G34820	--	GRMZM2G137374	ZOSMA_110G00340;ZOSMA_15G00570;ZOSMA_16G01620	Spipo17G0012400	Landoltia_punctata_GLEAN_10003309	Lminor_011086.mRNA1
ORTHOMCL4554	0	1	2	1	1	1	1	2	--	AT1G49770	OS04G0429300;OS04G0429400	GRMZM2G147685	ZOSMA_2G01070	Spipo4G0113200	Landoltia_punctata_GLEAN_10005044	Lminor_019364.mRNA1;Lminor_019529.mRNA1
ORTHOMCL4620	0	2	2	2	1	0	1	1	--	AT1G61660;AT3G20640	OS01G0784900;OS04G0631600	GRMZM2G155217;GRMZM2G440529	ZOSMA_75G00600	--	Landoltia_punctata_GLEAN_10019445	Lminor_015713.mRNA1
ORTHOMCL4666	1	2	1	1	1	1	1	1	KFL_000610230	AT1G68810;AT3G25710	OS03G0260600	GRMZM2G043854	ZOSMA_137G00180	Spipo15G0027500	Landoltia_punctata_GLEAN_10019729	Lminor_020649.mRNA1
ORTHOMCL4796	0	2	1	2	1	1	1	1	--	AT2G20100;AT4G29100	OS05G0228400	GRMZM2G030123;GRMZM2G072238	ZOSMA_9G00010	Spipo26G0002300	Landoltia_punctata_GLEAN_10018495	Lminor_006241.mRNA1
ORTHOMCL4907	0	1	1	2	2	1	1	1	--	AT2G40200	OS01G0218100	GRMZM2G016039;GRMZM2G166642	ZOSMA_95G00360;ZOSMA_97G00930	Spipo8G0047400	Landoltia_punctata_GLEAN_10016010	Lminor_015805.mRNA1
ORTHOMCL4923	0	1	1	3	1	1	1	1	--	AT2G42280	OS08G0506700	GRMZM2G142932;GRMZM2G153454;GRMZM5G879527	ZOSMA_293G00070	Spipo12G0035300	Landoltia_punctata_GLEAN_10000101	Lminor_015863.mRNA1
ORTHOMCL4924	0	2	1	2	1	1	1	1	--	AT2G42300;AT3G57800	OS06G0613500	GRMZM2G074438;GRMZM2G378653	ZOSMA_153G00280	Spipo28G0003900	Landoltia_punctata_GLEAN_10015480	Lminor_012639.mRNA1
ORTHOMCL5178	0	2	1	2	1	1	1	1	--	AT3G50330;AT5G67060	OS09G0455300	GRMZM2G045431;GRMZM2G414252	ZOSMA_3G01560	Spipo15G0021500	Landoltia_punctata_GLEAN_10014812	Lminor_021052.mRNA1
ORTHOMCL5470	1	1	1	2	1	1	1	1	KFL_000860300	AT4G36930	OS02G0805250	GRMZM2G017349;GRMZM2G030744	ZOSMA_18G00700	Spipo10G0049800	Landoltia_punctata_GLEAN_10006429	Lminor_004052.mRNA1
ORTHOMCL5488	1	1	1	1	1	1	2	1	KFL_004050070	AT5G01310	OS03G0293400	GRMZM2G087161	ZOSMA_64G00580	Spipo22G0031400	Landoltia_punctata_GLEAN_10000844;Landoltia_punctata_GLEAN_10015685	Lminor_004722.mRNA1
ORTHOMCL5742	2	1	1	2	2	1	0	0	KFL_000120300;KFL_000120330	AT5G58010	OS06G0193400	GRMZM2G024530;GRMZM2G116785	ZOSMA_257G00080;ZOSMA_81G00950	Spipo0G0055600	--	--
ORTHOMCL5918	0	1	1	2	1	1	1	1	--	AT4G38070	OS03G0691500	AC213463.3_FG004;GRMZM2G351304	ZOSMA_47G00390	Spipo2G0121200	Landoltia_punctata_GLEAN_10002573	Lminor_004740.mRNA1
ORTHOMCL5922	0	2	1	1	1	1	1	1	--	AT1G66470;AT5G37800	OS02G0710300	AC216731.3_FG001	ZOSMA_124G00100	Spipo18G0027600	Landoltia_punctata_GLEAN_10016692	Lminor_007950.mRNA1
ORTHOMCL6197	0	3	2	2	1	0	0	0	--	AT1G27740;AT2G14760;AT4G33880	OS07G0588400;OS12G0589000	GRMZM2G057260;GRMZM2G383841	ZOSMA_92G00180	--	--	--
ORTHOMCL6624	0	1	1	1	1	2	1	1	--	AT2G16910	OS02G0120500	GRMZM2G139372	ZOSMA_8G01850	Spipo1G0068700;Spipo1G0068800	Landoltia_punctata_GLEAN_10021717	Lminor_009655.mRNA1
ORTHOMCL6732	0	1	1	3	0	1	1	1	--	AT2G28160	OS04G0381700	GRMZM2G107672;GRMZM2G173521;GRMZM2G313756	--	Spipo13G0027200	Landoltia_punctata_GLEAN_10002338	Lminor_006259.mRNA1
ORTHOMCL6858	0	2	1	1	1	1	1	1	--	AT2G41130;AT3G56770	OS03G0811400	GRMZM2G027068	ZOSMA_18G01140	Spipo6G0052700	Landoltia_punctata_GLEAN_10010977	Lminor_020787.mRNA1
ORTHOMCL7136	1	1	1	1	1	1	1	1	KFL_000660170	AT3G19860	OS02G0433600	GRMZM2G114444	ZOSMA_214G00460	Spipo16G0020500	Landoltia_punctata_GLEAN_10011616	Lminor_015585.mRNA1
ORTHOMCL7808	0	2	1	1	1	1	1	1	--	AT5G10570;AT5G65640	OS03G0135700	GRMZM2G173372	ZOSMA_16G00330	Spipo2G0126200	Landoltia_punctata_GLEAN_10002614	Lminor_005054.mRNA1
ORTHOMCL8310	0	0	1	3	2	1	1	0	--	--	OS08G0477900	GRMZM2G082630;GRMZM2G113257;GRMZM2G145146	ZOSMA_149G00100;ZOSMA_171G00350	Spipo4G0017100	Landoltia_punctata_GLEAN_10002369	--
ORTHOMCL8333	0	0	1	1	3	1	1	1	--	--	OS01G0831000	GRMZM2G397518	ZOSMA_114G00860;ZOSMA_18G00430;ZOSMA_64G00560	Spipo22G0031100	Landoltia_punctata_GLEAN_10000847	Lminor_018207.mRNA1
ORTHOMCL8336	0	0	1	2	1	1	2	1	--	--	OS01G0575200	GRMZM2G463133;GRMZM5G849600	ZOSMA_40G00280	Spipo14G0011300	Landoltia_punctata_GLEAN_10000100;Landoltia_punctata_GLEAN_10021476	Lminor_004934.mRNA1
ORTHOMCL8422	0	3	1	1	1	0	1	0	--	AT1G06170;AT2G31210;AT2G31220	OS04G0599300	AC233960.1_FG005	ZOSMA_123G00440	--	Landoltia_punctata_GLEAN_10005363	--
ORTHOMCL8441	0	2	1	1	0	1	1	1	--	AT1G03040;AT4G02590	OS03G0797600	GRMZM2G004356	--	Spipo2G0056200	Landoltia_punctata_GLEAN_10003857	Lminor_002935.mRNA1
ORTHOMCL8586	0	1	1	1	1	1	1	1	--	AT1G29950	OS03G0591300	GRMZM2G098988	ZOSMA_83G00130	Spipo8G0064000	Landoltia_punctata_GLEAN_10016203	Lminor_012277.mRNA1
ORTHOMCL8592	0	1	1	2	1	1	0	1	--	AT1G31050	OS07G0471900	GRMZM2G085199;GRMZM2G162893	ZOSMA_87G00390	Spipo16G0027400	--	Lminor_014061.mRNA1
ORTHOMCL9050	0	1	1	1	1	1	1	1	--	AT3G21330	OS01G0707500	GRMZM2G111666	ZOSMA_110G00150	Spipo21G0028000	Landoltia_punctata_GLEAN_10015097	Lminor_005432.mRNA1
ORTHOMCL9106	0	1	1	1	1	1	1	1	--	AT3G47640	OS03G0379300	GRMZM2G350312	ZOSMA_85G00210	Spipo15G0001700	Landoltia_punctata_GLEAN_10003057	Lminor_016969.mRNA1
ORTHOMCL9182	0	1	0	0	0	2	1	3	--	AT4G00870	--	--	--	Spipo5G0040800;Spipo8G0021500	Landoltia_punctata_GLEAN_10004306	Lminor_021686.mRNA1;Lminor_021791.mRNA1;Lminor_022241.mRNA1
ORTHOMCL9503	0	1	1	1	0	1	2	1	--	AT5G43650	OS03G0741100	GRMZM2G301089	--	Spipo3G0093200	Landoltia_punctata_GLEAN_10011825;Landoltia_punctata_GLEAN_10011828	Lminor_020903.mRNA1
ORTHOMCL9543	0	1	1	2	0	0	1	2	--	AT5G53210	OS02G0257500	GRMZM2G064638;GRMZM2G085751	--	--	Landoltia_punctata_GLEAN_10021355	Lminor_019182.mRNA1;Lminor_020564.mRNA1
ORTHOMCL9671	0	0	1	2	1	1	1	1	--	--	OS02G0691500	GRMZM2G091003;GRMZM2G111146	ZOSMA_76G01060	Spipo0G0106900	Landoltia_punctata_GLEAN_10016379	Lminor_018422.mRNA1
ORTHOMCL9883	0	1	1	2	0	1	0	1	--	AT1G27660	OS01G0105700	GRMZM2G163975;GRMZM2G454022	--	Spipo19G0011600	--	Lminor_013406.mRNA1
ORTHOMCL9917	0	2	1	2	1	0	0	0	--	AT1G49830;AT3G19500	OS03G0759700	GRMZM2G009837;GRMZM2G074501	ZOSMA_125G00660	--	--	--
ORTHOMCL10038	0	2	1	1	0	1	0	1	--	AT2G22750;AT4G37850	OS03G0725800	GRMZM2G019806	--	Spipo2G0107000	--	Lminor_014724.mRNA1
ORTHOMCL10131	0	1	1	1	0	1	1	1	--	AT3G06120	OS05G0597000	GRMZM2G417164	--	Spipo6G0039300	Landoltia_punctata_GLEAN_10014376	Lminor_017679.mRNA1
ORTHOMCL10248	0	1	0	0	0	5	0	0	--	AT4G09820	--	--	--	Spipo6G0041100;Spipo6G0041200;Spipo6G0041300;Spipo6G0041600;Spipo6G0041700	--	--
ORTHOMCL10352	0	3	1	1	1	0	0	0	--	AT5G09460;AT5G50010;AT5G64340	OS03G0391700	GRMZM2G154029	ZOSMA_171G00420	--	--	--
ORTHOMCL10439	0	1	0	1	0	1	2	1	--	AT5G56960	--	GRMZM2G340177	--	Spipo21G0025300	Landoltia_punctata_GLEAN_10015139;Landoltia_punctata_GLEAN_10015140	Lminor_001288.mRNA1
ORTHOMCL10513	0	0	1	1	1	1	1	1	--	--	OS05G0455400	GRMZM2G061906	ZOSMA_7G01270	Spipo22G0040700	Landoltia_punctata_GLEAN_10015587	Lminor_004479.mRNA1
ORTHOMCL10743	0	2	0	0	1	1	1	0	--	AT1G06150;AT2G31280	--	--	ZOSMA_235G00270	Spipo1G0024400	Landoltia_punctata_GLEAN_10022151	--
ORTHOMCL10982	0	1	1	1	0	0	1	1	--	AT3G24140	OS05G0586300	GRMZM2G162450	--	--	Landoltia_punctata_GLEAN_10017233	Lminor_012499.mRNA1
ORTHOMCL11747	0	2	1	1	0	0	0	0	--	AT2G46810;AT3G61950	OS03G0122100	GRMZM2G475289	--	--	--	--
ORTHOMCL11793	0	1	0	0	1	1	1	0	--	AT3G22100	--	--	ZOSMA_214G00240	Spipo1G0124800	Landoltia_punctata_GLEAN_10011929	--
ORTHOMCL11848	0	1	0	0	0	1	1	1	--	AT4G01460	--	--	--	Spipo11G0036800	Landoltia_punctata_GLEAN_10020227	Lminor_008331.mRNA1
ORTHOMCL11858	0	1	1	1	0	0	0	1	--	AT4G16430	OS01G0705700	GRMZM2G159937	--	--	--	Lminor_022146.mRNA1
ORTHOMCL11884	0	1	1	2	0	0	0	0	--	AT4G34530	OS02G0705500	GRMZM2G101350;GRMZM2G176289	--	--	--	--
ORTHOMCL12018	0	0	1	1	0	1	0	1	--	--	OS07G0628500	GRMZM2G017145	--	Spipo2G0038500	--	Lminor_003753.mRNA1
ORTHOMCL12240	0	0	1	2	1	0	0	0	--	--	OS02G0116600	GRMZM2G314882;GRMZM5G856837	ZOSMA_189G00360	--	--	--
ORTHOMCL12301	0	0	1	1	0	0	1	1	--	--	OS02G0564700	GRMZM5G839518	--	--	Landoltia_punctata_GLEAN_10012334	Lminor_002302.mRNA1
ORTHOMCL12644	0	0	1	2	0	0	0	0	--	--	OS02G0781900	AC177924.2_FG001;GRMZM2G124477	--	--	--	--
ORTHOMCL12915	0	1	1	1	0	0	0	0	--	AT4G00050	OS10G0556200	GRMZM2G062458	--	--	--	--
ORTHOMCL13113	0	0	1	2	0	0	0	0	--	--	OS09G0519100	GRMZM2G013688;GRMZM2G107560	--	--	--	--
ORTHOMCL13125	0	0	1	2	0	0	0	0	--	--	OS09G0468700	GRMZM2G015666;GRMZM2G082586	--	--	--	--
ORTHOMCL13138	0	0	1	2	0	0	0	0	--	--	OS12G0597800	GRMZM2G018472;GRMZM2G165090	--	--	--	--
ORTHOMCL13226	0	0	1	2	0	0	0	0	--	--	OS03G0229100	GRMZM2G034737;GRMZM2G317317	--	--	--	--
ORTHOMCL13268	0	0	1	2	0	0	0	0	--	--	OS04G0618600	GRMZM2G042920;GRMZM2G080054	--	--	--	--
ORTHOMCL13292	0	0	1	2	0	0	0	0	--	--	OS12G0632600	GRMZM2G049686;GRMZM2G068604	--	--	--	--
ORTHOMCL13429	0	0	1	2	0	0	0	0	--	--	OS11G0442500	GRMZM2G080168;GRMZM2G171818	--	--	--	--
ORTHOMCL13433	0	0	1	2	0	0	0	0	--	--	OS01G0566800	GRMZM2G081816;GRMZM2G164341	--	--	--	--
ORTHOMCL13446	0	0	1	2	0	0	0	0	--	--	OS09G0501600	GRMZM2G083504;GRMZM2G144275	--	--	--	--
ORTHOMCL13452	0	0	1	2	0	0	0	0	--	--	OS09G0487900	GRMZM2G085467;GRMZM2G417597	--	--	--	--
ORTHOMCL13534	0	0	1	2	0	0	0	0	--	--	OS01G0773800	GRMZM2G109605;GRMZM2G173862	--	--	--	--
ORTHOMCL13763	0	0	1	2	0	0	0	0	--	--	OS01G0196300	GRMZM2G333582;GRMZM2G397755	--	--	--	--
ORTHOMCL13776	0	0	1	2	0	0	0	0	--	--	OS03G0205300	GRMZM2G346750;GRMZM2G483946	--	--	--	--
ORTHOMCL14965	0	1	0	0	0	1	0	0	--	AT1G18400	--	--	--	Spipo19G0034700	--	--
ORTHOMCL15335	0	0	1	1	0	0	0	0	--	--	OS02G0671300	GRMZM2G002627	--	--	--	--
ORTHOMCL15508	0	0	1	1	0	0	0	0	--	--	OS01G0293100	GRMZM2G021276	--	--	--	--
ORTHOMCL15723	0	0	1	1	0	0	0	0	--	--	OS06G0526100	GRMZM2G045109	--	--	--	--
ORTHOMCL15909	0	0	1	1	0	0	0	0	--	--	OS01G0111500	GRMZM2G066057	--	--	--	--
ORTHOMCL15973	0	0	1	1	0	0	0	0	--	--	OS04G0641700	GRMZM2G072820	--	--	--	--
ORTHOMCL16163	0	0	1	1	0	0	0	0	--	--	OS08G0138500	GRMZM2G093744	--	--	--	--
ORTHOMCL16170	0	0	1	1	0	0	0	0	--	--	OS05G0541400	GRMZM2G094892	--	--	--	--
ORTHOMCL16180	0	0	1	1	0	0	0	0	--	--	OS03G0671800	GRMZM2G095899	--	--	--	--
ORTHOMCL16434	0	0	1	1	0	0	0	0	--	--	OS06G0724800	GRMZM2G128807	--	--	--	--
ORTHOMCL16472	0	0	1	1	0	0	0	0	--	--	OS11G0601700	GRMZM2G133675	--	--	--	--
ORTHOMCL16629	0	0	1	1	0	0	0	0	--	--	OS10G0104300	GRMZM2G150327	--	--	--	--
ORTHOMCL16635	0	0	1	1	0	0	0	0	--	--	OS03G0279500	GRMZM2G150729	--	--	--	--
ORTHOMCL16672	0	0	1	1	0	0	0	0	--	--	OS04G0565900	GRMZM2G155762	--	--	--	--
ORTHOMCL16752	0	0	1	1	0	0	0	0	--	--	OS11G0634700	GRMZM2G165188	--	--	--	--
ORTHOMCL16799	0	0	1	1	0	0	0	0	--	--	OS02G0221100	GRMZM2G170559	--	--	--	--
ORTHOMCL16807	0	0	0	1	1	0	0	0	--	--	--	GRMZM2G171464	ZOSMA_171G00310	--	--	--
ORTHOMCL16842	0	0	1	1	0	0	0	0	--	--	OS09G0410700	GRMZM2G176141	--	--	--	--
ORTHOMCL16872	0	0	1	1	0	0	0	0	--	--	OS03G0231950	GRMZM2G180452	--	--	--	--
ORTHOMCL16950	0	0	1	1	0	0	0	0	--	--	OS02G0726700	GRMZM2G317450	--	--	--	--
ORTHOMCL17113	0	0	1	1	0	0	0	0	--	--	OS05G0163900	GRMZM2G369629	--	--	--	--
ORTHOMCL17178	0	0	1	1	0	0	0	0	--	--	OS08G0444500	GRMZM2G389567	--	--	--	--
ORTHOMCL17593	0	0	1	1	0	0	0	0	--	--	OS08G0524800	GRMZM5G828396	--	--	--	--
ORTHOMCL17600	0	0	1	1	0	0	0	0	--	--	OS02G0795800	GRMZM5G832135	--	--	--	--
ORTHOMCL19472	0	0	1	0	0	1	0	0	--	--	OS02G0759000	--	--	Spipo0G0129000	--	--
ORTHOMCL19786	0	0	1	0	0	0	0	0	--	--	OS01G0108500	--	--	--	--	--
ORTHOMCL19997	0	0	1	0	0	0	0	0	--	--	OS01G0159800	--	--	--	--	--
ORTHOMCL20083	0	0	1	0	0	0	0	0	--	--	OS01G0195801	--	--	--	--	--
ORTHOMCL20582	0	0	1	0	0	0	0	0	--	--	OS01G0518300	--	--	--	--	--
ORTHOMCL20709	0	0	1	0	0	0	0	0	--	--	OS01G0576100	--	--	--	--	--
ORTHOMCL20710	0	0	1	0	0	0	0	0	--	--	OS01G0577300	--	--	--	--	--
ORTHOMCL22580	0	0	1	0	0	0	0	0	--	--	OS02G0548100	--	--	--	--	--
ORTHOMCL22713	0	0	1	0	0	0	0	0	--	--	OS02G0603600	--	--	--	--	--
ORTHOMCL23470	0	0	1	0	0	0	0	0	--	--	OS03G0171700	--	--	--	--	--
ORTHOMCL24248	0	0	1	0	0	0	0	0	--	--	OS03G0639300	--	--	--	--	--
ORTHOMCL24327	0	0	1	0	0	0	0	0	--	--	OS03G0671000	--	--	--	--	--
ORTHOMCL25237	0	0	1	0	0	0	0	0	--	--	OS04G0350700	--	--	--	--	--
ORTHOMCL25730	0	0	1	0	0	0	0	0	--	--	OS04G0557500	--	--	--	--	--
ORTHOMCL25813	0	0	1	0	0	0	0	0	--	--	OS04G0590800	--	--	--	--	--
ORTHOMCL26220	0	0	1	0	0	0	0	0	--	--	OS05G0139100	--	--	--	--	--
ORTHOMCL26401	0	0	1	0	0	0	0	0	--	--	OS05G0199800	--	--	--	--	--
ORTHOMCL27068	0	0	1	0	0	0	0	0	--	--	OS05G0501200	--	--	--	--	--
ORTHOMCL27542	0	0	1	0	0	0	0	0	--	--	OS06G0164400	--	--	--	--	--
ORTHOMCL27712	0	0	1	0	0	0	0	0	--	--	OS06G0226500	--	--	--	--	--
ORTHOMCL28078	0	0	1	0	0	0	0	0	--	--	OS06G0496400	--	--	--	--	--
ORTHOMCL28240	0	0	1	0	0	0	0	0	--	--	OS06G0570900	--	--	--	--	--
ORTHOMCL28762	0	0	1	0	0	0	0	0	--	--	OS07G0143200	--	--	--	--	--
ORTHOMCL30047	0	0	1	0	0	0	0	0	--	--	OS08G0179400	--	--	--	--	--
ORTHOMCL30594	0	0	1	0	0	0	0	0	--	--	OS08G0432800	--	--	--	--	--
ORTHOMCL30735	0	0	1	0	0	0	0	0	--	--	OS08G0487700	--	--	--	--	--
ORTHOMCL30785	0	0	1	0	0	0	0	0	--	--	OS08G0506850	--	--	--	--	--
ORTHOMCL30898	0	0	1	0	0	0	0	0	--	--	OS08G0543700	--	--	--	--	--
ORTHOMCL31400	0	0	1	0	0	0	0	0	--	--	OS09G0417400	--	--	--	--	--
ORTHOMCL31533	0	0	1	0	0	0	0	0	--	--	OS09G0463900	--	--	--	--	--
ORTHOMCL32336	0	0	1	0	0	0	0	0	--	--	OS10G0404300	--	--	--	--	--
ORTHOMCL32721	0	0	1	0	0	0	0	0	--	--	OS10G0544200	--	--	--	--	--
ORTHOMCL33750	0	0	1	0	0	0	0	0	--	--	OS11G0603000	--	--	--	--	--
ORTHOMCL34909	0	0	1	0	0	0	0	0	--	--	OS12G0599550	--	--	--	--	--
ORTHOMCL35023	0	0	0	1	0	0	0	0	--	--	--	AC149829.2_FG004	--	--	--	--
ORTHOMCL37025	0	0	0	1	0	0	0	0	--	--	--	GRMZM2G004732	--	--	--	--
ORTHOMCL37149	0	0	0	1	0	0	0	0	--	--	--	GRMZM2G008898	--	--	--	--
ORTHOMCL37682	0	0	0	1	0	0	0	0	--	--	--	GRMZM2G027563	--	--	--	--
ORTHOMCL37907	0	0	0	1	0	0	0	0	--	--	--	GRMZM2G036092	--	--	--	--
ORTHOMCL37920	0	0	0	1	0	0	0	0	--	--	--	GRMZM2G036554	--	--	--	--
ORTHOMCL37981	0	0	0	1	0	0	0	0	--	--	--	GRMZM2G038479	--	--	--	--
ORTHOMCL38216	0	0	0	1	0	0	0	0	--	--	--	GRMZM2G045883	--	--	--	--
ORTHOMCL38485	0	0	0	1	0	0	0	0	--	--	--	GRMZM2G054564	--	--	--	--
ORTHOMCL38764	0	0	0	1	0	0	0	0	--	--	--	GRMZM2G062541	--	--	--	--
ORTHOMCL39052	0	0	0	1	0	0	0	0	--	--	--	GRMZM2G072376	--	--	--	--
ORTHOMCL39335	0	0	0	1	0	0	0	0	--	--	--	GRMZM2G082343	--	--	--	--
ORTHOMCL39456	0	0	0	1	0	0	0	0	--	--	--	GRMZM2G086474	--	--	--	--
ORTHOMCL39528	0	0	0	1	0	0	0	0	--	--	--	GRMZM2G088443	--	--	--	--
ORTHOMCL39883	0	0	0	1	0	0	0	0	--	--	--	GRMZM2G100313	--	--	--	--
ORTHOMCL40089	0	0	0	1	0	0	0	0	--	--	--	GRMZM2G107276	--	--	--	--
ORTHOMCL40479	0	0	0	1	0	0	0	0	--	--	--	GRMZM2G119823	--	--	--	--
ORTHOMCL40487	0	0	0	1	0	0	0	0	--	--	--	GRMZM2G120021	--	--	--	--
ORTHOMCL40848	0	0	0	1	0	0	0	0	--	--	--	GRMZM2G132550	--	--	--	--
ORTHOMCL40925	0	0	0	1	0	0	0	0	--	--	--	GRMZM2G134735	--	--	--	--
ORTHOMCL41000	0	0	0	1	0	0	0	0	--	--	--	GRMZM2G137380	--	--	--	--
ORTHOMCL41003	0	0	0	1	0	0	0	0	--	--	--	GRMZM2G137426	--	--	--	--
ORTHOMCL41032	0	0	0	1	0	0	0	0	--	--	--	GRMZM2G138454	--	--	--	--
ORTHOMCL41223	0	0	0	1	0	0	0	0	--	--	--	GRMZM2G145579	--	--	--	--
ORTHOMCL41502	0	0	0	1	0	0	0	0	--	--	--	GRMZM2G155043	--	--	--	--
ORTHOMCL41634	0	0	0	1	0	0	0	0	--	--	--	GRMZM2G159456	--	--	--	--
ORTHOMCL41731	0	0	0	1	0	0	0	0	--	--	--	GRMZM2G162382	--	--	--	--
ORTHOMCL41962	0	0	0	1	0	0	0	0	--	--	--	GRMZM2G169947	--	--	--	--
ORTHOMCL42110	0	0	0	1	0	0	0	0	--	--	--	GRMZM2G175480	--	--	--	--
ORTHOMCL42122	0	0	0	1	0	0	0	0	--	--	--	GRMZM2G175955	--	--	--	--
ORTHOMCL42493	0	0	0	1	0	0	0	0	--	--	--	GRMZM2G313058	--	--	--	--
ORTHOMCL42558	0	0	0	1	0	0	0	0	--	--	--	GRMZM2G316758	--	--	--	--
ORTHOMCL43177	0	0	0	1	0	0	0	0	--	--	--	GRMZM2G355469	--	--	--	--
ORTHOMCL44044	0	0	0	1	0	0	0	0	--	--	--	GRMZM2G407119	--	--	--	--
ORTHOMCL44125	0	0	0	1	0	0	0	0	--	--	--	GRMZM2G412430	--	--	--	--
ORTHOMCL44524	0	0	0	1	0	0	0	0	--	--	--	GRMZM2G435015	--	--	--	--
ORTHOMCL44801	0	0	0	1	0	0	0	0	--	--	--	GRMZM2G452996	--	--	--	--
ORTHOMCL45115	0	0	0	1	0	0	0	0	--	--	--	GRMZM2G471635	--	--	--	--
ORTHOMCL45132	0	0	0	1	0	0	0	0	--	--	--	GRMZM2G472671	--	--	--	--
ORTHOMCL45280	0	0	0	1	0	0	0	0	--	--	--	GRMZM2G481280	--	--	--	--
ORTHOMCL45514	0	0	0	1	0	0	0	0	--	--	--	GRMZM2G526668	--	--	--	--
ORTHOMCL47478	0	0	0	1	0	0	0	0	--	--	--	GRMZM5G865967	--	--	--	--
ORTHOMCL48017	0	0	0	1	0	0	0	0	--	--	--	GRMZM5G896413	--	--	--	--
ORTHOMCL48071	0	0	0	1	0	0	0	0	--	--	--	GRMZM5G899865	--	--	--	--
ORTHOMCL61573	0	1	0	0	0	0	0	0	--	AT1G02340	--	--	--	--	--	--
ORTHOMCL61757	0	1	0	0	0	0	0	0	--	AT1G10610	--	--	--	--	--	--
ORTHOMCL61806	0	1	0	0	0	0	0	0	--	AT1G12540	--	--	--	--	--	--
ORTHOMCL61883	0	1	0	0	0	0	0	0	--	AT1G15790	--	--	--	--	--	--
ORTHOMCL62123	0	1	0	0	0	0	0	0	--	AT1G25310	--	--	--	--	--	--
ORTHOMCL62124	0	1	0	0	0	0	0	0	--	AT1G25330	--	--	--	--	--	--
ORTHOMCL62395	0	1	0	0	0	0	0	0	--	AT1G35460	--	--	--	--	--	--
ORTHOMCL62641	0	1	0	0	0	0	0	0	--	AT1G51140	--	--	--	--	--	--
ORTHOMCL62944	0	1	0	0	0	0	0	0	--	AT1G62975	--	--	--	--	--	--
ORTHOMCL63091	0	1	0	0	0	0	0	0	--	AT1G68240	--	--	--	--	--	--
ORTHOMCL63190	0	1	0	0	0	0	0	0	--	AT1G71200	--	--	--	--	--	--
ORTHOMCL63240	0	1	0	0	0	0	0	0	--	AT1G73830	--	--	--	--	--	--
ORTHOMCL63793	0	1	0	0	0	0	0	0	--	AT2G18300	--	--	--	--	--	--
ORTHOMCL63929	0	1	0	0	0	0	0	0	--	AT2G22760	--	--	--	--	--	--
ORTHOMCL63930	0	1	0	0	0	0	0	0	--	AT2G22770	--	--	--	--	--	--
ORTHOMCL64189	0	1	0	0	0	0	0	0	--	AT2G31215	--	--	--	--	--	--
ORTHOMCL64600	0	1	0	0	0	0	0	0	--	AT2G46970	--	--	--	--	--	--
ORTHOMCL65210	0	1	0	0	0	0	0	0	--	AT3G23210	--	--	--	--	--	--
ORTHOMCL65226	0	1	0	0	0	0	0	0	--	AT3G23690	--	--	--	--	--	--
ORTHOMCL66092	0	1	0	0	0	0	0	0	--	AT3G62090	--	--	--	--	--	--
ORTHOMCL66292	0	1	0	0	0	0	0	0	--	AT4G05170	--	--	--	--	--	--
ORTHOMCL66388	0	1	0	0	0	0	0	0	--	AT4G09180	--	--	--	--	--	--
ORTHOMCL66564	0	1	0	0	0	0	0	0	--	AT4G14410	--	--	--	--	--	--
ORTHOMCL66768	0	1	0	0	0	0	0	0	--	AT4G21330	--	--	--	--	--	--
ORTHOMCL66769	0	1	0	0	0	0	0	0	--	AT4G21340	--	--	--	--	--	--
ORTHOMCL66886	0	1	0	0	0	0	0	0	--	AT4G25400	--	--	--	--	--	--
ORTHOMCL66887	0	1	0	0	0	0	0	0	--	AT4G25410	--	--	--	--	--	--
ORTHOMCL66957	0	1	0	0	0	0	0	0	--	AT4G28815	--	--	--	--	--	--
ORTHOMCL67127	0	1	0	0	0	0	0	0	--	AT4G36060	--	--	--	--	--	--
ORTHOMCL67141	0	1	0	0	0	0	0	0	--	AT4G36540	--	--	--	--	--	--
ORTHOMCL67421	0	1	0	0	0	0	0	0	--	AT5G08130	--	--	--	--	--	--
ORTHOMCL68064	0	1	0	0	0	0	0	0	--	AT5G38860	--	--	--	--	--	--
ORTHOMCL68196	0	1	0	0	0	0	0	0	--	AT5G43175	--	--	--	--	--	--
ORTHOMCL68306	0	1	0	0	0	0	0	0	--	AT5G46690	--	--	--	--	--	--
ORTHOMCL68313	0	1	0	0	0	0	0	0	--	AT5G46830	--	--	--	--	--	--
ORTHOMCL68452	0	1	0	0	0	0	0	0	--	AT5G51780	--	--	--	--	--	--
ORTHOMCL68453	0	1	0	0	0	0	0	0	--	AT5G51790	--	--	--	--	--	--
ORTHOMCL68728	0	1	0	0	0	0	0	0	--	AT5G61270	--	--	--	--	--	--
ORTHOMCL68849	0	1	0	0	0	0	0	0	--	AT5G65320	--	--	--	--	--	--
ORTHOMCL68895	0	1	0	0	0	0	0	0	--	AT5G67110	--	--	--	--	--	--
Total	11	169	167	231	83	85	81	88
Table S14D List of TFs genes in C2H2 family
	Gene number								Gene ID
Gene family ID	K.flaccidum	A.thaliana	O.Sativa	Z.mays	Z.marina	S.polyrhiza	L.punctata	L.minor	K.flaccidum	A.thaliana	O.Sativa	Z.mays	Z.marina	S.polyrhiza	L.punctata	L.minor
ORTHOMCL818	0	4	2	1	2	2	2	4	--	AT1G27730;AT3G19580;AT5G04340;AT5G43170	OS03G0764100;OS12G0583700	GRMZM2G035103	ZOSMA_127G00180;ZOSMA_86G00190	Spipo24G0006700;Spipo2G0097600	Landoltia_punctata_GLEAN_10005804;Landoltia_punctata_GLEAN_10014008	Lminor_010908.mRNA1;Lminor_021620.mRNA1;Lminor_021657.mRNA1;Lminor_022295.mRNA1
ORTHOMCL981	0	1	2	2	1	3	4	3	--	AT2G02070	OS02G0672100;OS04G0566400	GRMZM2G129261;GRMZM5G884137	ZOSMA_19G00170	Spipo11G0048100;Spipo17G0036700;Spipo1G0051000	Landoltia_punctata_GLEAN_10004613;Landoltia_punctata_GLEAN_10004614;Landoltia_punctata_GLEAN_10020352;Landoltia_punctata_GLEAN_10021912	Lminor_008772.mRNA1;Lminor_012348.mRNA1;Lminor_012931.mRNA1
ORTHOMCL1019	1	3	1	3	3	2	1	2	KFL_003000030	AT3G44750;AT5G03740;AT5G22650	OS05G0597100	GRMZM2G100146;GRMZM2G159032;GRMZM5G898314	ZOSMA_127G00050;ZOSMA_1G03850;ZOSMA_52G00500	Spipo7G0033100;Spipo9G0033100	Landoltia_punctata_GLEAN_10007165	Lminor_008492.mRNA1;Lminor_017901.mRNA1
ORTHOMCL1412	1	2	3	2	2	2	1	1	KFL_002350190	AT4G12240;AT5G62290	OS03G0249300;OS04G0464600;OS10G0170000	GRMZM2G012209;GRMZM2G170382	ZOSMA_106G00380;ZOSMA_38G00290	Spipo16G0004700;Spipo16G0004800	Landoltia_punctata_GLEAN_10000653	Lminor_006814.mRNA1
ORTHOMCL1649	0	3	1	2	1	2	2	2	--	AT2G28710;AT2G37430;AT3G53600	OS03G0279700	GRMZM2G048154;GRMZM2G112251	ZOSMA_674G00010	Spipo23G0024200;Spipo29G0021500	Landoltia_punctata_GLEAN_10012073;Landoltia_punctata_GLEAN_10012908	Lminor_001417.mRNA1;Lminor_022157.mRNA1
ORTHOMCL1664	0	2	2	1	3	1	2	2	--	AT2G37740;AT5G06070	OS05G0286100;OS07G0101800	GRMZM2G000126	ZOSMA_12G00160;ZOSMA_7G01330;ZOSMA_93G00260	Spipo6G0073900	Landoltia_punctata_GLEAN_10012863;Landoltia_punctata_GLEAN_10016607	Lminor_007107.mRNA1;Lminor_012023.mRNA1
ORTHOMCL1675	1	3	1	2	2	1	1	2	KFL_006620020	AT2G41940;AT3G58070;AT5G25160	OS02G0775600	GRMZM2G085945;GRMZM2G703281	ZOSMA_20G00810;ZOSMA_81G01210	Spipo15G0044100	Landoltia_punctata_GLEAN_10019914	Lminor_015240.mRNA1;Lminor_021974.mRNA1
ORTHOMCL1936	0	4	1	2	2	1	1	1	--	AT1G24625;AT1G66140;AT1G80730;AT5G10970	OS03G0239300	GRMZM2G157197;GRMZM2G165355	ZOSMA_19G00350;ZOSMA_6G01090	Spipo0G0187900	Landoltia_punctata_GLEAN_10015959	Lminor_021365.mRNA1
ORTHOMCL2008	1	1	1	5	1	1	1	1	KFL_001600160	AT1G74250	OS12G0502700	GRMZM2G012879;GRMZM2G047889;GRMZM2G130127;GRMZM2G170027;GRMZM2G302883	ZOSMA_124G00340	Spipo2G0085900	Landoltia_punctata_GLEAN_10005484	Lminor_009046.mRNA1
ORTHOMCL2180	1	2	1	1	1	2	2	2	KFL_002320130	AT3G50700;AT5G66730	OS03G0197800	GRMZM2G171073	ZOSMA_174G00360	Spipo24G0004400;Spipo2G0101500	Landoltia_punctata_GLEAN_10005848;Landoltia_punctata_GLEAN_10014037	Lminor_003662.mRNA1;Lminor_018092.mRNA1
ORTHOMCL2736	0	3	1	2	2	1	1	1	--	AT3G09290;AT3G53820;AT5G43540	OS07G0417400	GRMZM2G409452;GRMZM2G443109	ZOSMA_116G00860;ZOSMA_32G00680	Spipo1G0021600	Landoltia_punctata_GLEAN_10022229	Lminor_007901.mRNA1
ORTHOMCL2741	0	2	1	3	2	1	0	2	--	AT3G10470;AT5G04390	OS02G0823900	GRMZM2G038291;GRMZM2G140033;GRMZM2G307402	ZOSMA_31G00150;ZOSMA_37G01300	Spipo11G0058400	--	Lminor_009519.mRNA1;Lminor_021782.mRNA1
ORTHOMCL2815	0	1	2	3	2	1	1	1	--	AT3G48430	OS01G0907400;OS12G0279100	GRMZM2G321810;GRMZM2G339379;GRMZM2G431157	ZOSMA_194G00140;ZOSMA_72G00070	Spipo4G0034800	Landoltia_punctata_GLEAN_10006216	Lminor_000661.mRNA1
ORTHOMCL3249	0	1	3	1	1	1	1	2	--	AT1G22310	OS08G0485600;OS08G0485700;OS09G0473350	GRMZM2G301098	ZOSMA_17G00380	Spipo15G0013600	Landoltia_punctata_GLEAN_10014753	Lminor_012642.mRNA1;Lminor_014000.mRNA1
ORTHOMCL3262	0	3	1	3	1	1	1	0	--	AT1G25250;AT1G68130;AT2G01940	OS08G0467100	GRMZM2G110107;GRMZM2G123094;GRMZM2G141031	ZOSMA_77G00480	Spipo15G0040900	Landoltia_punctata_GLEAN_10019842	--
ORTHOMCL3416	1	1	1	2	1	1	1	2	KFL_001980060	AT1G72050	OS05G0121400	GRMZM2G050939;GRMZM2G380515	ZOSMA_280G00080	Spipo4G0041000	Landoltia_punctata_GLEAN_10017234	Lminor_012498.mRNA1;Lminor_016686.mRNA1
ORTHOMCL3654	0	2	1	1	2	1	1	2	--	AT2G45120;AT3G60580	OS10G0555300	GRMZM2G152214	ZOSMA_26G01280;ZOSMA_31G01270	Spipo11G0034800	Landoltia_punctata_GLEAN_10003397	Lminor_014818.mRNA1;Lminor_021623.mRNA1
ORTHOMCL4105	1	2	1	1	1	1	1	2	KFL_001610140	AT5G40710;AT5G63280	OS12G0233400	GRMZM2G095323	ZOSMA_95G00660	Spipo13G0039700	Landoltia_punctata_GLEAN_10012708	Lminor_010127.mRNA1;Lminor_012609.mRNA1
ORTHOMCL4202	0	1	2	2	1	1	1	1	--	AT5G04240	OS03G0151300;OS03G0151400	AC149475.2_FG005;GRMZM2G401342	ZOSMA_99G00570	Spipo17G0043200	Landoltia_punctata_GLEAN_10020436	Lminor_004677.mRNA1
ORTHOMCL4269	1	1	1	2	1	1	1	1	KFL_002330070	AT4G25610	OS09G0570200	AC234522.1_FG009;GRMZM2G142502	ZOSMA_129G00210	Spipo0G0081200	Landoltia_punctata_GLEAN_10022134	Lminor_001645.mRNA1
ORTHOMCL4279	0	1	2	3	1	0	1	1	--	AT1G02040	OS02G0659100;OS04G0552400	GRMZM2G132756;GRMZM2G315079;GRMZM2G402027	ZOSMA_98G00470	--	Landoltia_punctata_GLEAN_10020217	Lminor_017646.mRNA1
ORTHOMCL4296	0	2	1	2	1	1	1	1	--	AT1G03840;AT5G44160	OS01G0242200	GRMZM2G151309;GRMZM5G828179	ZOSMA_148G00390	Spipo14G0024700	Landoltia_punctata_GLEAN_10021342	Lminor_021006.mRNA1
ORTHOMCL4303	1	1	1	2	1	1	1	1	KFL_005030020	AT1G04850	OS02G0504500	GRMZM2G012690;GRMZM2G028766	ZOSMA_56G00740	Spipo4G0050700	Landoltia_punctata_GLEAN_10017380	Lminor_007715.mRNA1
ORTHOMCL4381	0	1	1	2	1	1	1	2	--	AT1G13290	OS09G0307400	GRMZM2G134998;GRMZM2G150011	ZOSMA_48G00050	Spipo19G0026200	Landoltia_punctata_GLEAN_10016936	Lminor_009690.mRNA1;Lminor_020576.mRNA1
ORTHOMCL4526	1	1	1	2	1	1	1	1	KFL_004330010	AT1G34370	OS01G0871200	GRMZM2G075956;GRMZM2G129428	ZOSMA_3G00840	Spipo4G0116000	Landoltia_punctata_GLEAN_10005023	Lminor_001510.mRNA1
ORTHOMCL4702	0	1	1	2	2	1	1	1	--	AT1G75710	OS04G0115500	GRMZM2G158141;GRMZM2G172605	ZOSMA_1G02380;ZOSMA_8G01510	Spipo1G0063600	Landoltia_punctata_GLEAN_10021763	Lminor_001661.mRNA1
ORTHOMCL4920	1	2	1	1	1	1	1	1	KFL_001050150	AT2G41835;AT3G57480	OS07G0569700	GRMZM2G081782	ZOSMA_52G00620	Spipo2G0071600	Landoltia_punctata_GLEAN_10002049	Lminor_020188.mRNA1
ORTHOMCL5064	1	1	1	1	2	1	1	1	KFL_001200250	AT3G12270	OS07G0640000	GRMZM2G061996	ZOSMA_15G00090;ZOSMA_179G00110	Spipo3G0021900	Landoltia_punctata_GLEAN_10017807	Lminor_007505.mRNA1
ORTHOMCL5405	0	2	1	2	1	1	1	1	--	AT4G27240;AT5G54630	OS01G0785900	GRMZM2G105224;GRMZM2G139160	ZOSMA_75G00440	Spipo1G0124600	Landoltia_punctata_GLEAN_10011931	Lminor_020943.mRNA1
ORTHOMCL5717	1	1	1	1	1	1	1	2	KFL_000490250	AT5G52010	OS06G0166200	GRMZM2G086277	ZOSMA_109G00090	Spipo10G0047700	Landoltia_punctata_GLEAN_10006409	Lminor_021666.mRNA1;Lminor_021933.mRNA1
ORTHOMCL5793	0	0	2	3	1	1	1	1	--	--	OS04G0690100;OS11G0169400	GRMZM2G003234;GRMZM2G028046;GRMZM2G136494	ZOSMA_373G00210	Spipo7G0043700	Landoltia_punctata_GLEAN_10007186	Lminor_017447.mRNA1
ORTHOMCL6228	1	1	1	1	1	1	1	1	KFL_000180520	AT1G30970	OS09G0560900	GRMZM2G081812	ZOSMA_23G01190	Spipo5G0044400	Landoltia_punctata_GLEAN_10004328	Lminor_015106.mRNA1
ORTHOMCL7145	0	1	1	2	1	1	1	1	--	AT3G20880	OS08G0504000	GRMZM2G071101;GRMZM2G445684	ZOSMA_279G00020	Spipo28G0003800	Landoltia_punctata_GLEAN_10015481	Lminor_012640.mRNA1
ORTHOMCL7847	1	1	1	1	1	1	1	1	KFL_000270450	AT5G14140	OS11G0498400	GRMZM5G887286	ZOSMA_27G00670	Spipo4G0056400	Landoltia_punctata_GLEAN_10017403	Lminor_005337.mRNA1
ORTHOMCL8320	1	0	1	2	1	1	1	1	KFL_001920070	--	OS02G0551900	GRMZM2G140016;GRMZM5G885700	ZOSMA_6G00010	Spipo9G0043100	Landoltia_punctata_GLEAN_10018707	Lminor_007593.mRNA1
ORTHOMCL8797	0	2	1	2	0	1	1	0	--	AT2G17180;AT4G35280	OS02G0293900	GRMZM2G132057;GRMZM2G459540	--	Spipo1G0076200	Landoltia_punctata_GLEAN_10021633	--
ORTHOMCL9638	0	0	1	2	1	1	1	1	--	--	OS01G0572300	GRMZM2G027333;GRMZM2G177693	ZOSMA_14G00980	Spipo14G0012000	Landoltia_punctata_GLEAN_10021470	Lminor_011604.mRNA1
ORTHOMCL9771	0	3	1	2	0	0	0	0	--	AT3G46070;AT3G46090;AT5G59820	OS01G0838600	AC205250.3_FG004;GRMZM5G804618	--	--	--	--
ORTHOMCL9844	0	2	1	1	2	0	0	0	--	AT1G14580;AT2G02080	OS08G0554400	GRMZM2G179677	ZOSMA_133G00320;ZOSMA_8G00710	--	--	--
ORTHOMCL10056	0	1	1	1	0	1	1	1	--	AT2G29660	OS03G0264600	GRMZM2G093305	--	Spipo29G0029400	Landoltia_punctata_GLEAN_10012836	Lminor_008734.mRNA1
ORTHOMCL10224	0	1	1	2	0	0	1	1	--	AT3G57670	OS06G0612300	GRMZM2G435357;GRMZM2G436344	--	--	Landoltia_punctata_GLEAN_10014851	Lminor_014105.mRNA1
ORTHOMCL10381	0	1	1	0	0	1	2	1	--	AT5G22890	OS08G0562300	--	--	Spipo0G0099200	Landoltia_punctata_GLEAN_10013805;Landoltia_punctata_GLEAN_10013806	Lminor_003708.mRNA1
ORTHOMCL10700	0	0	1	4	0	0	0	0	--	--	OS04G0471000	AC185655.3_FG004;AC185655.3_FG005;AC198506.3_FG001;AC215290.3_FG002	--	--	--	--
ORTHOMCL10890	0	1	0	0	0	0	1	3	--	AT2G28200	--	--	--	--	Landoltia_punctata_GLEAN_10022272	Lminor_007877.mRNA1;Lminor_021976.mRNA1;Lminor_022053.mRNA1
ORTHOMCL10977	0	1	0	1	0	1	1	1	--	AT3G23130	--	GRMZM2G086530	--	Spipo11G0057400	Landoltia_punctata_GLEAN_10005209	Lminor_021111.mRNA1
ORTHOMCL11090	0	1	0	0	1	1	1	1	--	AT5G03150	--	--	ZOSMA_101G00280	Spipo23G0035700	Landoltia_punctata_GLEAN_10007057	Lminor_020110.mRNA1
ORTHOMCL11257	0	0	1	2	0	0	1	1	--	--	OS09G0431900	GRMZM2G037574;GRMZM2G108818	--	--	Landoltia_punctata_GLEAN_10013418	Lminor_021425.mRNA1
ORTHOMCL11292	0	0	1	4	0	0	0	0	--	--	OS03G0437200	GRMZM2G069176;GRMZM2G106026;GRMZM2G113860;GRMZM2G356556	--	--	--	--
ORTHOMCL11422	1	0	2	0	2	0	0	0	KFL_003130060	--	OS03G0437100;OS11G0340477	--	ZOSMA_158G00330;ZOSMA_87G00950	--	--	--
ORTHOMCL11554	0	0	1	3	0	0	0	0	--	--	OS11G0442900	AC194972.2_FG001;AC211756.4_FG001;AC211891.4_FG001	--	--	--	--
ORTHOMCL11558	0	0	1	2	1	0	0	0	--	--	OS09G0431750	AC201740.3_FG003;GRMZM2G161255	ZOSMA_244G00060	--	--	--
ORTHOMCL11590	0	1	1	1	1	0	0	0	--	AT1G05577	OS01G0778100	GRMZM2G136710	ZOSMA_303G00130	--	--	--
ORTHOMCL11596	0	1	1	2	0	0	0	0	--	AT1G08290	OS05G0444200	GRMZM2G000836;GRMZM2G027960	--	--	--	--
ORTHOMCL11654	0	2	1	1	0	0	0	0	--	AT1G55110;AT3G13810	OS01G0195000	GRMZM2G143723	--	--	--	--
ORTHOMCL11816	0	1	1	2	0	0	0	0	--	AT3G46080	OS01G0839100	GRMZM2G112799;GRMZM2G376061	--	--	--	--
ORTHOMCL11892	0	2	0	1	1	0	0	0	--	AT5G01860;AT5G27880	--	GRMZM2G345155	ZOSMA_18G00300	--	--	--
ORTHOMCL11894	0	1	1	2	0	0	0	0	--	AT5G03510	OS04G0162500	GRMZM2G089721;GRMZM2G140299	--	--	--	--
ORTHOMCL11961	0	1	1	2	0	0	0	0	--	AT5G57520	OS08G0555700	GRMZM2G104516;GRMZM2G357688	--	--	--	--
ORTHOMCL12267	0	0	0	1	0	1	1	1	--	--	--	GRMZM2G408436	--	Spipo12G0024000	Landoltia_punctata_GLEAN_10014911	Lminor_002159.mRNA1
ORTHOMCL12639	0	0	1	2	0	0	0	0	--	--	OS03G0148800	AC149818.2_FG008;GRMZM2G329159	--	--	--	--
ORTHOMCL12729	0	1	1	1	0	0	0	0	--	AT1G26610	OS07G0598800	AC233952.1_FG008	--	--	--	--
ORTHOMCL12924	0	1	1	1	0	0	0	0	--	AT4G06634	OS05G0106000	GRMZM2G175000	--	--	--	--
ORTHOMCL13051	0	0	1	2	0	0	0	0	--	--	OS03G0820400	GRMZM2G002815;GRMZM2G361210	--	--	--	--
ORTHOMCL13164	0	0	1	2	0	0	0	0	--	--	OS09G0555700	GRMZM2G021587;GRMZM2G042666	--	--	--	--
ORTHOMCL13166	0	0	1	2	0	0	0	0	--	--	OS07G0581366	GRMZM2G022213;GRMZM2G058197	--	--	--	--
ORTHOMCL13174	0	0	1	1	0	1	0	0	--	--	OS02G0572900	GRMZM2G023988	--	Spipo15G0012800	--	--
ORTHOMCL13402	0	0	1	2	0	0	0	0	--	--	OS03G0237250	GRMZM2G074032;GRMZM2G465595	--	--	--	--
ORTHOMCL13409	0	0	1	2	0	0	0	0	--	--	OS04G0444100	GRMZM2G074793;GRMZM2G107129	--	--	--	--
ORTHOMCL13803	0	0	1	2	0	0	0	0	--	--	OS03G0425900	GRMZM2G372952;GRMZM2G464580	--	--	--	--
ORTHOMCL14693	0	0	1	0	2	0	0	0	--	--	OS02G0116000	--	ZOSMA_22G00720;ZOSMA_57G00750	--	--	--
ORTHOMCL14929	0	0	1	1	0	0	0	0	--	--	OS06G0727000	AC235548.1_FG002	--	--	--	--
ORTHOMCL15176	0	1	0	0	1	0	0	0	--	AT4G02670	--	--	ZOSMA_109G00050	--	--	--
ORTHOMCL15226	0	1	0	0	1	0	0	0	--	AT5G06650	--	--	ZOSMA_115G00140	--	--	--
ORTHOMCL15324	0	0	1	1	0	0	0	0	--	--	OS05G0114400	GRMZM2G001205	--	--	--	--
ORTHOMCL15336	0	0	1	1	0	0	0	0	--	--	OS03G0820300	GRMZM2G002805	--	--	--	--
ORTHOMCL15427	0	0	1	1	0	0	0	0	--	--	OS10G0419200	GRMZM2G011357	--	--	--	--
ORTHOMCL15639	0	0	1	1	0	0	0	0	--	--	OS01G0935000	GRMZM2G035625	--	--	--	--
ORTHOMCL15931	0	0	1	1	0	0	0	0	--	--	OS12G0170400	GRMZM2G068710	--	--	--	--
ORTHOMCL16118	0	0	1	1	0	0	0	0	--	--	OS07G0588600	GRMZM2G089557	--	--	--	--
ORTHOMCL16340	0	0	0	2	0	0	0	0	--	--	--	GRMZM2G115388;GRMZM2G403590	--	--	--	--
ORTHOMCL16381	0	0	0	2	0	0	0	0	--	--	--	GRMZM2G120794;GRMZM2G166782	--	--	--	--
ORTHOMCL16520	0	0	1	1	0	0	0	0	--	--	OS04G0168100	GRMZM2G137736	--	--	--	--
ORTHOMCL16798	0	0	1	1	0	0	0	0	--	--	OS04G0552700	GRMZM2G170520	--	--	--	--
ORTHOMCL16891	0	0	1	1	0	0	0	0	--	--	OS12G0578800	GRMZM2G302891	--	--	--	--
ORTHOMCL16959	0	0	1	1	0	0	0	0	--	--	OS02G0518500	GRMZM2G320287	--	--	--	--
ORTHOMCL17023	0	0	1	1	0	0	0	0	--	--	OS11G0702400	GRMZM2G338056	--	--	--	--
ORTHOMCL17282	0	0	1	1	0	0	0	0	--	--	OS02G0182300	GRMZM2G417574	--	--	--	--
ORTHOMCL17445	0	0	1	1	0	0	0	0	--	--	OS03G0838800	GRMZM2G470422	--	--	--	--
ORTHOMCL21416	0	0	1	0	0	0	0	0	--	--	OS01G0859100	--	--	--	--	--
ORTHOMCL21556	0	0	1	0	0	0	0	0	--	--	OS01G0909500	--	--	--	--	--
ORTHOMCL22849	0	0	1	0	0	0	0	0	--	--	OS02G0659500	--	--	--	--	--
ORTHOMCL24914	0	0	1	0	0	0	0	0	--	--	OS04G0165200	--	--	--	--	--
ORTHOMCL26955	0	0	1	0	0	0	0	0	--	--	OS05G0460900	--	--	--	--	--
ORTHOMCL26956	0	0	1	0	0	0	0	0	--	--	OS05G0461200	--	--	--	--	--
ORTHOMCL29520	0	0	1	0	0	0	0	0	--	--	OS07G0581400	--	--	--	--	--
ORTHOMCL29542	0	0	1	0	0	0	0	0	--	--	OS07G0588700	--	--	--	--	--
ORTHOMCL29545	0	0	1	0	0	0	0	0	--	--	OS07G0590100	--	--	--	--	--
ORTHOMCL30343	0	0	1	0	0	0	0	0	--	--	OS08G0300366	--	--	--	--	--
ORTHOMCL31011	0	0	1	0	0	0	0	0	--	--	OS09G0122000	--	--	--	--	--
ORTHOMCL31143	0	0	1	0	0	0	0	0	--	--	OS09G0282300	--	--	--	--	--
ORTHOMCL31492	0	0	1	0	0	0	0	0	--	--	OS09G0449400	--	--	--	--	--
ORTHOMCL31592	0	0	1	0	0	0	0	0	--	--	OS09G0485600	--	--	--	--	--
ORTHOMCL32031	0	0	1	0	0	0	0	0	--	--	OS10G0158700	--	--	--	--	--
ORTHOMCL34001	0	0	1	0	0	0	0	0	--	--	OS11G0702300	--	--	--	--	--
ORTHOMCL34014	0	0	1	0	0	0	0	0	--	--	OS11G0707300	--	--	--	--	--
ORTHOMCL34861	0	0	1	0	0	0	0	0	--	--	OS12G0578600	--	--	--	--	--
ORTHOMCL35074	0	0	0	1	0	0	0	0	--	--	--	AC183950.2_FG002	--	--	--	--
ORTHOMCL35100	0	0	0	1	0	0	0	0	--	--	--	AC185108.3_FG011	--	--	--	--
ORTHOMCL35728	0	0	0	1	0	0	0	0	--	--	--	AC198081.2_FG005	--	--	--	--
ORTHOMCL36142	0	0	0	1	0	0	0	0	--	--	--	AC206217.2_FG006	--	--	--	--
ORTHOMCL36456	0	0	0	1	0	0	0	0	--	--	--	AC211702.2_FG002	--	--	--	--
ORTHOMCL36865	0	0	0	1	0	0	0	0	--	--	--	AF546187.1_FG012	--	--	--	--
ORTHOMCL36879	0	0	0	1	0	0	0	0	--	--	--	GRMZM2G000103	--	--	--	--
ORTHOMCL37001	0	0	0	1	0	0	0	0	--	--	--	GRMZM2G003927	--	--	--	--
ORTHOMCL37062	0	0	0	1	0	0	0	0	--	--	--	GRMZM2G006282	--	--	--	--
ORTHOMCL38634	0	0	0	1	0	0	0	0	--	--	--	GRMZM2G058868	--	--	--	--
ORTHOMCL38728	0	0	0	1	0	0	0	0	--	--	--	GRMZM2G061545	--	--	--	--
ORTHOMCL38745	0	0	0	1	0	0	0	0	--	--	--	GRMZM2G061897	--	--	--	--
ORTHOMCL39384	0	0	0	1	0	0	0	0	--	--	--	GRMZM2G084014	--	--	--	--
ORTHOMCL39588	0	0	0	1	0	0	0	0	--	--	--	GRMZM2G090332	--	--	--	--
ORTHOMCL39595	0	0	0	1	0	0	0	0	--	--	--	GRMZM2G090595	--	--	--	--
ORTHOMCL40024	0	0	0	1	0	0	0	0	--	--	--	GRMZM2G105092	--	--	--	--
ORTHOMCL40327	0	0	0	1	0	0	0	0	--	--	--	GRMZM2G114660	--	--	--	--
ORTHOMCL41385	0	0	0	1	0	0	0	0	--	--	--	GRMZM2G150776	--	--	--	--
ORTHOMCL42727	0	0	0	1	0	0	0	0	--	--	--	GRMZM2G327741	--	--	--	--
ORTHOMCL42987	0	0	0	1	0	0	0	0	--	--	--	GRMZM2G344974	--	--	--	--
ORTHOMCL43073	0	0	0	1	0	0	0	0	--	--	--	GRMZM2G350621	--	--	--	--
ORTHOMCL43251	0	0	0	1	0	0	0	0	--	--	--	GRMZM2G359589	--	--	--	--
ORTHOMCL43943	0	0	0	1	0	0	0	0	--	--	--	GRMZM2G400714	--	--	--	--
ORTHOMCL44855	0	0	0	1	0	0	0	0	--	--	--	GRMZM2G455889	--	--	--	--
ORTHOMCL44915	0	0	0	1	0	0	0	0	--	--	--	GRMZM2G459614	--	--	--	--
ORTHOMCL47795	0	0	0	1	0	0	0	0	--	--	--	GRMZM5G883760	--	--	--	--
ORTHOMCL61564	0	1	0	0	0	0	0	0	--	AT1G02030	--	--	--	--	--	--
ORTHOMCL61630	0	1	0	0	0	0	0	0	--	AT1G04445	--	--	--	--	--	--
ORTHOMCL61756	0	1	0	0	0	0	0	0	--	AT1G10480	--	--	--	--	--	--
ORTHOMCL62140	0	1	0	0	0	0	0	0	--	AT1G26590	--	--	--	--	--	--
ORTHOMCL62368	0	1	0	0	0	0	0	0	--	AT1G34790	--	--	--	--	--	--
ORTHOMCL62643	0	1	0	0	0	0	0	0	--	AT1G51220	--	--	--	--	--	--
ORTHOMCL63729	0	1	0	0	0	0	0	0	--	AT2G15740	--	--	--	--	--	--
ORTHOMCL63798	0	1	0	0	0	0	0	0	--	AT2G18490	--	--	--	--	--	--
ORTHOMCL64059	0	1	0	0	0	0	0	0	--	AT2G26940	--	--	--	--	--	--
ORTHOMCL64487	0	1	0	0	0	0	0	0	--	AT2G42410	--	--	--	--	--	--
ORTHOMCL65410	0	1	0	0	0	0	0	0	--	AT3G29340	--	--	--	--	--	--
ORTHOMCL65627	0	1	0	0	0	0	0	0	--	AT3G45260	--	--	--	--	--	--
ORTHOMCL65768	0	1	0	0	0	0	0	0	--	AT3G49930	--	--	--	--	--	--
ORTHOMCL66635	0	1	0	0	0	0	0	0	--	AT4G16610	--	--	--	--	--	--
ORTHOMCL66671	0	1	0	0	0	0	0	0	--	AT4G17810	--	--	--	--	--	--
ORTHOMCL67111	0	1	0	0	0	0	0	0	--	AT4G35610	--	--	--	--	--	--
ORTHOMCL67115	0	1	0	0	0	0	0	0	--	AT4G35700	--	--	--	--	--	--
ORTHOMCL67343	0	1	0	0	0	0	0	0	--	AT5G05120	--	--	--	--	--	--
ORTHOMCL67534	0	1	0	0	0	0	0	0	--	AT5G14010	--	--	--	--	--	--
ORTHOMCL67569	0	1	0	0	0	0	0	0	--	AT5G15480	--	--	--	--	--	--
ORTHOMCL67719	0	1	0	0	0	0	0	0	--	AT5G22990	--	--	--	--	--	--
ORTHOMCL68181	0	1	0	0	0	0	0	0	--	AT5G42640	--	--	--	--	--	--
ORTHOMCL68601	0	1	0	0	0	0	0	0	--	AT5G56200	--	--	--	--	--	--
ORTHOMCL68703	0	1	0	0	0	0	0	0	--	AT5G60470	--	--	--	--	--	--
ORTHOMCL68733	0	1	0	0	0	0	0	0	--	AT5G61470	--	--	--	--	--	--
ORTHOMCL68902	0	1	0	0	0	0	0	0	--	AT5G67450	--	--	--	--	--	--
Total	17	110	109	167	62	49	52	62
Table S14E List of TFs genes in WRKY family
	Gene number								Gene ID
Gene family ID	K.flaccidum	A.thaliana	O.Sativa	Z.mays	Z.marina	S.polyrhiza	L.punctata	L.minor	K.flaccidum	A.thaliana	O.Sativa	Z.mays	Z.marina	S.polyrhiza	L.punctata	L.minor
ORTHOMCL726	1	3	2	2	1	2	2	5	KFL_001890180	AT1G62300;AT4G04450;AT4G22070	OS05G0137500;OS05G0567200	GRMZM2G366795;GRMZM2G448605	ZOSMA_15G00460	Spipo25G0001100;Spipo8G0067500	Landoltia_punctata_GLEAN_10016244;Landoltia_punctata_GLEAN_10021074	Lminor_003107.mRNA1;Lminor_004974.mRNA1;Lminor_005692.mRNA1;Lminor_011738.mRNA1;Lminor_015074.mRNA1
ORTHOMCL887	0	2	3	5	1	1	2	3	--	AT5G26170;AT5G64810	OS01G0186000;OS05G0183100;OS05G0537100	GRMZM2G057116;GRMZM2G163054;GRMZM2G475984;GRMZM2G516301;GRMZM5G863420	ZOSMA_20G00330	Spipo21G0020400	Landoltia_punctata_GLEAN_10011075;Landoltia_punctata_GLEAN_10015184	Lminor_005323.mRNA1;Lminor_015351.mRNA1;Lminor_015352.mRNA1
ORTHOMCL904	0	4	3	4	1	1	1	2	--	AT1G29860;AT1G69310;AT4G18170;AT5G46350	OS01G0626400;OS03G0758000;OS05G0565900	AC198725.4_FG009;GRMZM2G143204;GRMZM2G145554;GRMZM2G453571	ZOSMA_15G00230	Spipo8G0063100	Landoltia_punctata_GLEAN_10016199	Lminor_019711.mRNA1;Lminor_020087.mRNA1
ORTHOMCL1023	0	4	2	4	3	1	1	1	--	AT4G08470;AT4G08480;AT4G08500;AT4G12020	OS03G0262200;OS03G0703400	GRMZM2G044557;GRMZM2G066120;GRMZM2G130927;GRMZM2G180555	ZOSMA_135G00450;ZOSMA_164G00170;ZOSMA_91G00370	Spipo15G0024000	Landoltia_punctata_GLEAN_10019691	Lminor_009214.mRNA1
ORTHOMCL1217	0	3	2	4	1	1	2	1	--	AT1G80840;AT2G25000;AT4G31800	OS06G0649000;OS09G0417600	AC209050.3_FG003;GRMZM2G111711;GRMZM2G120320;GRMZM2G125653	ZOSMA_90G00300	Spipo12G0044700	Landoltia_punctata_GLEAN_10013330;Landoltia_punctata_GLEAN_10015970	Lminor_017116.mRNA1
ORTHOMCL1822	0	1	1	3	1	1	2	3	--	AT5G24110	OS08G0386200	AC205562.3_FG002;GRMZM2G139815;GRMZM2G324999	ZOSMA_222G00320	Spipo8G0045500	Landoltia_punctata_GLEAN_10015987;Landoltia_punctata_GLEAN_10015989	Lminor_018428.mRNA1;Lminor_018454.mRNA1;Lminor_018738.mRNA1
ORTHOMCL1997	0	6	3	3	0	0	0	0	--	AT1G66550;AT1G66560;AT1G66600;AT1G80590;AT5G01900;AT5G22570	OS01G0820400;OS05G0478400;OS05G0478800	GRMZM2G029292;GRMZM2G382350;GRMZM2G432583	--	--	--	--
ORTHOMCL2222	0	2	2	3	1	1	2	1	--	AT4G26440;AT5G56270	OS04G0471700;OS08G0499300	GRMZM2G027972;GRMZM2G031963;GRMZM5G816457	ZOSMA_291G00060	Spipo5G0018600	Landoltia_punctata_GLEAN_10015876;Landoltia_punctata_GLEAN_10015877	Lminor_015866.mRNA1
ORTHOMCL2425	0	2	1	2	1	1	2	2	--	AT1G13960;AT2G03340	OS12G0507300	GRMZM2G076657;GRMZM2G143765	ZOSMA_340G00090	Spipo24G0008400	Landoltia_punctata_GLEAN_10013995;Landoltia_punctata_GLEAN_10019135	Lminor_005302.mRNA1;Lminor_006646.mRNA1
ORTHOMCL2484	0	2	2	3	1	1	1	1	--	AT1G29280;AT3G58710	OS01G0730700;OS01G0750100	GRMZM2G013391;GRMZM2G040298;GRMZM2G141299	ZOSMA_84G00420	Spipo0G0155800	Landoltia_punctata_GLEAN_10002394	Lminor_014240.mRNA1
ORTHOMCL3533	0	2	1	1	1	2	2	1	--	AT2G24570;AT4G31550	OS04G0287400	GRMZM2G102583	ZOSMA_50G00040	Spipo12G0058600;Spipo28G0021800	Landoltia_punctata_GLEAN_10003888;Landoltia_punctata_GLEAN_10013474	Lminor_010742.mRNA1
ORTHOMCL3597	0	2	1	2	2	1	1	1	--	AT2G38470;AT5G07100	OS05G0343400	GRMZM2G012724;GRMZM2G449681	ZOSMA_174G00060;ZOSMA_27G01240	Spipo29G0015400	Landoltia_punctata_GLEAN_10012992	Lminor_010170.mRNA1
ORTHOMCL3880	0	2	1	2	2	1	1	1	--	AT4G01250;AT5G52830	OS02G0265200	GRMZM2G038158;GRMZM2G048450	ZOSMA_5G00420;ZOSMA_78G00140	Spipo26G0007100	Landoltia_punctata_GLEAN_10018455	Lminor_017108.mRNA1
ORTHOMCL3984	0	1	1	1	2	1	2	2	--	AT4G30935	OS08G0276200	GRMZM2G549512	ZOSMA_324G00060;ZOSMA_45G00280	Spipo12G0045200	Landoltia_punctata_GLEAN_10007509;Landoltia_punctata_GLEAN_10013335	Lminor_000415.mRNA1;Lminor_011769.mRNA1
ORTHOMCL4211	0	0	2	3	2	1	1	0	--	--	OS01G0185900;OS06G0146250	AC193630.3_FG003;GRMZM2G083350;GRMZM2G176489	ZOSMA_31G00450;ZOSMA_39G00490	Spipo14G0008700	Landoltia_punctata_GLEAN_10021497	--
ORTHOMCL4972	0	2	1	2	1	1	1	1	--	AT3G01970;AT5G13080	OS11G0490900	GRMZM2G054125;GRMZM2G106560	ZOSMA_225G00040	Spipo0G0131300	Landoltia_punctata_GLEAN_10017470	Lminor_011883.mRNA1
ORTHOMCL6226	0	2	1	2	0	1	1	1	--	AT1G30650;AT2G34830	OS02G0698800	GRMZM2G138683;GRMZM5G823157	--	Spipo8G0022800	Landoltia_punctata_GLEAN_10000910	Lminor_019716.mRNA1
ORTHOMCL6626	0	8	0	0	0	0	0	0	--	AT2G17050;AT3G51560;AT4G19520;AT4G36140;AT5G17890;AT5G45050;AT5G45210;AT5G45260	--	--	--	--	--	--
ORTHOMCL6849	0	2	1	1	1	1	1	1	--	AT2G40750;AT3G56400	OS05G0322900	GRMZM2G004060	ZOSMA_155G00090	Spipo29G0013300	Landoltia_punctata_GLEAN_10012985	Lminor_010255.mRNA1
ORTHOMCL6921	0	1	1	1	2	1	1	1	--	AT2G47260	OS07G0111400	GRMZM2G018721	ZOSMA_16G00030;ZOSMA_400G00040	Spipo0G0100800	Landoltia_punctata_GLEAN_10003154	Lminor_019248.mRNA1
ORTHOMCL6975	0	2	0	2	1	1	1	1	--	AT3G04670;AT5G28650	--	GRMZM2G070211;GRMZM5G880069	ZOSMA_13G00870	Spipo2G0057900	Landoltia_punctata_GLEAN_10003874	Lminor_006618.mRNA1
ORTHOMCL7604	1	1	1	2	1	1	1	0	KFL_000960150	AT4G26640	OS07G0583700	GRMZM2G130854;GRMZM2G398506	ZOSMA_185G00320	Spipo2G0076200	Landoltia_punctata_GLEAN_10002059	--
ORTHOMCL8201	0	1	2	1	1	1	1	1	--	AT5G60190	OS11G0102700;OS12G0102350	GRMZM2G019744	ZOSMA_49G00240	Spipo30G0001300	Landoltia_punctata_GLEAN_10001984	Lminor_016393.mRNA1
ORTHOMCL8307	0	0	1	1	2	1	1	2	--	--	OS05G0571200	GRMZM2G063880	ZOSMA_267G00390;ZOSMA_317G00020	Spipo18G0011000	Landoltia_punctata_GLEAN_10013562	Lminor_009446.mRNA1;Lminor_011937.mRNA1
ORTHOMCL8371	0	1	1	1	1	1	1	1	--	AT5G43290	OS01G0972800	AC165171.2_FG002	ZOSMA_88G00150	Spipo0G0124900	Landoltia_punctata_GLEAN_10012158	Lminor_019478.mRNA1
ORTHOMCL8391	0	0	1	2	1	1	1	1	--	--	OS04G0597300	AC208110.2_FG001;GRMZM2G024898	ZOSMA_228G00180	Spipo0G0189900	Landoltia_punctata_GLEAN_10018198	Lminor_019983.mRNA1
ORTHOMCL8681	0	2	1	1	1	0	1	1	--	AT1G64000;AT5G41570	OS01G0734000	GRMZM2G111354	ZOSMA_71G00420	--	Landoltia_punctata_GLEAN_10013574	Lminor_020655.mRNA1
ORTHOMCL9344	0	1	1	1	1	1	1	1	--	AT4G39410	OS01G0182700	GRMZM2G151444	ZOSMA_31G00580	Spipo21G0015100	Landoltia_punctata_GLEAN_10015228	Lminor_015516.mRNA1
ORTHOMCL9952	0	1	1	0	1	1	1	1	--	AT1G68150	OS02G0770500	--	ZOSMA_84G00360	Spipo15G0023900	Landoltia_punctata_GLEAN_10019694	Lminor_016848.mRNA1
ORTHOMCL10098	0	1	1	1	0	1	1	1	--	AT2G40740	OS05G0321900	GRMZM2G127064	--	Spipo3G0006000	Landoltia_punctata_GLEAN_10010555	Lminor_019061.mRNA1
ORTHOMCL10253	0	2	1	2	1	0	0	0	--	AT4G11070;AT4G23810	OS01G0656400	GRMZM2G408462;GRMZM2G411766	ZOSMA_267G00370	--	--	--
ORTHOMCL10499	0	0	1	2	0	1	1	1	--	--	OS01G0826400	GRMZM2G036703;GRMZM2G148087	--	Spipo23G0043000	Landoltia_punctata_GLEAN_10007130	Lminor_009168.mRNA1
ORTHOMCL10912	0	1	0	0	1	1	1	1	--	AT2G37260	--	--	ZOSMA_8G00120	Spipo23G0030300	Landoltia_punctata_GLEAN_10012010	Lminor_007616.mRNA1
ORTHOMCL10932	0	1	1	3	0	0	0	0	--	AT2G46400	OS09G0334500	GRMZM2G025895;GRMZM2G061408;GRMZM2G163418	--	--	--	--
ORTHOMCL11743	0	1	1	2	0	0	0	0	--	AT2G44745	OS04G0545000	GRMZM2G123387;GRMZM2G377217	--	--	--	--
ORTHOMCL11916	0	1	0	0	0	1	1	1	--	AT5G15130	--	--	--	Spipo21G0020000	Landoltia_punctata_GLEAN_10015194	Lminor_008073.mRNA1
ORTHOMCL12937	0	1	0	0	1	1	0	0	--	AT4G24240	--	--	ZOSMA_224G00390	Spipo12G0000800	--	--
ORTHOMCL13139	0	0	1	2	0	0	0	0	--	--	OS03G0741400	GRMZM2G018487;GRMZM2G147880	--	--	--	--
ORTHOMCL13303	0	0	1	2	0	0	0	0	--	--	OS09G0481700	GRMZM2G052671;GRMZM2G151407	--	--	--	--
ORTHOMCL13331	0	0	1	2	0	0	0	0	--	--	OS01G0821600	GRMZM2G059562;GRMZM2G468056	--	--	--	--
ORTHOMCL13518	0	0	1	2	0	0	0	0	--	--	OS01G0624700	GRMZM2G105140;GRMZM2G149683	--	--	--	--
ORTHOMCL13597	0	0	1	2	0	0	0	0	--	--	OS12G0597700	GRMZM2G130374;GRMZM2G173680	--	--	--	--
ORTHOMCL13698	0	0	2	1	0	0	0	0	--	--	OS11G0117500;OS12G0116700	GRMZM2G169564	--	--	--	--
ORTHOMCL13700	0	0	1	2	0	0	0	0	--	--	OS03G0444900	GRMZM2G171428;GRMZM2G425430	--	--	--	--
ORTHOMCL13728	0	0	1	2	0	0	0	0	--	--	OS01G0586800	GRMZM2G304573;GRMZM2G354384	--	--	--	--
ORTHOMCL13755	0	0	1	1	0	1	0	0	--	--	OS01G0289600	GRMZM2G327349	--	Spipo3G0080100	--	--
ORTHOMCL15346	0	0	1	1	0	0	0	0	--	--	OS06G0158100	GRMZM2G003551	--	--	--	--
ORTHOMCL15365	0	0	1	1	0	0	0	0	--	--	OS11G0117600	GRMZM2G005207	--	--	--	--
ORTHOMCL15598	0	0	1	1	0	0	0	0	--	--	OS03G0321700	GRMZM2G030272	--	--	--	--
ORTHOMCL15630	0	0	1	1	0	0	0	0	--	--	OS05G0478700	GRMZM2G034421	--	--	--	--
ORTHOMCL15885	0	0	1	1	0	0	0	0	--	--	OS11G0116900	GRMZM2G063216	--	--	--	--
ORTHOMCL15904	0	0	1	1	0	0	0	0	--	--	OS01G0820700	GRMZM2G065290	--	--	--	--
ORTHOMCL15962	0	0	1	1	0	0	0	0	--	--	OS04G0605100	GRMZM2G071907	--	--	--	--
ORTHOMCL16074	0	0	1	1	0	0	0	0	--	--	OS03G0855100	GRMZM2G083717	--	--	--	--
ORTHOMCL16219	0	0	1	1	0	0	0	0	--	--	OS01G0714800	GRMZM2G101405	--	--	--	--
ORTHOMCL16719	0	0	1	1	0	0	0	0	--	--	OS03G0657400	GRMZM2G161411	--	--	--	--
ORTHOMCL16745	0	0	1	1	0	0	0	0	--	--	OS03G0798500	GRMZM2G164082	--	--	--	--
ORTHOMCL16788	0	0	1	1	0	0	0	0	--	--	OS09G0417800	GRMZM2G169149	--	--	--	--
ORTHOMCL17153	0	0	1	1	0	0	0	0	--	--	OS07G0680400	GRMZM2G381378	--	--	--	--
ORTHOMCL17342	0	0	1	1	0	0	0	0	--	--	OS11G0117400	GRMZM2G441031	--	--	--	--
ORTHOMCL17667	0	0	1	1	0	0	0	0	--	--	OS01G0246700	GRMZM5G871347	--	--	--	--
ORTHOMCL20729	0	0	1	0	0	0	0	0	--	--	OS01G0584900	--	--	--	--	--
ORTHOMCL20944	0	0	1	0	0	0	0	0	--	--	OS01G0665750	--	--	--	--	--
ORTHOMCL21338	0	0	1	0	0	0	0	0	--	--	OS01G0821300	--	--	--	--	--
ORTHOMCL21381	0	0	1	0	0	0	0	0	--	--	OS01G0842801	--	--	--	--	--
ORTHOMCL21975	0	0	1	0	0	0	0	0	--	--	OS02G0181300	--	--	--	--	--
ORTHOMCL22393	0	0	1	0	0	0	0	0	--	--	OS02G0462800	--	--	--	--	--
ORTHOMCL22829	0	0	1	0	0	0	0	0	--	--	OS02G0652100	--	--	--	--	--
ORTHOMCL23829	0	0	1	0	0	0	0	0	--	--	OS03G0335200	--	--	--	--	--
ORTHOMCL24531	0	0	1	0	0	0	0	0	--	--	OS03G0758050	--	--	--	--	--
ORTHOMCL24535	0	0	1	0	0	0	0	0	--	--	OS03G0758950	--	--	--	--	--
ORTHOMCL26194	0	0	1	0	0	0	0	0	--	--	OS05G0129800	--	--	--	--	--
ORTHOMCL26997	0	0	1	0	0	0	0	0	--	--	OS05G0474800	--	--	--	--	--
ORTHOMCL27139	0	0	1	0	0	0	0	0	--	--	OS05G0528500	--	--	--	--	--
ORTHOMCL27298	0	0	1	0	0	0	0	0	--	--	OS05G0583000	--	--	--	--	--
ORTHOMCL28096	0	0	1	0	0	0	0	0	--	--	OS06G0504900	--	--	--	--	--
ORTHOMCL29566	0	0	1	0	0	0	0	0	--	--	OS07G0596900	--	--	--	--	--
ORTHOMCL30112	0	0	1	0	0	0	0	0	--	--	OS08G0198000	--	--	--	--	--
ORTHOMCL30113	0	0	1	0	0	0	0	0	--	--	OS08G0198100	--	--	--	--	--
ORTHOMCL30116	0	0	1	0	0	0	0	0	--	--	OS08G0198900	--	--	--	--	--
ORTHOMCL30217	0	0	1	0	0	0	0	0	--	--	OS08G0235800	--	--	--	--	--
ORTHOMCL32824	0	0	1	0	0	0	0	0	--	--	OS10G0579400	--	--	--	--	--
ORTHOMCL32890	0	0	1	0	0	0	0	0	--	--	OS11G0116600	--	--	--	--	--
ORTHOMCL33946	0	0	1	0	0	0	0	0	--	--	OS11G0685700	--	--	--	--	--
ORTHOMCL33948	0	0	1	0	0	0	0	0	--	--	OS11G0686250	--	--	--	--	--
ORTHOMCL34078	0	0	1	0	0	0	0	0	--	--	OS12G0116400	--	--	--	--	--
ORTHOMCL34079	0	0	1	0	0	0	0	0	--	--	OS12G0116600	--	--	--	--	--
ORTHOMCL35499	0	0	0	1	0	0	0	0	--	--	--	AC194362.3_FG003	--	--	--	--
ORTHOMCL37071	0	0	0	1	0	0	0	0	--	--	--	GRMZM2G006497	--	--	--	--
ORTHOMCL37116	0	0	0	1	0	0	0	0	--	--	--	GRMZM2G008029	--	--	--	--
ORTHOMCL37337	0	0	0	1	0	0	0	0	--	--	--	GRMZM2G015433	--	--	--	--
ORTHOMCL37479	0	0	0	1	0	0	0	0	--	--	--	GRMZM2G020254	--	--	--	--
ORTHOMCL37724	0	0	0	1	0	0	0	0	--	--	--	GRMZM2G029282	--	--	--	--
ORTHOMCL38582	0	0	0	1	0	0	0	0	--	--	--	GRMZM2G057011	--	--	--	--
ORTHOMCL38706	0	0	0	1	0	0	0	0	--	--	--	GRMZM2G060918	--	--	--	--
ORTHOMCL39082	0	0	0	1	0	0	0	0	--	--	--	GRMZM2G073272	--	--	--	--
ORTHOMCL39594	0	0	0	1	0	0	0	0	--	--	--	GRMZM2G090594	--	--	--	--
ORTHOMCL39616	0	0	0	1	0	0	0	0	--	--	--	GRMZM2G091331	--	--	--	--
ORTHOMCL39651	0	0	0	1	0	0	0	0	--	--	--	GRMZM2G092694	--	--	--	--
ORTHOMCL39861	0	0	0	1	0	0	0	0	--	--	--	GRMZM2G099593	--	--	--	--
ORTHOMCL41013	0	0	0	1	0	0	0	0	--	--	--	GRMZM2G137802	--	--	--	--
ORTHOMCL41308	0	0	0	1	0	0	0	0	--	--	--	GRMZM2G148561	--	--	--	--
ORTHOMCL41331	0	0	0	1	0	0	0	0	--	--	--	GRMZM2G149219	--	--	--	--
ORTHOMCL41407	0	0	0	1	0	0	0	0	--	--	--	GRMZM2G151763	--	--	--	--
ORTHOMCL41547	0	0	0	1	0	0	0	0	--	--	--	GRMZM2G156529	--	--	--	--
ORTHOMCL41597	0	0	0	1	0	0	0	0	--	--	--	GRMZM2G158328	--	--	--	--
ORTHOMCL41964	0	0	0	1	0	0	0	0	--	--	--	GRMZM2G169966	--	--	--	--
ORTHOMCL43645	0	0	0	1	0	0	0	0	--	--	--	GRMZM2G383594	--	--	--	--
ORTHOMCL43938	0	0	0	1	0	0	0	0	--	--	--	GRMZM2G400559	--	--	--	--
ORTHOMCL43951	0	0	0	1	0	0	0	0	--	--	--	GRMZM2G401521	--	--	--	--
ORTHOMCL44155	0	0	0	1	0	0	0	0	--	--	--	GRMZM2G414315	--	--	--	--
ORTHOMCL44770	0	0	0	1	0	0	0	0	--	--	--	GRMZM2G451035	--	--	--	--
ORTHOMCL44949	0	0	0	1	0	0	0	0	--	--	--	GRMZM2G461648	--	--	--	--
ORTHOMCL45404	0	0	0	1	0	0	0	0	--	--	--	GRMZM2G501775	--	--	--	--
ORTHOMCL46648	0	0	0	1	0	0	0	0	--	--	--	GRMZM5G812272	--	--	--	--
ORTHOMCL61941	0	1	0	0	0	0	0	0	--	AT1G18860	--	--	--	--	--	--
ORTHOMCL62779	0	1	0	0	0	0	0	0	--	AT1G55600	--	--	--	--	--	--
ORTHOMCL63139	0	1	0	0	0	0	0	0	--	AT1G69810	--	--	--	--	--	--
ORTHOMCL63501	0	1	0	0	0	0	0	0	--	AT2G04880	--	--	--	--	--	--
ORTHOMCL63895	0	1	0	0	0	0	0	0	--	AT2G21900	--	--	--	--	--	--
ORTHOMCL63957	0	1	0	0	0	0	0	0	--	AT2G23320	--	--	--	--	--	--
ORTHOMCL64155	0	1	0	0	0	0	0	0	--	AT2G30250	--	--	--	--	--	--
ORTHOMCL64162	0	1	0	0	0	0	0	0	--	AT2G30590	--	--	--	--	--	--
ORTHOMCL64577	0	1	0	0	0	0	0	0	--	AT2G46130	--	--	--	--	--	--
ORTHOMCL64632	0	1	0	0	0	0	0	0	--	AT3G01080	--	--	--	--	--	--
ORTHOMCL66099	0	1	0	0	0	0	0	0	--	AT3G62340	--	--	--	--	--	--
ORTHOMCL66194	0	1	0	0	0	0	0	0	--	AT4G01720	--	--	--	--	--	--
ORTHOMCL66839	0	1	0	0	0	0	0	0	--	AT4G23550	--	--	--	--	--	--
ORTHOMCL68396	0	1	0	0	0	0	0	0	--	AT5G49520	--	--	--	--	--	--
Total	2	82	96	128	37	34	39	41
