# Supplementary material for: Duckweed Evolution: from Land back to Water
Source: Genomics Proteomics Bioinformatics. 2025 Aug 23;23(4):qzaf074. doi: 10.1093/gpbjnl/qzaf074 (PMC12707978; doi:10.1093/gpbjnl/qzaf074)
Supplement: qzaf074_Supplementary_Data [file qzaf074_supplementary_data.zip › Table_S15.xlsx]

## Sheet: Sheet1
Table S15 The list of expanded gene families enriched in flavonoid, anthocyanin, flavone, and flavonol biosynthesis pathways
						Gene number								Gene ID
Pathways	Gene	Name	EC	KO	Gene family ID	K.flaccidum	A.thaliana	O.Sativa	Z.mays	Z.marina	S.polyrhiza	L.punctata	L.minor	K.flaccidum	A.thaliana	O.Sativa	Z.mays	Z.marina	S.polyrhiza	L.punctata	L.minor
Flavonoid biosynthesis	CYP73A, C4H	trans-cinnamate 4-monooxygenase	1.14.14.91	K00487	ORTHOMCL587	0	1	3	4	3	3	4	2	--	AT2G30490	OS02G0467000;OS02G0467600;OS05G0320700	GRMZM2G010468;GRMZM2G028677;GRMZM2G139874;GRMZM2G147245	ZOSMA_144G00200;ZOSMA_48G00790;ZOSMA_56G01120	Spipo12G0063200;Spipo29G0013100;Spipo6G0058400	Landoltia_punctata_GLEAN_10001771;Landoltia_punctata_GLEAN_10010907;Landoltia_punctata_GLEAN_10010909;Landoltia_punctata_GLEAN_10016575	Lminor_006953.mRNA1;Lminor_009231.mRNA1
	CYP75B1	flavonoid 3'-monooxygenase	1.14.14.82	K05280	ORTHOMCL531	0	1	2	4	3	4	6	1	--	AT5G07990	OS10G0317900;OS10G0320100	GRMZM2G025832;GRMZM2G049424;GRMZM2G160763;GRMZM2G313750	ZOSMA_32G00340;ZOSMA_32G00350;ZOSMA_7G00060	Spipo0G0155000;Spipo0G0160000;Spipo2G0086600;Spipo2G0086700	Landoltia_punctata_GLEAN_10000830;Landoltia_punctata_GLEAN_10002039;Landoltia_punctata_GLEAN_10004738;Landoltia_punctata_GLEAN_10005490;Landoltia_punctata_GLEAN_10005498;Landoltia_punctata_GLEAN_10013218	Lminor_005673.mRNA1
	CYP75B1	flavonoid 3'-monooxygenase	1.14.14.82	K05280	ORTHOMCL11455	0	0	0	0	1	1	2	1	--	--	--	--	ZOSMA_91G00920	Spipo2G0087000	Landoltia_punctata_GLEAN_10005494;Landoltia_punctata_GLEAN_10005495	Lminor_021715.mRNA1
	DFR	dihydroflavonol 4-reductase	1.1.1.219	K13082	ORTHOMCL2276	0	1	1	2	2	2	2	2	--	AT5G42800	OS01G0633500	GRMZM2G013726;GRMZM2G026930	ZOSMA_1G00660;ZOSMA_1G00730	Spipo10G0000200;Spipo8G0071400	Landoltia_punctata_GLEAN_10016294;Landoltia_punctata_GLEAN_10016298	Lminor_015582.mRNA1;Lminor_015672.mRNA1
	DFR	dihydroflavonol 4-reductase	1.1.1.219	K13082	ORTHOMCL9330	0	1	1	1	0	1	1	2	--	AT4G35420	OS09G0493500	GRMZM2G004683	--	Spipo10G0016700	Landoltia_punctata_GLEAN_10007477	Lminor_012974.mRNA1;Lminor_012990.mRNA1
	F3H	naringenin 3-dioxygenase	1.14.11.9	K00475	ORTHOMCL2831	0	1	1	1	4	1	1	2	--	AT3G51240	OS04G0662600	GRMZM2G062396	ZOSMA_109G00410;ZOSMA_26G00940;ZOSMA_30G00550;ZOSMA_314G00010	Spipo1G0061600	Landoltia_punctata_GLEAN_10021816	Lminor_001656.mRNA1;Lminor_019807.mRNA1
	HCT	shikimate O-hydroxycinnamoyltransferase	2.3.1.133	K13065	ORTHOMCL891	0	0	4	3	0	3	4	3	--	--	OS03G0185700;OS10G0379100;OS11G0642400;OS11G0643100	GRMZM2G030436;GRMZM2G061806;GRMZM2G114918	--	Spipo22G0002600;Spipo27G0012700;Spipo6G0050300	Landoltia_punctata_GLEAN_10014577;Landoltia_punctata_GLEAN_10014578;Landoltia_punctata_GLEAN_10014579;Landoltia_punctata_GLEAN_10014580	Lminor_007211.mRNA1;Lminor_021297.mRNA1;Lminor_021522.mRNA1
	HCT	shikimate O-hydroxycinnamoyltransferase	2.3.1.133	K13065	ORTHOMCL5859	0	0	0	0	0	3	6	0	--	--	--	--	--	Spipo10G0040800;Spipo7G0064600;Spipo7G0064900	Landoltia_punctata_GLEAN_10020708;Landoltia_punctata_GLEAN_10020714;Landoltia_punctata_GLEAN_10020715;Landoltia_punctata_GLEAN_10020716;Landoltia_punctata_GLEAN_10020718;Landoltia_punctata_GLEAN_10020720	--
	HCT	shikimate O-hydroxycinnamoyltransferase	2.3.1.133	K13065	ORTHOMCL7946	0	1	1	1	1	1	2	1	--	AT5G23940	OS08G0562500	GRMZM2G179703	ZOSMA_19G01410	Spipo11G0058100	Landoltia_punctata_GLEAN_10005196;Landoltia_punctata_GLEAN_10005197	Lminor_020409.mRNA1
	HCT	shikimate O-hydroxycinnamoyltransferase	2.3.1.133	K13065	ORTHOMCL11272	0	0	1	1	0	1	1	1	--	--	OS06G0184900	GRMZM2G051005	--	Spipo18G0030100	Landoltia_punctata_GLEAN_10016717	Lminor_020296.mRNA1
	HCT	shikimate O-hydroxycinnamoyltransferase	2.3.1.133	K13065	ORTHOMCL421	0	4	3	1	5	4	5	1	--	AT5G07850;AT5G07860;AT5G07870;AT5G42830	OS06G0103200;OS07G0142700;OS11G0244100	GRMZM2G124815	ZOSMA_322G00020;ZOSMA_342G00120;ZOSMA_342G00130;ZOSMA_342G00140;ZOSMA_342G00150	Spipo31G0001900;Spipo31G0002000;Spipo31G0003600;Spipo5G0026500	Landoltia_punctata_GLEAN_10003954;Landoltia_punctata_GLEAN_10004026;Landoltia_punctata_GLEAN_10004431;Landoltia_punctata_GLEAN_10004432;Landoltia_punctata_GLEAN_10004433	Lminor_004213.mRNA1
	HCT	shikimate O-hydroxycinnamoyltransferase	2.3.1.133	K13065	ORTHOMCL14457	0	0	0	0	0	1	1	1	--	--	--	--	--	Spipo3G0022900	Landoltia_punctata_GLEAN_10017797	Lminor_007050.mRNA1
	LAR	leucoanthocyanidin reductase	1.17.1.3	K13081	ORTHOMCL14136	0	0	1	0	0	1	1	0	--	--	OS03G0259400	--	--	Spipo20G0017000	Landoltia_punctata_GLEAN_10006813	--
					Total	0	10	18	18	19	26	36	17
Anthocyanin biosynthesis	UGAT	cyanidin-3-O-glucoside 2''-O-glucuronosyltransferase	2.4.1.254	K12937	ORTHOMCL2305	0	0	1	2	0	1	1	7	--	--	OS07G0672700	GRMZM2G163519;GRMZM2G174192	--	Spipo0G0008700	Landoltia_punctata_GLEAN_10002683	Lminor_015904.mRNA1;Lminor_018276.mRNA1;Lminor_019855.mRNA1;Lminor_019856.mRNA1;Lminor_021234.mRNA1;Lminor_021314.mRNA1;Lminor_021594.mRNA1
	UGT75C1	anthocyanidin 3-O-glucoside 5-O-glucosyltransferase	2.4.1.298	K12338	ORTHOMCL14028	0	0	0	0	0	1	1	1	--	--	--	--	--	Spipo11G0042100	Landoltia_punctata_GLEAN_10002312	Lminor_021443.mRNA1
					Total	0	0	1	2	0	2	2	8
Flavone & flavonol biosynthesis	3MaT2	anthocyanidin 3-O-glucoside-3'',6''-O-dimalonyltransferase	2.3.1.-	K12932	ORTHOMCL415	0	1	1	1	2	6	6	6	--	AT3G29670	OS07G0414000	GRMZM2G316787	ZOSMA_19G01110;ZOSMA_70G00020	Spipo1G0023400;Spipo1G0023600;Spipo1G0023700;Spipo1G0023900;Spipo1G0024100;Spipo26G0008600	Landoltia_punctata_GLEAN_10016330;Landoltia_punctata_GLEAN_10016334;Landoltia_punctata_GLEAN_10022138;Landoltia_punctata_GLEAN_10022139;Landoltia_punctata_GLEAN_10022154;Landoltia_punctata_GLEAN_10022208	Lminor_006168.mRNA1;Lminor_008232.mRNA1;Lminor_011081.mRNA1;Lminor_019691.mRNA1;Lminor_021230.mRNA1;Lminor_021931.mRNA1
	CYP75B1	flavonoid 3'-monooxygenase	1.14.14.82	K05280	ORTHOMCL531	0	1	2	4	3	4	6	1	--	AT5G07990	OS10G0317900;OS10G0320100	GRMZM2G025832;GRMZM2G049424;GRMZM2G160763;GRMZM2G313750	ZOSMA_32G00340;ZOSMA_32G00350;ZOSMA_7G00060	Spipo0G0155000;Spipo0G0160000;Spipo2G0086600;Spipo2G0086700	Landoltia_punctata_GLEAN_10000830;Landoltia_punctata_GLEAN_10002039;Landoltia_punctata_GLEAN_10004738;Landoltia_punctata_GLEAN_10005490;Landoltia_punctata_GLEAN_10005498;Landoltia_punctata_GLEAN_10013218	Lminor_005673.mRNA1
	CYP75B1	flavonoid 3'-monooxygenase	1.14.14.82	K05280	ORTHOMCL11455	0	0	0	0	1	1	2	1	--	--	--	--	ZOSMA_91G00920	Spipo2G0087000	Landoltia_punctata_GLEAN_10005494;Landoltia_punctata_GLEAN_10005495	Lminor_021715.mRNA1
	UGT73C	UDP-glucosyltransferase 73C	2.4.1.-	K13496	ORTHOMCL1204	0	0	1	1	0	3	10	0	--	--	OS03G0808200	GRMZM2G074395	--	Spipo2G0010200;Spipo2G0010400;Spipo2G0010600	Landoltia_punctata_GLEAN_10004816;Landoltia_punctata_GLEAN_10013148;Landoltia_punctata_GLEAN_10013150;Landoltia_punctata_GLEAN_10013235;Landoltia_punctata_GLEAN_10013237;Landoltia_punctata_GLEAN_10013245;Landoltia_punctata_GLEAN_10013249;Landoltia_punctata_GLEAN_10019386;Landoltia_punctata_GLEAN_10019398;Landoltia_punctata_GLEAN_10019399	--
	UGT73C	UDP-glucosyltransferase 73C	2.4.1.-	K13496	ORTHOMCL18661	0	0	0	0	0	1	1	0	--	--	--	--	--	Spipo12G0015600	Landoltia_punctata_GLEAN_10014979	--
					Total	0	2	4	6	6	15	25	8
