# Supplementary material for: Duckweed Evolution: from Land back to Water
Source: Genomics Proteomics Bioinformatics. 2025 Aug 23;23(4):qzaf074. doi: 10.1093/gpbjnl/qzaf074 (PMC12707978; doi:10.1093/gpbjnl/qzaf074)
Supplement: qzaf074_Supplementary_Data [file qzaf074_supplementary_data.zip › Table_S16.xlsx]

## Sheet: Sheet1
Table S16 The number of genes involved in phenylalanine metabolic pathway
					Gene number								Gene ID
Gene	Name	EC	KO	Gene_family_ID	K.flaccidum	A.thaliana	O.Sativa	Z.mays	Z.marina	S.polyrhiza	L.punctata	L.minor	K.flaccidum	A.thaliana	O.Sativa	Z.mays	Z.marina	S.polyrhiza	L.punctata	L.minor
PAL	phenylalanine ammonia-lyase	4.3.1.24	K10775	ORTHOMCL141	1	4	8	12	4	3	4	3	KFL_001040290	AT2G37040;AT3G10340;AT3G53260;AT5G04230	OS02G0626100;OS02G0626400;OS02G0626600;OS02G0627100;OS04G0518100;OS04G0518400;OS05G0427400;OS12G0520200	GRMZM2G029048;GRMZM2G063917;GRMZM2G074604;GRMZM2G081582;GRMZM2G118345;GRMZM2G153871;GRMZM2G160541;GRMZM2G170692;GRMZM2G326335;GRMZM2G334660;GRMZM2G441347;GRMZM2G447436	ZOSMA_115G00180;ZOSMA_445G00020;ZOSMA_49G00480;ZOSMA_69G00670	Spipo11G0025500;Spipo15G0044700;Spipo1G0003500	Landoltia_punctata_GLEAN_10005723;Landoltia_punctata_GLEAN_10019909;Landoltia_punctata_GLEAN_10019910;Landoltia_punctata_GLEAN_10022429	Lminor_011238.mRNA1;Lminor_014505.mRNA1;Lminor_020241.mRNA1
C4H	trans-cinnamate 4-monooxygenase	1.14.13.11	K00487	ORTHOMCL587	0	1	3	4	3	3	4	2	--	AT2G30490	OS02G0467000;OS02G0467600;OS05G0320700	GRMZM2G010468;GRMZM2G028677;GRMZM2G139874;GRMZM2G147245	ZOSMA_144G00200;ZOSMA_48G00790;ZOSMA_56G01120	Spipo12G0063200;Spipo29G0013100;Spipo6G0058400	Landoltia_punctata_GLEAN_10001771;Landoltia_punctata_GLEAN_10010907;Landoltia_punctata_GLEAN_10010909;Landoltia_punctata_GLEAN_10016575	Lminor_006953.mRNA1;Lminor_009231.mRNA1
4CL	4-coumarate-CoA ligase	6.2.1.12	K01904	ORTHOMCL254	1	4	5	4	4	4	3	4	KFL_000160470	AT1G51680;AT1G65060;AT3G21230;AT3G21240	OS02G0177600;OS02G0697400;OS06G0656500;OS08G0245200;OS08G0448000	GRMZM2G054013;GRMZM2G055320;GRMZM2G075333;GRMZM2G174732	ZOSMA_10G00620;ZOSMA_123G00330;ZOSMA_182G00220;ZOSMA_7G01830	Spipo10G0010700;Spipo12G0053800;Spipo5G0006100;Spipo5G0067700	Landoltia_punctata_GLEAN_10003561;Landoltia_punctata_GLEAN_10012385;Landoltia_punctata_GLEAN_10016322	Lminor_006732.mRNA1;Lminor_014849.mRNA1;Lminor_017253.mRNA1;Lminor_020622.mRNA1
				ORTHOMCL11047	0	1	2	1	1	0	0	0	--	AT4G19010	OS08G0143300;OS10G0578950	GRMZM2G433624	ZOSMA_153G00020	--	--	--
				ORTHOMCL38301	0	0	0	1	0	0	0	0	--	--	--	GRMZM2G048522	--	--	--	--
				ORTHOMCL9940	0	1	0	2	0	1	1	1	--	AT1G62940	--	GRMZM2G014651;GRMZM2G145179	--	Spipo12G0064500	Landoltia_punctata_GLEAN_10000962	Lminor_003447.mRNA1
				ORTHOMCL7460	0	1	1	2	2	1	0	1	--	AT4G05160	OS03G0152400	GRMZM2G122787;GRMZM2G174574	ZOSMA_107G00380;ZOSMA_7G00380	Spipo11G0055200	--	Lminor_012171.mRNA1
				Total	1	7	8	10	7	6	4	6
