# Supplementary material for: Duckweed Evolution: from Land back to Water
Source: Genomics Proteomics Bioinformatics. 2025 Aug 23;23(4):qzaf074. doi: 10.1093/gpbjnl/qzaf074 (PMC12707978; doi:10.1093/gpbjnl/qzaf074)
Supplement: qzaf074_Supplementary_Data [file qzaf074_supplementary_data.zip › Table_S17.xlsx]

## Sheet: Sheet1
Table S17 The expanded gene families list of PPR proteins
Note: PPR, pentatricopeptide repeat.
Table S17A The family list of PPR proteins genes
		Gene number								Gene ID
Subfamily	Gene_family_ID	K.flaccidum	A.thaliana	O.Sativa	Z.mays	Z.marina	S.polyrhiza	L.punctata	L.minor	K.flaccidum	A.thaliana	O.Sativa	Z.mays	Z.marina	S.polyrhiza	L.punctata	L.minor
P subfamily	ORTHOMCL10000	0	1	1	1	1	1	1	0	--	AT2G01390	OS10G0358700	GRMZM2G111984	ZOSMA_18G00140	Spipo24G0005300	Landoltia_punctata_GLEAN_10014017	--
	ORTHOMCL10021	0	1	1	1	0	1	1	1	--	AT2G16880	OS03G0201400	GRMZM2G055282	--	Spipo2G0098900	Landoltia_punctata_GLEAN_10005814	Lminor_005239.mRNA1
	ORTHOMCL10022	0	1	1	1	1	1	1	0	--	AT2G17033	OS02G0120000	GRMZM2G164202	ZOSMA_28G00950	Spipo28G0021700	Landoltia_punctata_GLEAN_10003892	--
	ORTHOMCL10023	0	1	1	1	1	1	1	0	--	AT2G17140	OS02G0132100	GRMZM2G154059	ZOSMA_103G00390	Spipo1G0049400	Landoltia_punctata_GLEAN_10021931	--
	ORTHOMCL10024	0	1	0	0	1	1	2	1	--	AT2G17525	--	--	ZOSMA_251G00070	Spipo11G0046900	Landoltia_punctata_GLEAN_10004599;Landoltia_punctata_GLEAN_10004600	Lminor_010058.mRNA1
	ORTHOMCL10140	0	1	1	1	1	1	0	1	--	AT3G09060	OS01G0852900	GRMZM2G436332	ZOSMA_195G00050	Spipo22G0042900	--	Lminor_017797.mRNA1
	ORTHOMCL10166	0	1	1	1	0	1	1	1	--	AT3G16890	OS12G0557800	GRMZM2G420723	--	Spipo6G0049700	Landoltia_punctata_GLEAN_10014568	Lminor_021099.mRNA1
	ORTHOMCL10180	0	1	1	1	1	1	1	0	--	AT3G22670	OS03G0746400	GRMZM2G078416	ZOSMA_56G00120	Spipo9G0001100	Landoltia_punctata_GLEAN_10000138	--
	ORTHOMCL10204	0	1	1	1	0	2	1	0	--	AT3G47530	OS08G0434000	GRMZM2G161368	--	Spipo0G0052400;Spipo11G0047100	Landoltia_punctata_GLEAN_10001227	--
	ORTHOMCL10254	0	1	1	1	1	1	1	0	--	AT4G11690	OS05G0583950	GRMZM2G072600	ZOSMA_93G00740	Spipo22G0037400	Landoltia_punctata_GLEAN_10015621	--
	ORTHOMCL10278	0	1	1	1	0	1	1	1	--	AT4G19440	OS08G0290000	GRMZM2G094090	--	Spipo4G0051000	Landoltia_punctata_GLEAN_10017383	Lminor_018928.mRNA1
	ORTHOMCL10289	0	1	1	1	0	1	1	1	--	AT4G21705	OS07G0598500	GRMZM2G135940	--	Spipo11G0052300	Landoltia_punctata_GLEAN_10005264	Lminor_012299.mRNA1
	ORTHOMCL10369	0	1	1	1	1	1	1	0	--	AT5G18475	OS02G0468500	GRMZM2G329293	ZOSMA_8G00530	Spipo19G0033800	Landoltia_punctata_GLEAN_10006673	--
	ORTHOMCL10405	0	1	1	1	0	1	1	1	--	AT5G43820	OS02G0304800	GRMZM2G059703	--	Spipo23G0043800	Landoltia_punctata_GLEAN_10007137	Lminor_009084.mRNA1
	ORTHOMCL10408	0	1	1	1	0	1	1	1	--	AT5G47360	OS03G0225300	GRMZM2G040828	--	Spipo17G0028400	Landoltia_punctata_GLEAN_10020278	Lminor_021934.mRNA1
	ORTHOMCL10436	0	1	0	1	1	1	1	1	--	AT5G55840	--	GRMZM2G393935	ZOSMA_50G00200	Spipo12G0017400	Landoltia_punctata_GLEAN_10014963	Lminor_001498.mRNA1
	ORTHOMCL10580	0	0	1	1	1	1	1	1	--	--	OS03G0119700	GRMZM2G167568	ZOSMA_573G00040	Spipo14G0057800	Landoltia_punctata_GLEAN_10001055	Lminor_005936.mRNA1
	ORTHOMCL10719	0	0	1	1	1	1	1	0	--	--	OS01G0616800	AC209364.3_FG009	ZOSMA_211G00200	Spipo13G0058000	Landoltia_punctata_GLEAN_10012779	--
	ORTHOMCL10765	0	1	0	1	0	1	1	1	--	AT1G13630	--	GRMZM2G165963	--	Spipo11G0025400	Landoltia_punctata_GLEAN_10005722	Lminor_020926.mRNA1
	ORTHOMCL1077	0	2	2	2	2	2	3	2	--	AT1G15480;AT1G80270	OS01G0280400;OS12G0170100	GRMZM2G005980;GRMZM2G130366	ZOSMA_18G00810;ZOSMA_18G00860	Spipo29G0006000;Spipo3G0022100	Landoltia_punctata_GLEAN_10003444;Landoltia_punctata_GLEAN_10003446;Landoltia_punctata_GLEAN_10017805	Lminor_009311.mRNA1;Lminor_014731.mRNA1
	ORTHOMCL10804	0	1	0	0	0	1	2	1	--	AT1G32415	--	--	--	Spipo17G0002000	Landoltia_punctata_GLEAN_10002469;Landoltia_punctata_GLEAN_10002472	Lminor_015035.mRNA1
	ORTHOMCL10820	0	1	0	1	0	1	1	1	--	AT1G52620	--	GRMZM2G353301	--	Spipo7G0029500	Landoltia_punctata_GLEAN_10019589	Lminor_016291.mRNA1
	ORTHOMCL10859	0	1	0	0	1	1	1	1	--	AT1G79080	--	--	ZOSMA_108G00290	Spipo13G0048200	Landoltia_punctata_GLEAN_10010793	Lminor_002570.mRNA1
	ORTHOMCL10879	0	1	0	0	0	1	1	2	--	AT2G19280	--	--	--	Spipo3G0020400	Landoltia_punctata_GLEAN_10017830	Lminor_005401.mRNA1;Lminor_012933.mRNA1
	ORTHOMCL10941	0	2	0	0	0	1	1	1	--	AT3G02490;AT5G15980	--	--	--	Spipo12G0019900	Landoltia_punctata_GLEAN_10014941	Lminor_014879.mRNA1
	ORTHOMCL11042	0	1	0	0	1	1	1	1	--	AT4G14190	--	--	ZOSMA_5G02470	Spipo7G0059000	Landoltia_punctata_GLEAN_10010803	Lminor_010974.mRNA1
	ORTHOMCL11107	0	1	0	1	0	1	1	1	--	AT5G08310	--	GRMZM2G024435	--	Spipo2G0048200	Landoltia_punctata_GLEAN_10019355	Lminor_022214.mRNA1
	ORTHOMCL11131	0	1	0	0	0	1	2	1	--	AT5G24830	--	--	--	Spipo32G0005500	Landoltia_punctata_GLEAN_10018188;Landoltia_punctata_GLEAN_10018189	Lminor_006228.mRNA1
	ORTHOMCL11159	0	1	0	0	1	1	1	1	--	AT5G53080	--	--	ZOSMA_2G01530	Spipo8G0049800	Landoltia_punctata_GLEAN_10016034	Lminor_003670.mRNA1
	ORTHOMCL11177	0	1	1	1	0	1	1	0	--	AT5G61400	OS09G0417500	GRMZM2G418749	--	Spipo0G0049600	Landoltia_punctata_GLEAN_10014597	--
	ORTHOMCL11294	0	0	1	1	0	1	1	1	--	--	OS03G0795400	GRMZM2G070381	--	Spipo27G0012400	Landoltia_punctata_GLEAN_10004701	Lminor_007000.mRNA1
	ORTHOMCL11303	0	0	1	1	0	1	1	1	--	--	OS06G0705300	GRMZM2G083022	--	Spipo18G0023000	Landoltia_punctata_GLEAN_10016664	Lminor_010176.mRNA1
	ORTHOMCL11321	0	0	1	1	0	1	1	1	--	--	OS06G0700100	GRMZM2G099434	--	Spipo15G0002800	Landoltia_punctata_GLEAN_10014699	Lminor_018396.mRNA1
	ORTHOMCL11352	0	0	1	1	0	1	1	1	--	--	OS02G0321000	GRMZM2G151975	--	Spipo16G0043500	Landoltia_punctata_GLEAN_10013825	Lminor_004708.mRNA1
	ORTHOMCL11357	0	0	1	1	0	1	1	1	--	--	OS03G0159700	GRMZM2G169747	--	Spipo9G0005000	Landoltia_punctata_GLEAN_10018979	Lminor_010613.mRNA1
	ORTHOMCL11591	0	1	0	0	1	1	1	0	--	AT1G06270	--	--	ZOSMA_14G01130	Spipo23G0031900	Landoltia_punctata_GLEAN_10007007	--
	ORTHOMCL11632	0	1	0	0	0	1	1	1	--	AT1G31840	--	--	--	Spipo11G0006800	Landoltia_punctata_GLEAN_10006031	Lminor_008065.mRNA1
	ORTHOMCL12195	0	0	0	1	1	1	1	0	--	--	--	GRMZM2G143858	ZOSMA_86G00160	Spipo11G0042500	Landoltia_punctata_GLEAN_10004559	--
	ORTHOMCL12491	0	0	0	0	1	1	1	1	--	--	--	--	ZOSMA_184G00080	Spipo4G0088600	Landoltia_punctata_GLEAN_10012655	Lminor_010130.mRNA1
	ORTHOMCL14071	0	0	0	0	0	1	1	1	--	--	--	--	--	Spipo31G0004300	Landoltia_punctata_GLEAN_10004000	Lminor_004068.mRNA1
	ORTHOMCL1408	0	3	1	1	4	1	1	3	--	AT3G61520;AT5G28370;AT5G28460	OS06G0249500	GRMZM2G467528	ZOSMA_350G00140;ZOSMA_71G00430;ZOSMA_71G00450;ZOSMA_71G00490	Spipo26G0007200	Landoltia_punctata_GLEAN_10018453	Lminor_016395.mRNA1;Lminor_016486.mRNA1;Lminor_017107.mRNA1
	ORTHOMCL14087	0	0	0	0	0	1	1	1	--	--	--	--	--	Spipo27G0010300	Landoltia_punctata_GLEAN_10004717	Lminor_008090.mRNA1
	ORTHOMCL14131	0	0	0	0	0	1	1	1	--	--	--	--	--	Spipo4G0069800	Landoltia_punctata_GLEAN_10006526	Lminor_008362.mRNA1
	ORTHOMCL14151	0	0	0	0	0	1	1	1	--	--	--	--	--	Spipo6G0012900	Landoltia_punctata_GLEAN_10007311	Lminor_001780.mRNA1
	ORTHOMCL14401	0	0	0	0	0	1	1	1	--	--	--	--	--	Spipo5G0022400	Landoltia_punctata_GLEAN_10015824	Lminor_009335.mRNA1
	ORTHOMCL14445	0	0	0	0	0	1	1	1	--	--	--	--	--	Spipo4G0042200	Landoltia_punctata_GLEAN_10017261	Lminor_000449.mRNA1
	ORTHOMCL14453	0	0	0	0	0	1	1	1	--	--	--	--	--	Spipo3G0044900	Landoltia_punctata_GLEAN_10017595	Lminor_006594.mRNA1
	ORTHOMCL15200	0	1	0	0	0	1	0	0	--	AT4G21170	--	--	--	Spipo7G0014100	--	--
	ORTHOMCL1788	0	1	2	3	1	2	2	2	--	AT5G65560	OS02G0582300;OS06G0690900	GRMZM2G397540;GRMZM2G402779;GRMZM2G435761	ZOSMA_16G01080	Spipo1G0062100;Spipo2G0077000	Landoltia_punctata_GLEAN_10003619;Landoltia_punctata_GLEAN_10021787	Lminor_007352.mRNA1;Lminor_009411.mRNA1
	ORTHOMCL18121	0	0	0	0	0	1	1	0	--	--	--	--	--	Spipo3G0082900	Landoltia_punctata_GLEAN_10003196	--
	ORTHOMCL18544	0	0	0	0	0	1	1	0	--	--	--	--	--	Spipo13G0006300	Landoltia_punctata_GLEAN_10011301	--
	ORTHOMCL18818	0	0	0	0	0	1	1	0	--	--	--	--	--	Spipo15G0044800	Landoltia_punctata_GLEAN_10019918	--
	ORTHOMCL19172	0	0	0	0	0	1	0	1	--	--	--	--	--	Spipo0G0005200	--	Lminor_011090.mRNA1
	ORTHOMCL19386	0	0	0	0	0	1	0	1	--	--	--	--	--	Spipo3G0063400	--	Lminor_021076.mRNA1
	ORTHOMCL201	1	6	3	7	3	4	5	3	KFL_000030310	AT1G09570;AT2G18790;AT4G16250;AT4G16390;AT4G18130;AT5G35840	OS03G0215900;OS03G0309200;OS03G0719800	GRMZM2G057935;GRMZM2G092174;GRMZM2G124532;GRMZM2G128665;GRMZM2G129889;GRMZM2G157727;GRMZM2G181028	ZOSMA_216G00050;ZOSMA_54G00150;ZOSMA_79G00550	Spipo2G0079600;Spipo2G0079900;Spipo6G0014200;Spipo6G0031800	Landoltia_punctata_GLEAN_10003669;Landoltia_punctata_GLEAN_10003670;Landoltia_punctata_GLEAN_10003671;Landoltia_punctata_GLEAN_10007373;Landoltia_punctata_GLEAN_10014438	Lminor_009987.mRNA1;Lminor_010061.mRNA1;Lminor_016135.mRNA1
	ORTHOMCL2317	0	1	1	5	1	1	1	1	--	AT3G16010	OS02G0266200	AC195389.3_FG001;GRMZM2G022787;GRMZM2G340325;GRMZM2G372961;GRMZM5G853950	ZOSMA_97G00620	Spipo18G0009200	Landoltia_punctata_GLEAN_10013582	Lminor_014423.mRNA1
	ORTHOMCL2467	0	2	1	3	1	2	1	1	--	AT1G22830;AT1G71490	OS08G0112400	GRMZM2G073433;GRMZM2G427826;GRMZM2G466578	ZOSMA_83G00310	Spipo32G0007800;Spipo7G0055200	Landoltia_punctata_GLEAN_10018155	Lminor_020827.mRNA1
	ORTHOMCL2531	0	2	1	1	4	1	1	1	--	AT1G55890;AT3G13160	OS01G0785700	GRMZM2G139141	ZOSMA_120G00120;ZOSMA_338G00120;ZOSMA_5G01380;ZOSMA_65G00350	Spipo7G0014700	Landoltia_punctata_GLEAN_10019462	Lminor_022329.mRNA1
	ORTHOMCL2721	1	2	0	0	1	2	2	3	KFL_003390010	AT3G04760;AT3G19120	--	--	ZOSMA_24G00800	Spipo16G0051000;Spipo16G0051100	Landoltia_punctata_GLEAN_10013929;Landoltia_punctata_GLEAN_10013930	Lminor_015476.mRNA1;Lminor_021375.mRNA1;Lminor_022211.mRNA1
	ORTHOMCL3070	0	3	1	2	1	1	1	1	--	AT3G62470;AT3G62540;AT5G14820	OS05G0355200	AC187551.3_FG002;GRMZM2G068323	ZOSMA_11G00660	Spipo7G0014400	Landoltia_punctata_GLEAN_10019405	Lminor_021008.mRNA1
	ORTHOMCL3088	0	1	1	3	1	1	2	1	--	AT1G22960	OS12G0152600	AC206764.4_FG001;GRMZM2G132956;GRMZM2G465444	ZOSMA_2G00810	Spipo0G0002600	Landoltia_punctata_GLEAN_10000045;Landoltia_punctata_GLEAN_10018037	Lminor_018214.mRNA1
	ORTHOMCL3104	0	1	1	1	1	1	2	3	--	AT3G27750	OS01G0158100	AC217965.2_FG012	ZOSMA_118G00270	Spipo6G0066600	Landoltia_punctata_GLEAN_10002276;Landoltia_punctata_GLEAN_10002278	Lminor_004088.mRNA1;Lminor_021683.mRNA1;Lminor_022361.mRNA1
	ORTHOMCL3481	0	1	1	1	1	1	1	4	--	AT2G15630	OS04G0477200	GRMZM2G323309	ZOSMA_20G00790	Spipo4G0002600	Landoltia_punctata_GLEAN_10012265	Lminor_015462.mRNA1;Lminor_015601.mRNA1;Lminor_015711.mRNA1;Lminor_015741.mRNA1
	ORTHOMCL3891	0	2	1	2	1	1	1	2	--	AT4G04790;AT4G21880	OS02G0132600	GRMZM2G406165;GRMZM2G570528	ZOSMA_7G00190	Spipo7G0013000	Landoltia_punctata_GLEAN_10019385	Lminor_010238.mRNA1;Lminor_010239.mRNA1
	ORTHOMCL4080	1	2	1	1	1	1	1	2	KFL_009160020	AT5G21222;AT5G25630	OS01G0228400	GRMZM2G003869	ZOSMA_38G00120	Spipo26G0004600	Landoltia_punctata_GLEAN_10018478	Lminor_006784.mRNA1;Lminor_010487.mRNA1
	ORTHOMCL4280	0	1	1	3	1	1	0	2	--	AT1G02060	OS02G0121900	GRMZM2G059877;GRMZM2G064951;GRMZM2G096665	ZOSMA_4G02090	Spipo1G0077000	--	Lminor_016027.mRNA1;Lminor_018539.mRNA1
	ORTHOMCL4284	0	2	2	1	1	1	1	1	--	AT1G02370;AT4G01990	OS01G0301000;OS01G0301500	GRMZM2G143777	ZOSMA_165G00250	Spipo3G0066500	Landoltia_punctata_GLEAN_10014131	Lminor_004547.mRNA1
	ORTHOMCL4382	0	2	2	2	0	1	1	1	--	AT1G13800;AT2G26790	OS02G0644600;OS11G0659400	GRMZM2G007248;GRMZM2G016382	--	Spipo16G0026400	Landoltia_punctata_GLEAN_10011584	Lminor_016477.mRNA1
	ORTHOMCL4644	0	1	1	2	1	1	2	1	--	AT1G66345	OS01G0170800	GRMZM2G414913;GRMZM5G896145	ZOSMA_31G00370	Spipo5G0071700	Landoltia_punctata_GLEAN_10005347;Landoltia_punctata_GLEAN_10005348	Lminor_018857.mRNA1
	ORTHOMCL4698	0	1	1	1	1	1	1	3	--	AT1G74900	OS02G0679200	GRMZM2G046058	ZOSMA_6G01050	Spipo11G0065400	Landoltia_punctata_GLEAN_10002788	Lminor_018311.mRNA1;Lminor_019943.mRNA1;Lminor_021900.mRNA1
	ORTHOMCL4784	0	2	1	1	1	1	2	1	--	AT2G18520;AT4G36680	OS02G0633200	GRMZM2G165290	ZOSMA_57G00460	Spipo1G0047500	Landoltia_punctata_GLEAN_10021946;Landoltia_punctata_GLEAN_10021947	Lminor_003154.mRNA1
	ORTHOMCL4995	1	1	1	2	1	1	1	1	KFL_001340090	AT3G04260	OS10G0462800	GRMZM2G116526;GRMZM5G846399	ZOSMA_15G01200	Spipo11G0060000	Landoltia_punctata_GLEAN_10002845	Lminor_003768.mRNA1
	ORTHOMCL5042	1	1	2	1	1	1	1	1	KFL_001940240	AT3G09650	OS11G0103000;OS12G0102600	GRMZM2G050697	ZOSMA_351G00190	Spipo23G0031700	Landoltia_punctata_GLEAN_10007010	Lminor_004642.mRNA1
	ORTHOMCL5172	0	2	1	1	1	1	1	2	--	AT3G49730;AT5G65820	OS03G0728200	GRMZM2G092198	ZOSMA_318G00090	Spipo2G0111100	Landoltia_punctata_GLEAN_10003706	Lminor_007805.mRNA1;Lminor_021410.mRNA1
	ORTHOMCL5249	0	1	1	1	1	1	1	3	--	AT3G61360	OS06G0694600	GRMZM2G177845	ZOSMA_244G00090	Spipo10G0009000	Landoltia_punctata_GLEAN_10003577	Lminor_010141.mRNA1;Lminor_012515.mRNA1;Lminor_013626.mRNA1
	ORTHOMCL5553	1	1	1	2	1	1	1	1	KFL_000090780	AT5G12100	OS08G0402600	GRMZM2G095924;GRMZM2G146518	ZOSMA_133G00420	Spipo7G0025500	Landoltia_punctata_GLEAN_10019555	Lminor_011281.mRNA1
	ORTHOMCL5590	0	1	1	1	1	1	1	3	--	AT5G18390	OS08G0525500	GRMZM2G388778	ZOSMA_5G02460	Spipo4G0047300	Landoltia_punctata_GLEAN_10017335	Lminor_021373.mRNA1;Lminor_021961.mRNA1;Lminor_022074.mRNA1
	ORTHOMCL5638	0	1	1	1	1	1	3	1	--	AT5G27270	OS06G0111300	GRMZM2G093291	ZOSMA_54G00200	Spipo5G0068900	Landoltia_punctata_GLEAN_10000588;Landoltia_punctata_GLEAN_10016303;Landoltia_punctata_GLEAN_10016304	Lminor_005883.mRNA1
	ORTHOMCL5648	1	1	1	1	1	1	2	1	KFL_000060600	AT5G35930	OS06G0111600	GRMZM2G393146	ZOSMA_29G01660	Spipo5G0068000	Landoltia_punctata_GLEAN_10016314;Landoltia_punctata_GLEAN_10016315	Lminor_006295.mRNA1
	ORTHOMCL5682	0	1	1	1	1	1	1	3	--	AT5G46100	OS01G0672166	GRMZM2G060516	ZOSMA_183G00370	Spipo14G0024800	Landoltia_punctata_GLEAN_10021301	Lminor_010445.mRNA1;Lminor_021723.mRNA1;Lminor_022184.mRNA1
	ORTHOMCL5684	0	1	1	1	1	1	1	3	--	AT5G46580	OS03G0856100	GRMZM2G438524	ZOSMA_85G00850	Spipo5G0062600	Landoltia_punctata_GLEAN_10016397	Lminor_005346.mRNA1;Lminor_013696.mRNA1;Lminor_015824.mRNA1
	ORTHOMCL5786	0	1	1	1	1	1	3	1	--	AT5G67570	OS05G0315100	GRMZM5G884466	ZOSMA_18G00030	Spipo2G0099400	Landoltia_punctata_GLEAN_10005818;Landoltia_punctata_GLEAN_10005820;Landoltia_punctata_GLEAN_10005821	Lminor_006056.mRNA1
	ORTHOMCL5821	0	0	1	4	1	1	1	1	--	--	OS10G0147250	GRMZM2G095094;GRMZM2G106280;GRMZM2G385352;GRMZM2G440348	ZOSMA_396G00040	Spipo5G0054200	Landoltia_punctata_GLEAN_10016468	Lminor_002389.mRNA1
	ORTHOMCL582	0	2	2	2	3	2	2	7	--	AT2G18940;AT5G02860	OS05G0275000;OS07G0590600	GRMZM2G092739;GRMZM2G177169	ZOSMA_5G00360;ZOSMA_7G00290;ZOSMA_86G00210	Spipo12G0055800;Spipo2G0095100	Landoltia_punctata_GLEAN_10005574;Landoltia_punctata_GLEAN_10013439	Lminor_001681.mRNA1;Lminor_004015.mRNA1;Lminor_020767.mRNA1;Lminor_020841.mRNA1;Lminor_020910.mRNA1;Lminor_020969.mRNA1;Lminor_020976.mRNA1
	ORTHOMCL5875	0	1	1	2	1	1	1	1	--	AT2G36240	OS01G0908800	AC183950.2_FG005;GRMZM2G441089	ZOSMA_5G01760	Spipo7G0035700	Landoltia_punctata_GLEAN_10017925	Lminor_007110.mRNA1
	ORTHOMCL5902	0	1	1	1	1	1	2	1	--	AT5G46680	OS02G0793200	AC205735.3_FG006	ZOSMA_15G00900	Spipo7G0060600	Landoltia_punctata_GLEAN_10008893;Landoltia_punctata_GLEAN_10008894	Lminor_004167.mRNA1
	ORTHOMCL5934	0	2	1	1	1	1	1	1	--	AT1G11630;AT1G61870	OS01G0793200	AC233851.1_FG014	ZOSMA_23G01500	Spipo17G0046700	Landoltia_punctata_GLEAN_10020448	Lminor_003731.mRNA1
	ORTHOMCL6126	0	2	1	1	1	1	1	1	--	AT1G18900;AT1G74750	OS12G0638900	GRMZM2G475897	ZOSMA_12G00520	Spipo2G0059900	Landoltia_punctata_GLEAN_10005101	Lminor_002972.mRNA1
	ORTHOMCL6186	1	1	1	2	1	1	0	1	KFL_001110060	AT1G26460	OS07G0599000	GRMZM2G044023;GRMZM5G873123	ZOSMA_146G00110	Spipo2G0087300	--	Lminor_014063.mRNA1
	ORTHOMCL6373	0	2	1	1	1	1	1	1	--	AT1G55630;AT3G60050	OS10G0506000	GRMZM2G056594	ZOSMA_26G01300	Spipo1G0033400	Landoltia_punctata_GLEAN_10022092	Lminor_001635.mRNA1
	ORTHOMCL6463	0	2	1	1	1	1	1	1	--	AT1G68980;AT1G69290	OS01G0788900	GRMZM2G386261	ZOSMA_33G00180	Spipo0G0118700	Landoltia_punctata_GLEAN_10011059	Lminor_006083.mRNA1
	ORTHOMCL6502	0	1	1	2	1	1	1	1	--	AT1G73400	OS02G0759500	GRMZM2G110952;GRMZM2G161175	ZOSMA_46G00540	Spipo14G0004900	Landoltia_punctata_GLEAN_10021543	Lminor_005940.mRNA1
	ORTHOMCL6575	0	1	1	1	1	1	1	2	--	AT2G01860	OS02G0118000	GRMZM2G428579	ZOSMA_47G00210	Spipo17G0031900	Landoltia_punctata_GLEAN_10020309	Lminor_011222.mRNA1;Lminor_019797.mRNA1
	ORTHOMCL6729	0	2	1	1	1	1	1	1	--	AT2G27800;AT5G27300	OS01G0747600	GRMZM2G317285	ZOSMA_124G00250	Spipo18G0016300	Landoltia_punctata_GLEAN_10004486	Lminor_014189.mRNA1
	ORTHOMCL6809	0	1	1	1	1	1	1	2	--	AT2G37230	OS02G0110400	GRMZM2G074805	ZOSMA_32G00200	Spipo11G0064900	Landoltia_punctata_GLEAN_10002796	Lminor_019942.mRNA1;Lminor_021255.mRNA1
	ORTHOMCL6831	0	2	1	2	0	1	1	1	--	AT2G39230;AT3G54980	OS01G0611900	GRMZM2G064708;GRMZM2G078995	--	Spipo20G0006600	Landoltia_punctata_GLEAN_10011407	Lminor_012572.mRNA1
	ORTHOMCL6969	1	1	1	1	1	1	1	1	KFL_009450020	AT3G04240	OS02G0489550	GRMZM2G025598	ZOSMA_298G00060	Spipo7G0058700	Landoltia_punctata_GLEAN_10008913	Lminor_004029.mRNA1
	ORTHOMCL7000	0	1	1	1	2	1	1	1	--	AT3G06430	OS03G0309800	GRMZM2G341621	ZOSMA_291G00130;ZOSMA_37G00310	Spipo6G0020400	Landoltia_punctata_GLEAN_10007395	Lminor_009605.mRNA1
	ORTHOMCL7115	0	1	1	2	1	1	1	1	--	AT3G18110	OS06G0199100	GRMZM2G053196;GRMZM2G481231	ZOSMA_85G00790	Spipo11G0003600	Landoltia_punctata_GLEAN_10006011	Lminor_010272.mRNA1
	ORTHOMCL715	0	3	2	3	2	3	2	3	--	AT1G27500;AT3G27960;AT4G10840	OS02G0109800;OS02G0708400	GRMZM2G060947;GRMZM2G074957;GRMZM2G147377	ZOSMA_155G00350;ZOSMA_375G00180	Spipo14G0033700;Spipo19G0013200;Spipo26G0025300	Landoltia_punctata_GLEAN_10018273;Landoltia_punctata_GLEAN_10021224	Lminor_001836.mRNA1;Lminor_014845.mRNA1;Lminor_020386.mRNA1
	ORTHOMCL7227	0	1	1	2	1	1	1	1	--	AT3G29290	OS03G0211600	GRMZM2G107805;GRMZM2G171040	ZOSMA_1G03730	Spipo0G0094500	Landoltia_punctata_GLEAN_10011047	Lminor_010455.mRNA1
	ORTHOMCL7282	0	1	1	1	2	1	1	1	--	AT3G48810	OS05G0132000	GRMZM2G023999	ZOSMA_322G00050;ZOSMA_767G00040	Spipo6G0017500	Landoltia_punctata_GLEAN_10007296	Lminor_021616.mRNA1
	ORTHOMCL74409	0	0	0	0	0	1	0	0	--	--	--	--	--	Spipo11G0062900	--	--
	ORTHOMCL74885	0	0	0	0	0	1	0	0	--	--	--	--	--	Spipo15G0016600	--	--
	ORTHOMCL74914	0	0	0	0	0	1	0	0	--	--	--	--	--	Spipo15G0036100	--	--
	ORTHOMCL74915	0	0	0	0	0	1	0	0	--	--	--	--	--	Spipo15G0036200	--	--
	ORTHOMCL75210	0	0	0	0	0	1	0	0	--	--	--	--	--	Spipo18G0016600	--	--
	ORTHOMCL75445	0	0	0	0	0	1	0	0	--	--	--	--	--	Spipo1G0089900	--	--
	ORTHOMCL75446	0	0	0	0	0	1	0	0	--	--	--	--	--	Spipo1G0090000	--	--
	ORTHOMCL7563	0	1	1	2	1	1	1	1	--	AT4G21190	OS01G0757700	GRMZM2G040970;GRMZM2G105827	ZOSMA_31G00040	Spipo0G0133000	Landoltia_punctata_GLEAN_10019972	Lminor_002074.mRNA1
	ORTHOMCL7605	0	1	1	1	1	1	1	2	--	AT4G26680	OS10G0363500	GRMZM2G029514	ZOSMA_80G00540	Spipo2G0078200	Landoltia_punctata_GLEAN_10003628	Lminor_009347.mRNA1;Lminor_015481.mRNA1
	ORTHOMCL76178	0	0	0	0	0	1	0	0	--	--	--	--	--	Spipo28G0021200	--	--
	ORTHOMCL76407	0	0	0	0	0	1	0	0	--	--	--	--	--	Spipo2G0058700	--	--
	ORTHOMCL76664	0	0	0	0	0	1	0	0	--	--	--	--	--	Spipo32G0012300	--	--
	ORTHOMCL7677	1	1	1	1	1	1	1	1	KFL_005020050	AT4G34830	OS10G0181200	GRMZM2G018929	ZOSMA_81G00030	Spipo1G0062700	Landoltia_punctata_GLEAN_10021781	Lminor_001809.mRNA1
	ORTHOMCL76785	0	0	0	0	0	1	0	0	--	--	--	--	--	Spipo3G0063600	--	--
	ORTHOMCL76788	0	0	0	0	0	1	0	0	--	--	--	--	--	Spipo3G0064000	--	--
	ORTHOMCL76789	0	0	0	0	0	1	0	0	--	--	--	--	--	Spipo3G0064100	--	--
	ORTHOMCL76790	0	0	0	0	0	1	0	0	--	--	--	--	--	Spipo3G0064400	--	--
	ORTHOMCL7685	1	1	1	1	1	1	1	1	KFL_001880280	AT4G35850	OS05G0145600	GRMZM2G011491	ZOSMA_58G00830	Spipo13G0037000	Landoltia_punctata_GLEAN_10012679	Lminor_006926.mRNA1
	ORTHOMCL77011	0	0	0	0	0	1	0	0	--	--	--	--	--	Spipo4G0076600	--	--
	ORTHOMCL77081	0	0	0	0	0	1	0	0	--	--	--	--	--	Spipo4G0112500	--	--
	ORTHOMCL77082	0	0	0	0	0	1	0	0	--	--	--	--	--	Spipo4G0112600	--	--
	ORTHOMCL7714	0	1	1	1	1	1	1	2	--	AT4G38150	OS01G0546500	GRMZM2G122344	ZOSMA_186G00170	Spipo10G0016800	Landoltia_punctata_GLEAN_10007476	Lminor_012973.mRNA1;Lminor_012991.mRNA1
	ORTHOMCL77287	0	0	0	0	0	1	0	0	--	--	--	--	--	Spipo6G0015100	--	--
	ORTHOMCL7732	0	1	1	1	1	1	2	1	--	AT4G39620	OS02G0750400	GRMZM2G025409	ZOSMA_289G00360	Spipo4G0021800	Landoltia_punctata_GLEAN_10006245;Landoltia_punctata_GLEAN_10019477	Lminor_010709.mRNA1
	ORTHOMCL77370	0	0	0	0	0	1	0	0	--	--	--	--	--	Spipo6G0043000	--	--
	ORTHOMCL77468	0	0	0	0	0	1	0	0	--	--	--	--	--	Spipo7G0005900	--	--
	ORTHOMCL77471	0	0	0	0	0	1	0	0	--	--	--	--	--	Spipo7G0006300	--	--
	ORTHOMCL7747	1	1	1	1	1	1	1	1	KFL_000050590	AT5G02830	OS03G0284900	GRMZM2G092123	ZOSMA_121G00360	Spipo22G0033600	Landoltia_punctata_GLEAN_10015662	Lminor_008432.mRNA1
	ORTHOMCL77537	0	0	0	0	0	1	0	0	--	--	--	--	--	Spipo7G0029300	--	--
	ORTHOMCL77544	0	0	0	0	0	1	0	0	--	--	--	--	--	Spipo7G0030400	--	--
	ORTHOMCL77545	0	0	0	0	0	1	0	0	--	--	--	--	--	Spipo7G0030500	--	--
	ORTHOMCL7853	0	1	1	2	1	1	1	1	--	AT5G14770	OS02G0824000	GRMZM2G337701;GRMZM2G441687	ZOSMA_159G00310	Spipo1G0031100	Landoltia_punctata_GLEAN_10022123	Lminor_017240.mRNA1
	ORTHOMCL8004	0	1	1	2	1	1	1	1	--	AT5G39710	OS06G0152500	GRMZM2G003742;GRMZM2G098712	ZOSMA_149G00120	Spipo3G0030700	Landoltia_punctata_GLEAN_10017718	Lminor_004064.mRNA1
	ORTHOMCL8090	0	1	1	1	1	1	2	1	--	AT5G50280	OS05G0294600	GRMZM2G012174	ZOSMA_184G00200	Spipo4G0035700	Landoltia_punctata_GLEAN_10006229;Landoltia_punctata_GLEAN_10006230	Lminor_009653.mRNA1
	ORTHOMCL8238	0	1	1	2	1	1	1	1	--	AT5G64320	OS10G0368902	GRMZM2G030263;GRMZM2G365570	ZOSMA_410G00050	Spipo2G0019800	Landoltia_punctata_GLEAN_10000787	Lminor_001440.mRNA1
	ORTHOMCL8412	0	1	1	1	1	1	1	1	--	AT4G19890	OS11G0607100	AC218998.2_FG003	ZOSMA_91G00510	Spipo3G0011400	Landoltia_punctata_GLEAN_10010602	Lminor_017634.mRNA1
	ORTHOMCL8414	0	1	1	1	1	1	1	1	--	AT5G18950	OS03G0363700	AC226368.2_FG006	ZOSMA_79G00710	Spipo9G0037900	Landoltia_punctata_GLEAN_10000511	Lminor_016656.mRNA1
	ORTHOMCL8416	0	1	1	1	1	1	1	1	--	AT1G08610	OS10G0476900	AC233892.1_FG001	ZOSMA_150G00020	Spipo17G0049500	Landoltia_punctata_GLEAN_10020490	Lminor_022124.mRNA1
	ORTHOMCL8433	0	1	1	1	1	1	1	1	--	AT1G01970	OS07G0661900	GRMZM2G137064	ZOSMA_156G00310	Spipo11G0001700	Landoltia_punctata_GLEAN_10005290	Lminor_005221.mRNA1
	ORTHOMCL8435	0	1	1	1	1	1	1	1	--	AT1G02150	OS04G0544400	GRMZM2G076950	ZOSMA_30G00470	Spipo17G0007300	Landoltia_punctata_GLEAN_10020060	Lminor_002948.mRNA1
	ORTHOMCL8437	0	1	1	1	1	1	1	1	--	AT1G02420	OS03G0208600	GRMZM2G464510	ZOSMA_92G00420	Spipo14G0039500	Landoltia_punctata_GLEAN_10021144	Lminor_006869.mRNA1
	ORTHOMCL8442	0	1	1	1	1	1	1	1	--	AT1G03100	OS10G0422566	GRMZM2G168240	ZOSMA_74G01000	Spipo24G0025200	Landoltia_punctata_GLEAN_10013705	Lminor_001918.mRNA1
	ORTHOMCL8457	0	1	1	1	1	1	1	1	--	AT1G05600	OS01G0913800	GRMZM2G170941	ZOSMA_375G00230	Spipo1G0058200	Landoltia_punctata_GLEAN_10021835	Lminor_006635.mRNA1
	ORTHOMCL8459	0	1	1	1	1	1	1	1	--	AT1G05670	OS07G0513200	GRMZM2G168679	ZOSMA_33G00350	Spipo23G0026300	Landoltia_punctata_GLEAN_10018075	Lminor_013043.mRNA1
	ORTHOMCL8467	0	1	1	1	1	1	1	1	--	AT1G06710	OS04G0488500	GRMZM2G021710	ZOSMA_1G01310	Spipo9G0053800	Landoltia_punctata_GLEAN_10018817	Lminor_018132.mRNA1
	ORTHOMCL8469	0	1	1	1	1	1	1	1	--	AT1G07740	OS05G0548600	GRMZM2G475980	ZOSMA_109G00520	Spipo27G0016400	Landoltia_punctata_GLEAN_10004680	Lminor_009109.mRNA1
	ORTHOMCL8483	0	1	0	2	1	1	1	1	--	AT1G09680	--	GRMZM2G030426;GRMZM2G168968	ZOSMA_2G02500	Spipo2G0020900	Landoltia_punctata_GLEAN_10001656	Lminor_009787.mRNA1
	ORTHOMCL8485	0	1	1	1	1	1	1	1	--	AT1G09820	OS10G0484300	GRMZM5G818978	ZOSMA_259G00060	Spipo11G0004100	Landoltia_punctata_GLEAN_10006015	Lminor_010273.mRNA1
	ORTHOMCL8487	0	1	1	1	1	1	1	1	--	AT1G09900	OS02G0565400	GRMZM2G127963	ZOSMA_87G00940	Spipo21G0043500	Landoltia_punctata_GLEAN_10000275	Lminor_022080.mRNA1
	ORTHOMCL8491	0	1	1	1	1	1	1	1	--	AT1G10270	OS05G0365500	GRMZM2G164018	ZOSMA_87G00070	Spipo13G0018300	Landoltia_punctata_GLEAN_10020642	Lminor_021675.mRNA1
	ORTHOMCL8492	0	1	1	1	1	1	1	1	--	AT1G10330	OS05G0271900	GRMZM2G480380	ZOSMA_88G00610	Spipo8G0068700	Landoltia_punctata_GLEAN_10016258	Lminor_003775.mRNA1
	ORTHOMCL8496	0	1	1	1	1	1	1	1	--	AT1G10910	OS01G0559500	GRMZM2G093098	ZOSMA_172G00330	Spipo21G0028800	Landoltia_punctata_GLEAN_10020521	Lminor_005008.mRNA1
	ORTHOMCL8508	0	1	1	1	1	1	1	1	--	AT1G13040	OS07G0688100	GRMZM2G327042	ZOSMA_314G00030	Spipo3G0052000	Landoltia_punctata_GLEAN_10014281	Lminor_004571.mRNA1
	ORTHOMCL8539	0	1	1	1	1	1	1	1	--	AT1G19520	OS02G0611400	GRMZM2G035477	ZOSMA_28G00170	Spipo20G0014000	Landoltia_punctata_GLEAN_10011483	Lminor_009679.mRNA1
	ORTHOMCL8567	0	1	1	1	1	1	0	2	--	AT1G26500	OS07G0599201	GRMZM2G019571	ZOSMA_265G00170	Spipo2G0087200	--	Lminor_009017.mRNA1;Lminor_014062.mRNA1
	ORTHOMCL8587	0	1	1	1	1	1	1	1	--	AT1G30290	OS12G0615600	GRMZM2G480381	ZOSMA_30G00780	Spipo8G0027500	Landoltia_punctata_GLEAN_10004818	Lminor_022271.mRNA1
	ORTHOMCL8589	0	1	1	1	1	1	1	1	--	AT1G30610	OS01G0674700	GRMZM2G059449	ZOSMA_9G01330	Spipo8G0022900	Landoltia_punctata_GLEAN_10004832	Lminor_014225.mRNA1
	ORTHOMCL8639	0	1	1	1	1	1	1	1	--	AT1G51965	OS02G0226900	GRMZM2G085718	ZOSMA_11G00560	Spipo21G0033100	Landoltia_punctata_GLEAN_10017922	Lminor_014234.mRNA1
	ORTHOMCL8649	0	1	1	1	1	1	1	1	--	AT1G53330	OS05G0207200	GRMZM2G127015	ZOSMA_53G00570	Spipo14G0030200	Landoltia_punctata_GLEAN_10021252	Lminor_017934.mRNA1
	ORTHOMCL8669	0	1	1	1	1	1	1	1	--	AT1G60770	OS04G0320200	GRMZM2G350319	ZOSMA_21G00440	Spipo18G0021200	Landoltia_punctata_GLEAN_10016678	Lminor_014709.mRNA1
	ORTHOMCL8718	0	1	1	1	1	1	1	1	--	AT1G71060	OS01G0505500	GRMZM2G160887	ZOSMA_35G00440	Spipo14G0039600	Landoltia_punctata_GLEAN_10021138	Lminor_006870.mRNA1
	ORTHOMCL8719	0	1	1	1	1	1	1	1	--	AT1G71210	OS02G0127600	GRMZM2G039254	ZOSMA_92G00820	Spipo5G0057900	Landoltia_punctata_GLEAN_10016437	Lminor_016993.mRNA1
	ORTHOMCL8728	0	1	1	1	1	1	1	1	--	AT1G73710	OS07G0472100	GRMZM2G162082	ZOSMA_68G00560	Spipo0G0062100	Landoltia_punctata_GLEAN_10011912	Lminor_011535.mRNA1
	ORTHOMCL8743	1	1	0	1	1	1	1	1	KFL_006510040	AT1G76280	--	GRMZM2G358768	ZOSMA_217G00200	Spipo12G0061400	Landoltia_punctata_GLEAN_10013508	Lminor_011325.mRNA1
	ORTHOMCL8749	0	1	1	1	1	1	1	1	--	AT1G77360	OS03G0761300	GRMZM2G389645	ZOSMA_205G00070	Spipo12G0039900	Landoltia_punctata_GLEAN_10002540	Lminor_006325.mRNA1
	ORTHOMCL8750	0	1	1	1	1	1	1	1	--	AT1G77405	OS03G0736200	GRMZM2G147900	ZOSMA_46G00750	Spipo2G0061300	Landoltia_punctata_GLEAN_10005114	Lminor_013803.mRNA1
	ORTHOMCL8757	0	1	1	1	1	1	1	1	--	AT1G79490	OS04G0612800	GRMZM2G345667	ZOSMA_175G00210	Spipo7G0027000	Landoltia_punctata_GLEAN_10019569	Lminor_014645.mRNA1
	ORTHOMCL8763	0	1	1	3	0	1	0	1	--	AT1G80150	OS08G0499800	GRMZM2G117988;GRMZM2G326627;GRMZM2G385851	--	Spipo21G0003400	--	Lminor_002452.mRNA1
	ORTHOMCL8765	0	1	1	1	1	1	1	1	--	AT1G80550	OS04G0643700	GRMZM2G023071	ZOSMA_19G00070	Spipo0G0147000	Landoltia_punctata_GLEAN_10007482	Lminor_007379.mRNA1
	ORTHOMCL8767	0	1	1	1	1	1	1	1	--	AT1G80880	OS08G0272200	GRMZM2G123959	ZOSMA_45G00240	Spipo28G0012200	Landoltia_punctata_GLEAN_10015394	Lminor_021056.mRNA1
	ORTHOMCL8786	0	1	1	2	0	1	1	1	--	AT2G06000	OS04G0446100	GRMZM2G021319;GRMZM2G092762	--	Spipo2G0029500	Landoltia_punctata_GLEAN_10013138	Lminor_005099.mRNA1
	ORTHOMCL8793	0	1	1	1	1	1	1	1	--	AT2G15820	OS02G0702000	GRMZM2G325019	ZOSMA_81G00380	Spipo0G0008000	Landoltia_punctata_GLEAN_10002674	Lminor_020503.mRNA1
	ORTHOMCL8794	0	1	1	1	1	1	1	1	--	AT2G15980	OS12G0407900	GRMZM2G396752	ZOSMA_7G01280	Spipo3G0112900	Landoltia_punctata_GLEAN_10003246	Lminor_002645.mRNA1
	ORTHOMCL8799	0	1	1	1	1	1	1	1	--	AT2G17670	OS02G0119700	GRMZM2G006234	ZOSMA_180G00110	Spipo1G0076100	Landoltia_punctata_GLEAN_10021642	Lminor_016941.mRNA1
	ORTHOMCL8849	0	1	1	1	1	1	1	1	--	AT2G30780	OS05G0407900	GRMZM2G080898	ZOSMA_164G00060	Spipo3G0045100	Landoltia_punctata_GLEAN_10017597	Lminor_016075.mRNA1
	ORTHOMCL8851	0	1	1	1	1	1	1	1	--	AT2G31400	OS12G0562300	GRMZM2G432850	ZOSMA_6G00400	Spipo3G0069700	Landoltia_punctata_GLEAN_10005676	Lminor_005250.mRNA1
	ORTHOMCL8854	1	1	1	0	1	1	1	1	KFL_000770150	AT2G32230	OS04G0692500	--	ZOSMA_146G00650	Spipo0G0090800	Landoltia_punctata_GLEAN_10007216	Lminor_014072.mRNA1
	ORTHOMCL8882	0	1	1	1	1	1	1	1	--	AT2G38420	OS12G0109900	GRMZM2G089936	ZOSMA_121G00200	Spipo6G0061300	Landoltia_punctata_GLEAN_10010882	Lminor_021331.mRNA1
	ORTHOMCL8951	0	1	1	1	1	1	1	1	--	AT3G02650	OS01G0897500	GRMZM2G118362	ZOSMA_125G00240	Spipo9G0047900	Landoltia_punctata_GLEAN_10018757	Lminor_008728.mRNA1
	ORTHOMCL8958	0	1	1	1	1	1	1	1	--	AT3G04130	OS02G0601600	GRMZM2G308189	ZOSMA_87G00790	Spipo4G0032300	Landoltia_punctata_GLEAN_10006343	Lminor_009556.mRNA1
	ORTHOMCL8975	0	1	1	1	1	1	1	1	--	AT3G06920	OS07G0249100	GRMZM2G086757	ZOSMA_214G00090	Spipo21G0019600	Landoltia_punctata_GLEAN_10015190	Lminor_004096.mRNA1
	ORTHOMCL9011	0	1	1	1	1	1	1	1	--	AT3G14580	OS04G0618050	GRMZM2G145480	ZOSMA_96G00430	Spipo19G0006100	Landoltia_punctata_GLEAN_10017094	Lminor_020801.mRNA1
	ORTHOMCL9016	0	1	1	1	1	1	1	1	--	AT3G15200	OS01G0151900	GRMZM2G421690	ZOSMA_425G00010	Spipo5G0076700	Landoltia_punctata_GLEAN_10005310	Lminor_014075.mRNA1
	ORTHOMCL9030	0	1	1	1	1	1	1	1	--	AT3G18020	OS07G0674300	GRMZM2G312434	ZOSMA_271G00170	Spipo11G0000100	Landoltia_punctata_GLEAN_10001630	Lminor_021203.mRNA1
	ORTHOMCL9059	0	1	1	1	1	1	1	1	--	AT3G23020	OS03G0162900	GRMZM2G031718	ZOSMA_121G00040	Spipo2G0055700	Landoltia_punctata_GLEAN_10003853	Lminor_008257.mRNA1
	ORTHOMCL9069	0	1	1	1	1	1	1	1	--	AT3G25210	OS06G0184866	GRMZM2G016866	ZOSMA_132G00370	Spipo28G0012300	Landoltia_punctata_GLEAN_10015395	Lminor_015114.mRNA1
	ORTHOMCL9091	0	1	1	1	1	1	1	1	--	AT3G42630	OS08G0520200	GRMZM2G166407	ZOSMA_144G00220	Spipo12G0063900	Landoltia_punctata_GLEAN_10000972	Lminor_006976.mRNA1
	ORTHOMCL9100	0	1	1	1	1	1	1	1	--	AT3G46610	OS12G0283900	GRMZM2G056116	ZOSMA_95G00700	Spipo0G0122900	Landoltia_punctata_GLEAN_10011388	Lminor_003946.mRNA1
	ORTHOMCL9101	0	1	1	1	1	1	1	1	--	AT3G46870	OS07G0549200	GRMZM2G063263	ZOSMA_237G00190	Spipo0G0119600	Landoltia_punctata_GLEAN_10019460	Lminor_010183.mRNA1
	ORTHOMCL9108	0	1	1	1	1	1	1	1	--	AT3G48250	OS01G0970900	GRMZM5G838388	ZOSMA_92G00310	Spipo0G0118900	Landoltia_punctata_GLEAN_10017242	Lminor_021817.mRNA1
	ORTHOMCL9112	0	1	1	1	1	1	1	1	--	AT3G49240	OS11G0433600	GRMZM2G074599	ZOSMA_2G01580	Spipo26G0027700	Landoltia_punctata_GLEAN_10018235	Lminor_015398.mRNA1
	ORTHOMCL9133	0	1	1	1	1	1	1	1	--	AT3G53170	OS03G0115300	GRMZM2G440537	ZOSMA_97G00180	Spipo5G0064000	Landoltia_punctata_GLEAN_10016370	Lminor_004898.mRNA1
	ORTHOMCL9137	0	1	1	1	1	1	1	1	--	AT3G53700	OS03G0597200	GRMZM2G150030	ZOSMA_42G00080	Spipo29G0022700	Landoltia_punctata_GLEAN_10012898	Lminor_021305.mRNA1
	ORTHOMCL9155	0	1	1	1	1	1	1	1	--	AT3G58590	OS01G0754700	GRMZM2G352234	ZOSMA_122G00200	Spipo31G0000700	Landoltia_punctata_GLEAN_10004442	Lminor_002032.mRNA1
	ORTHOMCL9158	0	1	1	1	1	1	1	1	--	AT3G59040	OS08G0191900	GRMZM2G005938	ZOSMA_170G00550	Spipo8G0028000	Landoltia_punctata_GLEAN_10006986	Lminor_002622.mRNA1
	ORTHOMCL9184	0	1	1	1	1	1	1	1	--	AT4G01570	OS03G0712900	GRMZM2G066749	ZOSMA_87G00400	Spipo17G0011800	Landoltia_punctata_GLEAN_10020106	Lminor_010540.mRNA1
	ORTHOMCL9195	0	1	1	1	1	1	1	1	--	AT4G02820	OS12G0527900	GRMZM2G105229	ZOSMA_139G00340	Spipo3G0048700	Landoltia_punctata_GLEAN_10004527	Lminor_006113.mRNA1
	ORTHOMCL9243	0	1	1	1	1	1	1	1	--	AT4G17616	OS07G0495300	GRMZM2G104288	ZOSMA_23G00370	Spipo11G0014900	Landoltia_punctata_GLEAN_10004124	Lminor_014970.mRNA1
	ORTHOMCL9258	0	1	1	1	1	1	1	1	--	AT4G20090	OS06G0499301	GRMZM2G110851	ZOSMA_39G00200	Spipo11G0023100	Landoltia_punctata_GLEAN_10005757	Lminor_021541.mRNA1
	ORTHOMCL9260	0	1	1	1	1	1	1	1	--	AT4G20740	OS07G0179000	GRMZM2G406746	ZOSMA_4G00830	Spipo6G0035000	Landoltia_punctata_GLEAN_10014398	Lminor_010073.mRNA1
	ORTHOMCL9291	0	1	1	1	1	1	1	1	--	AT4G28010	OS07G0621100	GRMZM2G016844	ZOSMA_185G00560	Spipo24G0016000	Landoltia_punctata_GLEAN_10013638	Lminor_016784.mRNA1
	ORTHOMCL9308	0	1	1	1	1	1	1	1	--	AT4G31850	OS10G0421800	GRMZM2G372632	ZOSMA_132G00390	Spipo10G0014000	Landoltia_punctata_GLEAN_10007513	Lminor_021325.mRNA1
	ORTHOMCL9353	0	1	1	1	1	1	1	1	--	AT5G01110	OS03G0165100	GRMZM2G169280	ZOSMA_323G00010	Spipo1G0032400	Landoltia_punctata_GLEAN_10022107	Lminor_005705.mRNA1
	ORTHOMCL9364	0	1	1	1	1	1	1	1	--	AT5G03560	OS06G0308200	GRMZM2G119383	ZOSMA_122G00330	Spipo6G0013600	Landoltia_punctata_GLEAN_10007378	Lminor_021452.mRNA1
	ORTHOMCL9374	0	1	1	1	1	1	1	1	--	AT5G06400	OS12G0456100	GRMZM2G459715	ZOSMA_486G00150	Spipo2G0002100	Landoltia_punctata_GLEAN_10013289	Lminor_004259.mRNA1
	ORTHOMCL9390	1	1	1	1	1	1	1	0	KFL_002300100	AT5G10690	OS09G0431600	GRMZM2G019901	ZOSMA_58G00230	Spipo28G0018600	Landoltia_punctata_GLEAN_10004872	--
	ORTHOMCL9397	0	1	1	1	1	1	1	1	--	AT5G11310	OS01G0506100	GRMZM2G107437	ZOSMA_110G00240	Spipo21G0009900	Landoltia_punctata_GLEAN_10015289	Lminor_012798.mRNA1
	ORTHOMCL9412	0	1	1	1	1	1	1	1	--	AT5G13770	OS04G0583101	GRMZM2G076771	ZOSMA_16G01000	Spipo1G0097000	Landoltia_punctata_GLEAN_10003345	Lminor_003054.mRNA1
	ORTHOMCL9413	0	1	1	1	1	1	1	1	--	AT5G14080	OS03G0782900	GRMZM2G131820	ZOSMA_69G00700	Spipo4G0028900	Landoltia_punctata_GLEAN_10006310	Lminor_003087.mRNA1
	ORTHOMCL9419	0	1	1	1	1	1	1	1	--	AT5G15010	OS01G0816000	GRMZM2G069078	ZOSMA_18G01060	Spipo0G0110600	Landoltia_punctata_GLEAN_10020903	Lminor_016681.mRNA1
	ORTHOMCL9420	0	1	1	1	1	1	1	1	--	AT5G15280	OS03G0168400	GRMZM2G362942	ZOSMA_306G00050	Spipo4G0025900	Landoltia_punctata_GLEAN_10006279	Lminor_013977.mRNA1
	ORTHOMCL9425	0	1	1	1	1	1	1	1	--	AT5G16420	OS06G0125300	GRMZM2G099278	ZOSMA_54G00750	Spipo3G0100200	Landoltia_punctata_GLEAN_10011739	Lminor_002723.mRNA1
	ORTHOMCL9471	0	1	1	2	1	1	1	0	--	AT5G27460	OS02G0796400	GRMZM2G066456;GRMZM2G320041	ZOSMA_25G00980	Spipo4G0014000	Landoltia_punctata_GLEAN_10000988	--
	ORTHOMCL9484	0	1	1	1	1	1	1	1	--	AT5G38730	OS02G0827900	GRMZM2G145128	ZOSMA_283G00120	Spipo16G0033200	Landoltia_punctata_GLEAN_10001792	Lminor_002063.mRNA1
	ORTHOMCL9487	0	1	1	1	1	1	1	1	--	AT5G39980	OS01G0833000	GRMZM2G475743	ZOSMA_112G00310	Spipo31G0013500	Landoltia_punctata_GLEAN_10002925	Lminor_021131.mRNA1
	ORTHOMCL9489	0	1	1	1	1	1	1	1	--	AT5G40400	OS01G0546700	GRMZM2G167422	ZOSMA_32G01000	Spipo19G0012300	Landoltia_punctata_GLEAN_10017093	Lminor_020600.mRNA1
	ORTHOMCL9526	0	1	1	1	1	1	1	1	--	AT5G48730	OS06G0172000	GRMZM2G071162	ZOSMA_92G00230	Spipo4G0041900	Landoltia_punctata_GLEAN_10017257	Lminor_018829.mRNA1
	ORTHOMCL9565	0	1	1	1	1	1	1	1	--	AT5G57250	OS01G0263400	GRMZM2G089959	ZOSMA_50G00480	Spipo28G0023300	Landoltia_punctata_GLEAN_10003898	Lminor_009138.mRNA1
	ORTHOMCL9583	0	1	1	1	1	1	1	1	--	AT5G60960	OS07G0603900	GRMZM2G021567	ZOSMA_16G00170	Spipo8G0017400	Landoltia_punctata_GLEAN_10001718	Lminor_011118.mRNA1
	ORTHOMCL9585	0	1	1	1	1	1	1	1	--	AT5G61370	OS10G0422300	GRMZM2G035664	ZOSMA_427G00110	Spipo11G0024100	Landoltia_punctata_GLEAN_10005750	Lminor_011037.mRNA1
	ORTHOMCL9609	0	1	1	1	1	1	1	1	--	AT5G66631	OS01G0167750	GRMZM2G447857	ZOSMA_307G00180	Spipo1G0010300	Landoltia_punctata_GLEAN_10022354	Lminor_014032.mRNA1
	ORTHOMCL9633	0	0	1	2	1	1	1	1	--	--	OS08G0369200	GRMZM2G018757;GRMZM5G871621	ZOSMA_27G00540	Spipo13G0023900	Landoltia_punctata_GLEAN_10020709	Lminor_020766.mRNA1
	ORTHOMCL9677	0	0	2	1	1	1	1	1	--	--	OS09G0532500;OS09G0532800	GRMZM2G100058	ZOSMA_171G00220	Spipo0G0091800	Landoltia_punctata_GLEAN_10003417	Lminor_021336.mRNA1
	ORTHOMCL9716	0	0	1	1	1	1	1	2	--	--	OS03G0336000	GRMZM2G353195	ZOSMA_261G00190	Spipo18G0037500	Landoltia_punctata_GLEAN_10000354	Lminor_007103.mRNA1;Lminor_017289.mRNA1
	ORTHOMCL9776	0	1	1	1	1	1	1	0	--	AT1G79540	OS09G0110200	AC210169.3_FG002	ZOSMA_122G00030	Spipo4G0052100	Landoltia_punctata_GLEAN_10017492	--
	ORTHOMCL9794	0	1	1	1	0	1	1	1	--	AT2G02150	OS06G0565000	AC234175.1_FG010	--	Spipo11G0035600	Landoltia_punctata_GLEAN_10003405	Lminor_020125.mRNA1
	ORTHOMCL9805	0	1	1	1	1	1	0	1	--	AT1G03560	OS07G0491500	GRMZM2G106384	ZOSMA_310G00010	Spipo7G0000600	--	Lminor_001581.mRNA1
	ORTHOMCL9814	0	1	0	1	1	1	1	1	--	AT1G07590	--	GRMZM2G145130	ZOSMA_106G00220	Spipo2G0082300	Landoltia_punctata_GLEAN_10003642	Lminor_017409.mRNA1
	ORTHOMCL9832	0	1	1	1	0	1	1	1	--	AT1G11900	OS05G0481800	GRMZM2G163440	--	Spipo29G0020100	Landoltia_punctata_GLEAN_10012927	Lminor_013123.mRNA1
	ORTHOMCL9862	0	1	1	1	1	1	0	1	--	AT1G20300	OS09G0542800	GRMZM2G108981	ZOSMA_11G01220	Spipo1G0070700	--	Lminor_007069.mRNA1
	ORTHOMCL9895	0	1	1	1	1	1	1	0	--	AT1G31790	OS07G0244400	GRMZM2G333142	ZOSMA_122G00350	Spipo3G0082300	Landoltia_punctata_GLEAN_10003198	--
	ORTHOMCL9923	0	1	0	1	1	1	1	1	--	AT1G52640	--	GRMZM2G039155	ZOSMA_4G01500	Spipo21G0007800	Landoltia_punctata_GLEAN_10015306	Lminor_001697.mRNA1
	ORTHOMCL9938	0	1	1	0	1	1	1	1	--	AT1G62350	OS03G0297700	--	ZOSMA_240G00100	Spipo29G0016500	Landoltia_punctata_GLEAN_10012982	Lminor_002105.mRNA1
	ORTHOMCL9974	0	1	1	1	1	1	1	0	--	AT1G74580	OS07G0101200	GRMZM2G438456	ZOSMA_127G00140	Spipo20G0035500	Landoltia_punctata_GLEAN_10004343	--
PLS subfamily	ORTHOMCL10006	0	1	1	1	1	1	1	0	--	AT2G02980	OS03G0795200	GRMZM2G099604	ZOSMA_3G01910	Spipo15G0007600	Landoltia_punctata_GLEAN_10014629	--
	ORTHOMCL10031	0	1	1	1	1	1	1	0	--	AT2G20540	OS05G0439300	GRMZM2G474929	ZOSMA_59G00820	Spipo9G0039100	Landoltia_punctata_GLEAN_10018663	--
	ORTHOMCL10037	0	1	1	1	1	1	1	0	--	AT2G22410	OS10G0400250	GRMZM2G094999	ZOSMA_2G01360	Spipo5G0057100	Landoltia_punctata_GLEAN_10016422	--
	ORTHOMCL10068	0	1	1	1	1	1	1	0	--	AT2G33760	OS12G0181900	GRMZM2G137894	ZOSMA_474G00080	Spipo8G0014700	Landoltia_punctata_GLEAN_10004778	--
	ORTHOMCL10072	0	1	1	1	1	1	1	0	--	AT2G35030	OS11G0433101	GRMZM2G376918	ZOSMA_207G00030	Spipo28G0018900	Landoltia_punctata_GLEAN_10004874	--
	ORTHOMCL10077	0	1	1	1	1	1	1	0	--	AT2G36730	OS09G0412900	GRMZM2G085089	ZOSMA_30G00330	Spipo4G0024700	Landoltia_punctata_GLEAN_10005449	--
	ORTHOMCL10081	0	1	1	1	1	1	1	0	--	AT2G37310	OS03G0283500	GRMZM2G041955	ZOSMA_302G00030	Spipo29G0020000	Landoltia_punctata_GLEAN_10012928	--
	ORTHOMCL10100	0	1	1	1	1	1	1	0	--	AT2G41080	OS03G0816600	GRMZM5G849971	ZOSMA_74G01120	Spipo23G0007600	Landoltia_punctata_GLEAN_10012218	--
	ORTHOMCL10112	0	1	1	1	0	1	1	1	--	AT2G46050	OS07G0259400	GRMZM2G154743	--	Spipo16G0040600	Landoltia_punctata_GLEAN_10013799	Lminor_003030.mRNA1
	ORTHOMCL10121	0	1	1	1	1	1	1	0	--	AT3G02330	OS10G0558600	GRMZM2G304965	ZOSMA_24G01090	Spipo12G0014800	Landoltia_punctata_GLEAN_10014996	--
	ORTHOMCL10126	0	1	1	1	1	1	0	1	--	AT3G04750	OS03G0743200	GRMZM2G149681	ZOSMA_54G00620	Spipo3G0093900	--	Lminor_005368.mRNA1
	ORTHOMCL10127	0	1	1	0	1	1	1	1	--	AT3G05240	OS08G0511000	--	ZOSMA_45G00570	Spipo12G0038700	Landoltia_punctata_GLEAN_10002526	Lminor_011450.mRNA1
	ORTHOMCL10147	0	1	1	1	1	1	1	0	--	AT3G11460	OS01G0819800	GRMZM2G399433	ZOSMA_117G00540	Spipo15G0025900	Landoltia_punctata_GLEAN_10019714	--
	ORTHOMCL10161	0	1	1	1	1	1	1	0	--	AT3G15130	OS04G0686500	GRMZM2G447090	ZOSMA_59G00830	Spipo4G0109400	Landoltia_punctata_GLEAN_10012464	--
	ORTHOMCL10176	0	1	1	1	1	1	1	0	--	AT3G20730	OS04G0628200	GRMZM2G000674	ZOSMA_193G00530	Spipo0G0005300	Landoltia_punctata_GLEAN_10002640	--
	ORTHOMCL10177	0	1	1	1	1	1	1	0	--	AT3G21470	OS01G0880900	GRMZM2G126664	ZOSMA_60G00430	Spipo4G0093300	Landoltia_punctata_GLEAN_10012614	--
	ORTHOMCL10184	0	1	1	1	1	1	1	0	--	AT3G24000	OS10G0444500	GRMZM2G111780	ZOSMA_6G01280	Spipo3G0023900	Landoltia_punctata_GLEAN_10017788	--
	ORTHOMCL10193	0	1	1	1	1	1	1	0	--	AT3G25970	OS08G0375800	GRMZM2G168170	ZOSMA_36G00360	Spipo12G0050300	Landoltia_punctata_GLEAN_10013382	--
	ORTHOMCL10197	0	1	1	1	0	1	1	1	--	AT3G26540	OS04G0436800	GRMZM2G341216	--	Spipo9G0045000	Landoltia_punctata_GLEAN_10018732	Lminor_012269.mRNA1
	ORTHOMCL10202	0	1	1	1	1	1	1	0	--	AT3G46790	OS01G0848300	GRMZM2G380195	ZOSMA_239G00190	Spipo7G0022800	Landoltia_punctata_GLEAN_10019527	--
	ORTHOMCL10204	0	1	1	1	0	2	1	0	--	AT3G47530	OS08G0434000	GRMZM2G161368	--	Spipo0G0052400;Spipo11G0047100	Landoltia_punctata_GLEAN_10001227	--
	ORTHOMCL10206	0	1	1	1	1	1	1	0	--	AT3G47840	OS05G0581300	GRMZM5G851564	ZOSMA_85G00230	Spipo3G0057600	Landoltia_punctata_GLEAN_10014222	--
	ORTHOMCL10211	0	1	0	0	1	1	1	2	--	AT3G49740	--	--	ZOSMA_114G00410	Spipo2G0111300	Landoltia_punctata_GLEAN_10003707	Lminor_007400.mRNA1;Lminor_020742.mRNA1
	ORTHOMCL10215	0	1	1	1	0	1	1	1	--	AT3G51320	OS05G0107000	GRMZM6G163181	--	Spipo11G0062800	Landoltia_punctata_GLEAN_10002812	Lminor_019794.mRNA1
	ORTHOMCL10261	0	1	1	1	1	1	1	0	--	AT4G14850	OS11G0583200	GRMZM2G053384	ZOSMA_87G01080	Spipo2G0013200	Landoltia_punctata_GLEAN_10013185	--
	ORTHOMCL10265	0	1	1	1	1	1	0	1	--	AT4G15720	OS12G0163600	GRMZM2G001466	ZOSMA_74G00490	Spipo22G0011800	--	Lminor_021891.mRNA1
	ORTHOMCL10271	0	1	1	1	1	1	1	0	--	AT4G16470	OS06G0625800	GRMZM2G144142	ZOSMA_205G00280	Spipo2G0075200	Landoltia_punctata_GLEAN_10002070	--
	ORTHOMCL10273	0	1	1	1	1	1	1	0	--	AT4G16835	OS08G0153600	GRMZM2G012213	ZOSMA_246G00190	Spipo0G0171200	Landoltia_punctata_GLEAN_10005801	--
	ORTHOMCL10276	0	1	0	1	0	1	2	1	--	AT4G19220	--	GRMZM2G303587	--	Spipo2G0050100	Landoltia_punctata_GLEAN_10003827;Landoltia_punctata_GLEAN_10011172	Lminor_009924.mRNA1
	ORTHOMCL10286	0	1	1	1	1	1	1	0	--	AT4G21300	OS03G0781100	GRMZM5G892151	ZOSMA_287G00080	Spipo32G0004400	Landoltia_punctata_GLEAN_10018197	--
	ORTHOMCL10293	0	1	1	1	1	1	1	0	--	AT4G22760	OS08G0162200	GRMZM5G814549	ZOSMA_115G00290	Spipo6G0024700	Landoltia_punctata_GLEAN_10000721	--
	ORTHOMCL10333	0	1	1	1	1	1	1	0	--	AT5G03800	OS07G0172600	GRMZM2G170896	ZOSMA_177G00230	Spipo24G0027300	Landoltia_punctata_GLEAN_10005949	--
	ORTHOMCL10335	0	1	1	0	1	1	1	1	--	AT5G04780	OS12G0156900	--	ZOSMA_22G00080	Spipo5G0058400	Landoltia_punctata_GLEAN_10016440	Lminor_017340.mRNA1
	ORTHOMCL10346	0	1	1	1	1	1	0	1	--	AT5G08305	OS10G0442700	GRMZM2G046919	ZOSMA_162G00660	Spipo1G0044700	--	Lminor_009629.mRNA1
	ORTHOMCL10347	0	1	1	1	1	1	1	0	--	AT5G08490	OS02G0290000	GRMZM2G158029	ZOSMA_304G00110	Spipo0G0021700	Landoltia_punctata_GLEAN_10016887	--
	ORTHOMCL1039	1	2	2	4	1	2	2	1	KFL_010370010	AT1G80680;AT5G40405	OS01G0715700;OS03G0172000	AC149829.2_FG003;AC207628.4_FG003;GRMZM2G050867;GRMZM5G861959	ZOSMA_2G02380	Spipo13G0025700;Spipo15G0011000	Landoltia_punctata_GLEAN_10000555;Landoltia_punctata_GLEAN_10014734	Lminor_016724.mRNA1
	ORTHOMCL10397	0	1	1	1	0	1	2	0	--	AT5G39680	OS05G0572900	GRMZM2G163359	--	Spipo27G0012200	Landoltia_punctata_GLEAN_10004699;Landoltia_punctata_GLEAN_10004700	--
	ORTHOMCL10406	0	1	1	1	1	1	1	0	--	AT5G44230	OS06G0694300	GRMZM2G177894	ZOSMA_10G01500	Spipo12G0056400	Landoltia_punctata_GLEAN_10013448	--
	ORTHOMCL10416	0	1	1	1	1	1	1	0	--	AT5G50390	OS08G0138600	GRMZM2G064501	ZOSMA_43G00540	Spipo7G0011200	Landoltia_punctata_GLEAN_10019359	--
	ORTHOMCL10425	0	1	1	1	1	1	1	0	--	AT5G52630	OS01G0651100	GRMZM2G020008	ZOSMA_52G00580	Spipo3G0096900	Landoltia_punctata_GLEAN_10011771	--
	ORTHOMCL10435	0	1	1	1	0	1	1	1	--	AT5G55740	OS01G0607800	GRMZM2G050485	--	Spipo21G0010800	Landoltia_punctata_GLEAN_10015278	Lminor_021014.mRNA1
	ORTHOMCL10444	0	1	1	0	1	1	1	1	--	AT5G61990	OS07G0300200	--	ZOSMA_2G00730	Spipo0G0129400	Landoltia_punctata_GLEAN_10020690	Lminor_021633.mRNA1
	ORTHOMCL10489	0	0	1	1	1	1	1	1	--	--	OS04G0584700	GRMZM2G017197	ZOSMA_28G00250	Spipo23G0034000	Landoltia_punctata_GLEAN_10007035	Lminor_004834.mRNA1
	ORTHOMCL10495	0	0	1	1	1	1	1	1	--	--	OS06G0710800	GRMZM2G028108	ZOSMA_85G00800	Spipo0G0013800	Landoltia_punctata_GLEAN_10002898	Lminor_004476.mRNA1
	ORTHOMCL10496	0	0	1	1	1	1	1	1	--	--	OS11G0213500	GRMZM2G030148	ZOSMA_1G00120	Spipo9G0046400	Landoltia_punctata_GLEAN_10018743	Lminor_008596.mRNA1
	ORTHOMCL10518	0	0	1	1	1	1	1	1	--	--	OS08G0500600	GRMZM2G071405	ZOSMA_132G00150	Spipo12G0025600	Landoltia_punctata_GLEAN_10014899	Lminor_021082.mRNA1
	ORTHOMCL10536	0	0	1	1	0	1	2	1	--	--	OS03G0701400	GRMZM2G102692	--	Spipo18G0021600	Landoltia_punctata_GLEAN_10016672;Landoltia_punctata_GLEAN_10016673	Lminor_008085.mRNA1
	ORTHOMCL10565	0	0	1	1	2	1	1	0	--	--	OS03G0821700	GRMZM2G144071	ZOSMA_13G00800;ZOSMA_401G00210	Spipo7G0012200	Landoltia_punctata_GLEAN_10019374	--
	ORTHOMCL10594	0	0	2	2	1	1	0	0	--	--	OS02G0191200;OS06G0705350	GRMZM2G347605;GRMZM5G894115	ZOSMA_94G00290	Spipo2G0057300	--	--
	ORTHOMCL10601	0	0	1	1	1	1	1	1	--	--	OS03G0844000	GRMZM2G399750	ZOSMA_2G01080	Spipo7G0052300	Landoltia_punctata_GLEAN_10018012	Lminor_022099.mRNA1
	ORTHOMCL10742	0	1	0	0	0	1	1	2	--	AT1G06140	--	--	--	Spipo1G0022800	Landoltia_punctata_GLEAN_10022215	Lminor_007796.mRNA1;Lminor_014736.mRNA1
	ORTHOMCL10743	0	2	0	0	1	1	1	0	--	AT1G06150;AT2G31280	--	--	ZOSMA_235G00270	Spipo1G0024400	Landoltia_punctata_GLEAN_10022151	--
	ORTHOMCL10821	0	1	1	1	0	1	1	0	--	AT1G53600	OS08G0131000	GRMZM5G894486	--	Spipo32G0012400	Landoltia_punctata_GLEAN_10018104	--
	ORTHOMCL10834	0	1	1	1	1	1	0	0	--	AT1G64310	OS01G0545900	GRMZM2G010664	ZOSMA_35G00390	Spipo19G0011800	--	--
	ORTHOMCL10853	0	1	0	0	1	1	1	1	--	AT1G74400	--	--	ZOSMA_143G00050	Spipo2G0035500	Landoltia_punctata_GLEAN_10019219	Lminor_015621.mRNA1
	ORTHOMCL10855	0	1	0	0	0	1	2	1	--	AT1G74630	--	--	--	Spipo2G0038000	Landoltia_punctata_GLEAN_10019245;Landoltia_punctata_GLEAN_10019246	Lminor_006891.mRNA1
	ORTHOMCL10858	0	1	0	0	1	1	1	1	--	AT1G77170	--	--	ZOSMA_43G00750	Spipo18G0006500	Landoltia_punctata_GLEAN_10013603	Lminor_019791.mRNA1
	ORTHOMCL10865	0	1	1	1	0	1	1	0	--	AT2G03380	OS06G0185700	GRMZM2G031588	--	Spipo2G0092100	Landoltia_punctata_GLEAN_10005545	--
	ORTHOMCL10866	0	1	0	1	1	1	1	0	--	AT2G03880	--	GRMZM2G056122	ZOSMA_64G00190	Spipo10G0019700	Landoltia_punctata_GLEAN_10007462	--
	ORTHOMCL10939	0	1	0	1	1	1	0	1	--	AT3G01580	--	GRMZM2G110483	ZOSMA_117G00790	Spipo32G0004100	--	Lminor_019812.mRNA1
	ORTHOMCL10949	0	1	1	1	0	1	1	0	--	AT3G09040	OS04G0514500	GRMZM2G077420	--	Spipo11G0063500	Landoltia_punctata_GLEAN_10002806	--
	ORTHOMCL10963	0	1	1	1	0	1	1	0	--	AT3G15930	OS01G0176300	GRMZM2G175253	--	Spipo14G0001900	Landoltia_punctata_GLEAN_10021580	--
	ORTHOMCL10971	0	1	0	0	1	1	1	1	--	AT3G18840	--	--	ZOSMA_123G00490	Spipo30G0011000	Landoltia_punctata_GLEAN_10002043	Lminor_003182.mRNA1
	ORTHOMCL11031	0	1	0	0	1	1	1	1	--	AT4G04370	--	--	ZOSMA_209G00200	Spipo18G0033800	Landoltia_punctata_GLEAN_10016768	Lminor_005566.mRNA1
	ORTHOMCL11041	0	1	1	1	0	1	1	0	--	AT4G14050	OS11G0661000	GRMZM2G447535	--	Spipo4G0048000	Landoltia_punctata_GLEAN_10013652	--
	ORTHOMCL11050	0	1	0	0	0	1	1	2	--	AT4G19191	--	--	--	Spipo20G0032800	Landoltia_punctata_GLEAN_10004364	Lminor_019960.mRNA1;Lminor_020508.mRNA1
	ORTHOMCL11056	0	1	1	0	1	1	1	0	--	AT4G25270	OS03G0852700	--	ZOSMA_47G00180	Spipo1G0087600	Landoltia_punctata_GLEAN_10003136	--
	ORTHOMCL11074	0	1	0	1	0	1	1	1	--	AT4G35130	--	GRMZM2G176523	--	Spipo11G0040200	Landoltia_punctata_GLEAN_10018837	Lminor_004837.mRNA1
	ORTHOMCL11078	0	1	1	1	0	1	1	0	--	AT4G37170	OS03G0235200	GRMZM2G098869	--	Spipo1G0104200	Landoltia_punctata_GLEAN_10003286	--
	ORTHOMCL11080	0	1	1	0	1	1	1	0	--	AT4G38010	OS04G0488200	--	ZOSMA_77G00870	Spipo13G0020500	Landoltia_punctata_GLEAN_10020663	--
	ORTHOMCL11082	0	1	0	0	1	1	1	1	--	AT4G39530	--	--	ZOSMA_167G00010	Spipo15G0004000	Landoltia_punctata_GLEAN_10014678	Lminor_019092.mRNA1
	ORTHOMCL11112	0	1	0	0	1	1	1	1	--	AT5G15340	--	--	ZOSMA_342G00040	Spipo1G0003400	Landoltia_punctata_GLEAN_10022427	Lminor_020481.mRNA1
	ORTHOMCL11121	0	1	1	1	0	1	1	0	--	AT5G19020	OS01G0390600	GRMZM2G033884	--	Spipo3G0052400	Landoltia_punctata_GLEAN_10014275	--
	ORTHOMCL11135	0	1	1	1	0	1	1	0	--	AT5G37570	OS04G0414800	GRMZM2G369792	--	Spipo0G0001300	Landoltia_punctata_GLEAN_10005000	--
	ORTHOMCL11137	0	1	0	1	1	1	1	0	--	AT5G39350	--	GRMZM2G014977	ZOSMA_129G00300	Spipo17G0042500	Landoltia_punctata_GLEAN_10020475	--
	ORTHOMCL11157	0	1	0	1	1	1	1	0	--	AT5G50990	--	GRMZM2G306482	ZOSMA_69G00830	Spipo27G0018900	Landoltia_punctata_GLEAN_10011127	--
	ORTHOMCL11158	0	1	0	0	1	1	1	1	--	AT5G52850	--	--	ZOSMA_58G00480	Spipo3G0041300	Landoltia_punctata_GLEAN_10017613	Lminor_011577.mRNA1
	ORTHOMCL11171	0	1	1	1	0	1	1	0	--	AT5G59600	OS03G0271300	GRMZM5G836424	--	Spipo23G0014300	Landoltia_punctata_GLEAN_10012168	--
	ORTHOMCL11173	0	1	1	1	0	1	1	0	--	AT5G59900	OS01G0153250	GRMZM2G028718	--	Spipo23G0023300	Landoltia_punctata_GLEAN_10012080	--
	ORTHOMCL11178	0	1	1	1	0	1	1	0	--	AT5G61800	OS04G0401200	GRMZM2G399877	--	Spipo20G0001000	Landoltia_punctata_GLEAN_10018925	--
	ORTHOMCL11189	0	1	1	1	0	1	1	0	--	AT5G66500	OS03G0624800	GRMZM2G079925	--	Spipo11G0063900	Landoltia_punctata_GLEAN_10002804	--
	ORTHOMCL11244	0	0	0	1	1	2	1	0	--	--	--	GRMZM2G019689	ZOSMA_196G00270	Spipo11G0006300;Spipo11G0019900	Landoltia_punctata_GLEAN_10004170	--
	ORTHOMCL11255	0	0	1	1	0	1	1	1	--	--	OS05G0153400	GRMZM2G034645	--	Spipo1G0058300	Landoltia_punctata_GLEAN_10021834	Lminor_006636.mRNA1
	ORTHOMCL11268	0	0	0	2	1	1	1	0	--	--	--	GRMZM2G046888;GRMZM2G164563	ZOSMA_356G00170	Spipo17G0046400	Landoltia_punctata_GLEAN_10020453	--
	ORTHOMCL11270	0	0	1	1	0	1	1	1	--	--	OS04G0432800	GRMZM2G049755	--	Spipo5G0077000	Landoltia_punctata_GLEAN_10005304	Lminor_018638.mRNA1
	ORTHOMCL11308	0	0	1	1	1	1	1	0	--	--	OS02G0164600	GRMZM2G087226	ZOSMA_37G00890	Spipo7G0046400	Landoltia_punctata_GLEAN_10017951	--
	ORTHOMCL11317	0	0	1	1	1	1	0	1	--	--	OS07G0239600	GRMZM2G096602	ZOSMA_42G00655	Spipo9G0068600	--	Lminor_000542.mRNA1
	ORTHOMCL11323	0	0	1	1	1	1	1	0	--	--	OS01G0715900	GRMZM2G099875	ZOSMA_21G00590	Spipo21G0018400	Landoltia_punctata_GLEAN_10015203	--
	ORTHOMCL11333	0	0	1	1	0	1	1	1	--	--	OS07G0436600	GRMZM2G115957	--	Spipo1G0016000	Landoltia_punctata_GLEAN_10022306	Lminor_000666.mRNA1
	ORTHOMCL11341	0	0	1	1	1	1	0	1	--	--	OS11G0482400	GRMZM2G131332	ZOSMA_241G00330	Spipo0G0059800	--	Lminor_000911.mRNA1
	ORTHOMCL11361	0	0	1	1	1	1	1	0	--	--	OS07G0635800	GRMZM2G177715	ZOSMA_4G00570	Spipo6G0014800	Landoltia_punctata_GLEAN_10007366	--
	ORTHOMCL11365	0	0	1	1	1	1	1	0	--	--	OS08G0538800	GRMZM2G320723	ZOSMA_767G00020	Spipo4G0033500	Landoltia_punctata_GLEAN_10006203	--
	ORTHOMCL11367	0	0	1	1	0	1	1	1	--	--	OS11G0256100	GRMZM2G333678	--	Spipo20G0010500	Landoltia_punctata_GLEAN_10011452	Lminor_020635.mRNA1
	ORTHOMCL11372	0	0	1	1	1	1	0	1	--	--	OS06G0493801	GRMZM2G365768	ZOSMA_82G00650	Spipo32G0004700	--	Lminor_007396.mRNA1
	ORTHOMCL11373	0	0	1	1	1	1	1	0	--	--	OS07G0260000	GRMZM2G367008	ZOSMA_14G00120	Spipo4G0093400	Landoltia_punctata_GLEAN_10012613	--
	ORTHOMCL11380	0	0	1	1	1	1	1	0	--	--	OS07G0163900	GRMZM2G408379	ZOSMA_289G00280	Spipo16G0027600	Landoltia_punctata_GLEAN_10011572	--
	ORTHOMCL11385	0	0	1	1	1	1	1	0	--	--	OS04G0676200	GRMZM2G436214	ZOSMA_46G00500	Spipo1G0044200	Landoltia_punctata_GLEAN_10021979	--
	ORTHOMCL11389	0	0	1	1	1	1	1	0	--	--	OS01G0814300	GRMZM2G456114	ZOSMA_31G00800	Spipo22G0021200	Landoltia_punctata_GLEAN_10020891	--
	ORTHOMCL11391	0	0	1	1	1	1	1	0	--	--	OS11G0483950	GRMZM2G459532	ZOSMA_32G00970	Spipo4G0052400	Landoltia_punctata_GLEAN_10017491	--
	ORTHOMCL11445	0	0	1	0	1	2	1	0	--	--	OS09G0555400	--	ZOSMA_37G01350	Spipo2G0115700;Spipo3G0113000	Landoltia_punctata_GLEAN_10003247	--
	ORTHOMCL11455	0	0	0	0	1	1	2	1	--	--	--	--	ZOSMA_91G00920	Spipo2G0087000	Landoltia_punctata_GLEAN_10005494;Landoltia_punctata_GLEAN_10005495	Lminor_021715.mRNA1
	ORTHOMCL11478	0	0	2	0	1	1	1	0	--	--	OS11G0114800;OS12G0114400	--	ZOSMA_196G00430	Spipo6G0059100	Landoltia_punctata_GLEAN_10010900	--
	ORTHOMCL11484	0	0	0	0	1	1	1	2	--	--	--	--	ZOSMA_189G00590	Spipo5G0005300	Landoltia_punctata_GLEAN_10012391	Lminor_015358.mRNA1;Lminor_021068.mRNA1
	ORTHOMCL11503	0	0	1	0	1	1	1	1	--	--	OS10G0477200	--	ZOSMA_7G00320	Spipo7G0018100	Landoltia_punctata_GLEAN_10019500	Lminor_016639.mRNA1
	ORTHOMCL11575	0	0	1	1	0	1	1	0	--	--	OS01G0912900	AC214534.3_FG010	--	Spipo4G0039400	Landoltia_punctata_GLEAN_10017251	--
	ORTHOMCL11664	0	1	0	0	1	1	1	0	--	AT1G71420	--	--	ZOSMA_59G00450	Spipo18G0023600	Landoltia_punctata_GLEAN_10000165	--
	ORTHOMCL11675	0	1	0	0	0	1	1	1	--	AT2G02750	--	--	--	Spipo14G0008900	Landoltia_punctata_GLEAN_10021495	Lminor_021628.mRNA1
	ORTHOMCL11735	0	1	0	0	0	1	1	1	--	AT2G40720	--	--	--	Spipo22G0024300	Landoltia_punctata_GLEAN_10020925	Lminor_012262.mRNA1
	ORTHOMCL11773	0	1	0	1	0	1	1	0	--	AT3G13770	--	GRMZM2G143377	--	Spipo10G0023200	Landoltia_punctata_GLEAN_10007413	--
	ORTHOMCL11806	0	1	0	0	1	1	0	1	--	AT3G26630	--	--	ZOSMA_122G00730	Spipo7G0068300	--	Lminor_015375.mRNA1
	ORTHOMCL11809	0	1	0	1	1	1	0	0	--	AT3G29230	--	GRMZM2G077320	ZOSMA_283G00220	Spipo5G0069300	--	--
	ORTHOMCL11821	0	1	0	0	1	1	1	0	--	AT3G49710	--	--	ZOSMA_114G00450	Spipo2G0122300	Landoltia_punctata_GLEAN_10006299	--
	ORTHOMCL11845	0	1	1	1	0	1	0	0	--	AT4G01030	OS05G0586900	GRMZM2G440349	--	Spipo18G0011200	--	--
	ORTHOMCL1195	1	3	2	2	2	3	1	1	KFL_005640080	AT5G07320;AT5G51050;AT5G61810	OS02G0201500;OS06G0604500	GRMZM2G041831;GRMZM2G180971	ZOSMA_36G00720;ZOSMA_388G00120	Spipo4G0033300;Spipo7G0067600;Spipo7G0067700	Landoltia_punctata_GLEAN_10010810	Lminor_002791.mRNA1
	ORTHOMCL11958	0	1	0	1	0	1	1	0	--	AT5G56310	--	GRMZM2G349193	--	Spipo3G0013600	Landoltia_punctata_GLEAN_10010638	--
	ORTHOMCL1200	1	2	2	2	3	2	2	1	KFL_002320080	AT5G28840;AT5G43790	OS10G0417600;OS11G0591100	GRMZM2G124434;GRMZM2G138907	ZOSMA_107G00130;ZOSMA_13G00610;ZOSMA_48G00360	Spipo3G0089800;Spipo3G0089900	Landoltia_punctata_GLEAN_10011862;Landoltia_punctata_GLEAN_10011863	Lminor_014129.mRNA1
	ORTHOMCL12067	0	0	1	1	0	1	1	0	--	--	OS04G0110500	GRMZM2G049888	--	Spipo9G0009200	Landoltia_punctata_GLEAN_10019035	--
	ORTHOMCL12116	0	0	2	1	0	1	0	0	--	--	OS11G0109800;OS12G0109800	GRMZM2G078264	--	Spipo22G0027900	--	--
	ORTHOMCL12163	0	0	0	1	1	1	1	0	--	--	--	GRMZM2G114572	ZOSMA_7G00490	Spipo14G0056700	Landoltia_punctata_GLEAN_10001066	--
	ORTHOMCL12193	0	0	1	1	1	1	0	0	--	--	OS09G0407800	GRMZM2G138012	ZOSMA_76G01090	Spipo30G0003500	--	--
	ORTHOMCL12214	0	0	1	1	1	1	0	0	--	--	OS12G0289800	GRMZM2G162988	ZOSMA_95G00220	Spipo13G0051200	--	--
	ORTHOMCL12220	0	0	1	1	1	1	0	0	--	--	OS06G0231400	GRMZM2G171994	ZOSMA_16G01410	Spipo0G0141200	--	--
	ORTHOMCL12236	0	0	0	1	1	1	1	0	--	--	--	GRMZM2G310758	ZOSMA_192G00540	Spipo22G0020000	Landoltia_punctata_GLEAN_10000186	--
	ORTHOMCL12254	0	0	1	1	0	1	1	0	--	--	OS02G0730900	GRMZM2G341479	--	Spipo3G0113200	Landoltia_punctata_GLEAN_10003249	--
	ORTHOMCL12259	0	0	1	1	1	1	0	0	--	--	OS09G0411600	GRMZM2G367234	ZOSMA_20G01070	Spipo9G0032200	--	--
	ORTHOMCL12277	0	0	1	1	0	1	1	0	--	--	OS12G0233200	GRMZM2G442244	--	Spipo9G0064300	Landoltia_punctata_GLEAN_10018922	--
	ORTHOMCL12283	0	0	1	1	0	1	1	0	--	--	OS03G0169300	GRMZM2G464818	--	Spipo2G0035300	Landoltia_punctata_GLEAN_10019217	--
	ORTHOMCL12287	0	0	0	1	0	1	1	1	--	--	--	GRMZM2G496110	--	Spipo21G0015600	Landoltia_punctata_GLEAN_10015226	Lminor_009875.mRNA1
	ORTHOMCL12291	0	0	1	1	0	1	1	0	--	--	OS07G0636900	GRMZM2G703373	--	Spipo22G0028100	Landoltia_punctata_GLEAN_10020936	--
	ORTHOMCL12377	0	0	1	0	0	1	1	1	--	--	OS02G0116100	--	--	Spipo16G0032500	Landoltia_punctata_GLEAN_10001800	Lminor_007572.mRNA1
	ORTHOMCL12382	0	0	1	0	1	1	1	0	--	--	OS01G0800400	--	ZOSMA_69G00640	Spipo8G0005000	Landoltia_punctata_GLEAN_10002465	--
	ORTHOMCL12427	0	0	0	0	0	1	2	1	--	--	--	--	--	Spipo4G0005200	Landoltia_punctata_GLEAN_10006138;Landoltia_punctata_GLEAN_10006139	Lminor_020657.mRNA1
	ORTHOMCL1243	1	2	2	2	2	2	2	1	KFL_001210120	AT1G09220;AT4G31790	OS01G0815900;OS03G0355800	GRMZM2G102548;GRMZM2G312201	ZOSMA_1G02340;ZOSMA_94G00360	Spipo14G0004700;Spipo22G0008000	Landoltia_punctata_GLEAN_10020756;Landoltia_punctata_GLEAN_10021544	Lminor_000771.mRNA1
	ORTHOMCL12483	0	0	1	0	1	1	1	0	--	--	OS07G0203900	--	ZOSMA_88G00070	Spipo23G0013800	Landoltia_punctata_GLEAN_10012169	--
	ORTHOMCL12486	0	0	0	0	1	1	1	1	--	--	--	--	ZOSMA_59G00260	Spipo0G0064300	Landoltia_punctata_GLEAN_10012300	Lminor_006247.mRNA1
	ORTHOMCL12505	0	0	1	0	0	1	1	1	--	--	OS06G0143500	--	--	Spipo3G0058100	Landoltia_punctata_GLEAN_10014217	Lminor_005403.mRNA1
	ORTHOMCL12506	0	0	0	0	1	1	1	1	--	--	--	--	ZOSMA_44G01460	Spipo3G0051600	Landoltia_punctata_GLEAN_10014278	Lminor_010108.mRNA1
	ORTHOMCL12539	0	0	0	0	1	1	1	1	--	--	--	--	ZOSMA_32G00080	Spipo19G0000300	Landoltia_punctata_GLEAN_10018219	Lminor_008533.mRNA1
	ORTHOMCL12555	0	0	0	0	1	1	1	1	--	--	--	--	ZOSMA_31G00930	Spipo17G0027100	Landoltia_punctata_GLEAN_10020257	Lminor_013231.mRNA1
	ORTHOMCL12560	0	0	0	0	0	1	2	1	--	--	--	--	--	Spipo22G0004100	Landoltia_punctata_GLEAN_10020796;Landoltia_punctata_GLEAN_10020797	Lminor_003126.mRNA1
	ORTHOMCL12593	0	0	1	0	1	1	0	1	--	--	OS05G0534900	--	ZOSMA_1G01420	Spipo14G0003900	--	Lminor_004355.mRNA1
	ORTHOMCL12692	0	0	1	1	0	1	0	0	--	--	OS02G0830000	AC208348.3_FG012	--	Spipo1G0048500	--	--
	ORTHOMCL12880	0	1	0	0	0	1	1	0	--	AT3G18970	--	--	--	Spipo4G0101700	Landoltia_punctata_GLEAN_10012523	--
	ORTHOMCL12982	0	1	0	0	0	1	1	0	--	AT5G27110	--	--	--	Spipo0G0142500	Landoltia_punctata_GLEAN_10022408	--
	ORTHOMCL13009	0	1	0	0	1	1	0	0	--	AT5G65570	--	--	ZOSMA_1G03500	Spipo0G0060700	--	--
	ORTHOMCL13168	0	0	0	1	0	1	1	0	--	--	--	GRMZM2G022884	--	Spipo28G0021500	Landoltia_punctata_GLEAN_10004897	--
	ORTHOMCL13553	0	0	1	1	0	1	0	0	--	--	OS01G0914600	GRMZM2G115152	--	Spipo14G0054700	--	--
	ORTHOMCL14022	0	0	0	0	0	1	1	1	--	--	--	--	--	Spipo1G0101000	Landoltia_punctata_GLEAN_10002149	Lminor_016003.mRNA1
	ORTHOMCL14073	0	0	0	0	1	1	1	0	--	--	--	--	ZOSMA_32G00930	Spipo4G0035800	Landoltia_punctata_GLEAN_10004123	--
	ORTHOMCL14079	0	0	0	0	1	1	1	0	--	--	--	--	ZOSMA_91G00750	Spipo20G0030200	Landoltia_punctata_GLEAN_10004377	--
	ORTHOMCL14096	0	0	0	0	0	1	1	1	--	--	--	--	--	Spipo2G0066400	Landoltia_punctata_GLEAN_10005166	Lminor_001101.mRNA1
	ORTHOMCL14102	0	0	0	0	0	1	1	1	--	--	--	--	--	Spipo2G0088400	Landoltia_punctata_GLEAN_10005510	Lminor_010014.mRNA1
	ORTHOMCL14103	0	0	0	0	0	1	1	1	--	--	--	--	--	Spipo2G0089100	Landoltia_punctata_GLEAN_10005542	Lminor_002641.mRNA1
	ORTHOMCL14106	0	0	0	0	0	1	1	1	--	--	--	--	--	Spipo3G0076400	Landoltia_punctata_GLEAN_10005606	Lminor_021349.mRNA1
	ORTHOMCL14252	0	0	0	0	1	1	1	0	--	--	--	--	ZOSMA_36G00610	Spipo7G0068200	Landoltia_punctata_GLEAN_10010816	--
	ORTHOMCL14253	0	0	0	0	0	1	1	1	--	--	--	--	--	Spipo21G0036400	Landoltia_punctata_GLEAN_10010852	Lminor_011847.mRNA1
	ORTHOMCL14267	0	0	0	0	0	1	1	1	--	--	--	--	--	Spipo3G0061000	Landoltia_punctata_GLEAN_10011183	Lminor_006149.mRNA1
	ORTHOMCL14293	0	0	0	0	1	1	1	0	--	--	--	--	ZOSMA_6G01530	Spipo23G0015800	Landoltia_punctata_GLEAN_10012150	--
	ORTHOMCL14306	0	0	0	0	0	1	1	1	--	--	--	--	--	Spipo4G0099100	Landoltia_punctata_GLEAN_10012563	Lminor_003049.mRNA1
	ORTHOMCL14374	0	0	0	0	0	1	1	1	--	--	--	--	--	Spipo15G0016000	Landoltia_punctata_GLEAN_10014759	Lminor_011210.mRNA1
	ORTHOMCL14380	0	0	0	0	1	1	1	0	--	--	--	--	ZOSMA_257G00050	Spipo12G0018900	Landoltia_punctata_GLEAN_10014953	--
	ORTHOMCL14421	0	0	1	0	0	1	1	0	--	--	OS09G0573000	--	--	Spipo5G0059000	Landoltia_punctata_GLEAN_10016446	--
	ORTHOMCL14423	0	0	0	0	1	1	1	0	--	--	--	--	ZOSMA_1G01930	Spipo5G0046600	Landoltia_punctata_GLEAN_10016554	--
	ORTHOMCL14442	0	0	0	0	1	1	1	0	--	--	--	--	ZOSMA_67G00440	Spipo19G0006600	Landoltia_punctata_GLEAN_10017152	--
	ORTHOMCL14502	0	0	0	0	0	1	1	1	--	--	--	--	--	Spipo7G0012300	Landoltia_punctata_GLEAN_10019375	Lminor_021071.mRNA1
	ORTHOMCL14504	0	0	0	0	1	1	1	0	--	--	--	--	ZOSMA_1G01950	Spipo0G0041300	Landoltia_punctata_GLEAN_10019632	--
	ORTHOMCL14536	0	0	0	0	0	1	1	1	--	--	--	--	--	Spipo22G0006500	Landoltia_punctata_GLEAN_10020773	Lminor_021270.mRNA1
	ORTHOMCL14570	0	0	0	0	0	1	1	1	--	--	--	--	--	Spipo1G0071300	Landoltia_punctata_GLEAN_10021691	Lminor_006376.mRNA1
	ORTHOMCL14665	0	0	0	0	1	1	0	1	--	--	--	--	ZOSMA_26G00560	Spipo19G0017700	--	Lminor_016709.mRNA1
	ORTHOMCL15038	0	1	0	0	0	1	0	0	--	AT2G01510	--	--	--	Spipo2G0049400	--	--
	ORTHOMCL15106	0	1	0	0	0	1	0	0	--	AT2G45350	--	--	--	Spipo1G0089800	--	--
	ORTHOMCL15171	0	1	0	0	0	1	0	0	--	AT3G62890	--	--	--	Spipo6G0048300	--	--
	ORTHOMCL1553	0	2	1	1	3	3	2	1	--	AT1G30690;AT4G20770	OS02G0167200	GRMZM2G087495	ZOSMA_117G00810;ZOSMA_228G00210;ZOSMA_82G00630	Spipo32G0003600;Spipo32G0003700;Spipo8G0022700	Landoltia_punctata_GLEAN_10018203;Landoltia_punctata_GLEAN_10018204	Lminor_005380.mRNA1
	ORTHOMCL175	0	6	5	6	7	4	3	3	--	AT1G09410;AT1G25360;AT1G56690;AT1G68930;AT2G22070;AT4G02750	OS02G0106300;OS03G0317100;OS03G0775400;OS07G0588100;OS09G0327200	GRMZM2G004888;GRMZM2G053396;GRMZM2G057176;GRMZM2G367355;GRMZM2G471348;GRMZM2G476593	ZOSMA_10G00730;ZOSMA_175G00270;ZOSMA_17G00130;ZOSMA_24G01510;ZOSMA_24G01520;ZOSMA_78G00450;ZOSMA_91G00770	Spipo12G0015200;Spipo1G0104100;Spipo24G0022400;Spipo6G0029600	Landoltia_punctata_GLEAN_10005929;Landoltia_punctata_GLEAN_10014990;Landoltia_punctata_GLEAN_10016198	Lminor_004200.mRNA1;Lminor_005577.mRNA1;Lminor_015496.mRNA1
	ORTHOMCL18083	0	0	0	0	0	1	1	0	--	--	--	--	--	Spipo2G0071700	Landoltia_punctata_GLEAN_10002050	--
	ORTHOMCL18143	0	0	0	0	0	1	1	0	--	--	--	--	--	Spipo20G0001500	Landoltia_punctata_GLEAN_10003545	--
	ORTHOMCL18193	0	0	0	0	0	1	1	0	--	--	--	--	--	Spipo11G0028400	Landoltia_punctata_GLEAN_10005699	--
	ORTHOMCL18213	0	0	0	0	0	1	1	0	--	--	--	--	--	Spipo4G0030600	Landoltia_punctata_GLEAN_10006330	--
	ORTHOMCL18255	0	0	0	0	0	1	1	0	--	--	--	--	--	Spipo6G0014600	Landoltia_punctata_GLEAN_10007363	--
	ORTHOMCL18581	0	0	0	0	0	1	1	0	--	--	--	--	--	Spipo4G0101500	Landoltia_punctata_GLEAN_10012525	--
	ORTHOMCL18622	0	0	0	0	0	1	1	0	--	--	--	--	--	Spipo24G0016800	Landoltia_punctata_GLEAN_10013653	--
	ORTHOMCL18637	0	0	0	0	0	1	1	0	--	--	--	--	--	Spipo24G0009000	Landoltia_punctata_GLEAN_10013989	--
	ORTHOMCL18719	0	0	0	0	0	1	1	0	--	--	--	--	--	Spipo18G0024700	Landoltia_punctata_GLEAN_10016649	--
	ORTHOMCL18728	0	0	0	0	0	1	1	0	--	--	--	--	--	Spipo0G0020300	Landoltia_punctata_GLEAN_10016902	--
	ORTHOMCL18881	0	0	0	0	0	1	1	0	--	--	--	--	--	Spipo1G0048200	Landoltia_punctata_GLEAN_10021938	--
	ORTHOMCL19104	0	0	0	0	0	1	0	1	--	--	--	--	--	Spipo7G0020900	--	Lminor_006754.mRNA1
	ORTHOMCL19166	0	0	0	0	0	1	0	1	--	--	--	--	--	Spipo14G0039700	--	Lminor_010699.mRNA1
	ORTHOMCL19479	0	0	1	0	0	1	0	0	--	--	OS03G0216400	--	--	Spipo2G0069800	--	--
	ORTHOMCL19660	0	0	0	0	1	1	0	0	--	--	--	--	ZOSMA_146G00630	Spipo13G0041200	--	--
	ORTHOMCL19664	0	0	0	0	1	1	0	0	--	--	--	--	ZOSMA_26G00980	Spipo1G0031000	--	--
	ORTHOMCL19674	0	0	0	0	1	1	0	0	--	--	--	--	ZOSMA_76G00260	Spipo5G0025000	--	--
	ORTHOMCL19676	0	0	0	0	1	1	0	0	--	--	--	--	ZOSMA_34G00160	Spipo7G0014600	--	--
	ORTHOMCL2398	0	2	2	1	2	3	1	0	--	AT1G09320;AT1G56570	OS01G0299200;OS05G0132400	GRMZM2G155889	ZOSMA_2G01450;ZOSMA_767G00060	Spipo27G0010700;Spipo27G0010800;Spipo3G0076500	Landoltia_punctata_GLEAN_10005605	--
	ORTHOMCL2467	0	2	1	3	1	2	1	1	--	AT1G22830;AT1G71490	OS08G0112400	GRMZM2G073433;GRMZM2G427826;GRMZM2G466578	ZOSMA_83G00310	Spipo32G0007800;Spipo7G0055200	Landoltia_punctata_GLEAN_10018155	Lminor_020827.mRNA1
	ORTHOMCL3189	0	2	1	1	1	2	2	1	--	AT1G13410;AT5G38530	OS06G0632200	GRMZM2G054465	ZOSMA_246G00080	Spipo12G0012800;Spipo8G0027800	Landoltia_punctata_GLEAN_10015021;Landoltia_punctata_GLEAN_10015022	Lminor_016128.mRNA1
	ORTHOMCL3369	0	1	1	1	1	2	2	2	--	AT1G55280	OS11G0491400	GRMZM2G173085	ZOSMA_100G00240	Spipo2G0063000;Spipo2G0063100	Landoltia_punctata_GLEAN_10005136;Landoltia_punctata_GLEAN_10021888	Lminor_003737.mRNA1;Lminor_011711.mRNA1
	ORTHOMCL3568	0	1	1	4	1	1	1	1	--	AT2G32630	OS07G0671200	GRMZM2G168326;GRMZM2G172800;GRMZM2G422171;GRMZM2G474451	ZOSMA_56G00960	Spipo3G0037800	Landoltia_punctata_GLEAN_10017657	Lminor_016209.mRNA1
	ORTHOMCL4	0	31	28	26	31	41	33	12	--	AT1G08070;AT1G11290;AT1G15510;AT1G16480;AT1G18485;AT2G27610;AT2G29760;AT2G39620;AT3G02010;AT3G03580;AT3G08820;AT3G12770;AT3G13880;AT3G16610;AT3G23330;AT3G25060;AT3G26782;AT3G49142;AT3G49170;AT3G57430;AT3G63370;AT4G13650;AT4G14820;AT4G18750;AT4G30700;AT4G33170;AT4G33990;AT5G09950;AT5G13230;AT5G16860;AT5G46460	OS01G0101150;OS01G0205200;OS01G0355100;OS01G0589900;OS01G0959600;OS01G0977400;OS03G0241800;OS03G0314400;OS03G0396200;OS03G0441400;OS04G0118700;OS04G0218100;OS04G0469400;OS05G0212100;OS05G0305300;OS05G0455900;OS05G0574800;OS06G0112000;OS06G0185800;OS07G0299800;OS07G0578800;OS08G0340900;OS09G0251500;OS10G0540100;OS11G0109600;OS11G0680200;OS12G0109300;OS12G0552300	AC155390.2_FG002;AC203841.3_FG002;AC215198.3_FG002;GRMZM2G019874;GRMZM2G020676;GRMZM2G056996;GRMZM2G060337;GRMZM2G060536;GRMZM2G076257;GRMZM2G103078;GRMZM2G114653;GRMZM2G123014;GRMZM2G129783;GRMZM2G138303;GRMZM2G153275;GRMZM2G163396;GRMZM2G165521;GRMZM2G331779;GRMZM2G340279;GRMZM2G383854;GRMZM2G411786;GRMZM2G430710;GRMZM2G455587;GRMZM2G462625;GRMZM2G481373;GRMZM5G811022	ZOSMA_105G00520;ZOSMA_135G00390;ZOSMA_148G00320;ZOSMA_162G00720;ZOSMA_166G00120;ZOSMA_166G00470;ZOSMA_171G00090;ZOSMA_171G00160;ZOSMA_213G00140;ZOSMA_21G00620;ZOSMA_239G00270;ZOSMA_24G01210;ZOSMA_27G00320;ZOSMA_28G00160;ZOSMA_29G01550;ZOSMA_2G00270;ZOSMA_2G01380;ZOSMA_34G00940;ZOSMA_353G00050;ZOSMA_381G00070;ZOSMA_3G00900;ZOSMA_50G00180;ZOSMA_55G00740;ZOSMA_56G00780;ZOSMA_56G01040;ZOSMA_5G00920;Z…	Spipo0G0006300;Spipo0G0080500;Spipo0G0119000;Spipo12G0048300;Spipo15G0021100;Spipo15G0026500;Spipo15G0042100;Spipo16G0018900;Spipo16G0050200;Spipo18G0011600;Spipo1G0003800;Spipo1G0022700;Spipo1G0027700;Spipo1G0044600;Spipo1G0051100;Spipo21G0004300;Spipo21G0008200;Spipo22G0009100;Spipo22G0020100;Spipo23G0002800;Spipo23G0043400;Spipo27G0009200;Spipo29G0028900;Spipo2G0011000;Spipo2G0014800;Spipo2G00…	Landoltia_punctata_GLEAN_10000688;Landoltia_punctata_GLEAN_10000788;Landoltia_punctata_GLEAN_10001120;Landoltia_punctata_GLEAN_10001726;Landoltia_punctata_GLEAN_10002656;Landoltia_punctata_GLEAN_10003147;Landoltia_punctata_GLEAN_10004294;Landoltia_punctata_GLEAN_10005384;Landoltia_punctata_GLEAN_10006319;Landoltia_punctata_GLEAN_10007133;Landoltia_punctata_GLEAN_10007167;Landoltia_punctata_GLEAN_…	Lminor_001441.mRNA1;Lminor_008729.mRNA1;Lminor_009444.mRNA1;Lminor_009631.mRNA1;Lminor_010961.mRNA1;Lminor_012898.mRNA1;Lminor_017112.mRNA1;Lminor_019567.mRNA1;Lminor_019654.mRNA1;Lminor_019661.mRNA1;Lminor_022268.mRNA1;Lminor_022343.mRNA1
	ORTHOMCL5473	0	2	1	0	2	2	2	0	--	AT4G37380;AT5G59200	OS07G0113500	--	ZOSMA_125G00060;ZOSMA_522G00040	Spipo13G0019900;Spipo24G0007700	Landoltia_punctata_GLEAN_10014001;Landoltia_punctata_GLEAN_10020659	--
	ORTHOMCL5518	0	3	0	0	0	2	3	1	--	AT5G06540;AT5G48910;AT5G66520	--	--	--	Spipo1G0054900;Spipo9G0007500	Landoltia_punctata_GLEAN_10018955;Landoltia_punctata_GLEAN_10021866;Landoltia_punctata_GLEAN_10021868	Lminor_007644.mRNA1
	ORTHOMCL582	0	2	2	2	3	2	2	7	--	AT2G18940;AT5G02860	OS05G0275000;OS07G0590600	GRMZM2G092739;GRMZM2G177169	ZOSMA_5G00360;ZOSMA_7G00290;ZOSMA_86G00210	Spipo12G0055800;Spipo2G0095100	Landoltia_punctata_GLEAN_10005574;Landoltia_punctata_GLEAN_10013439	Lminor_001681.mRNA1;Lminor_004015.mRNA1;Lminor_020767.mRNA1;Lminor_020841.mRNA1;Lminor_020910.mRNA1;Lminor_020969.mRNA1;Lminor_020976.mRNA1
	ORTHOMCL5977	0	1	1	1	1	1	1	2	--	AT1G03510	OS03G0852000	GRMZM2G084176	ZOSMA_33G01180	Spipo8G0014800	Landoltia_punctata_GLEAN_10004777	Lminor_020470.mRNA1;Lminor_021717.mRNA1
	ORTHOMCL6279	0	1	2	1	1	1	1	1	--	AT1G43980	OS03G0435200;OS11G0357094	GRMZM2G028648	ZOSMA_345G00040	Spipo8G0039500	Landoltia_punctata_GLEAN_10006865	Lminor_014415.mRNA1
	ORTHOMCL6512	1	1	1	1	1	1	1	1	KFL_000050390	AT1G74850	OS03G0824100	GRMZM2G122116	ZOSMA_54G01010	Spipo10G0046700	Landoltia_punctata_GLEAN_10006404	Lminor_004845.mRNA1
	ORTHOMCL6812	0	1	2	2	1	1	1	0	--	AT2G37320	OS08G0238100;OS11G0275400	GRMZM2G059132;GRMZM2G177072	ZOSMA_81G00110	Spipo0G0080400	Landoltia_punctata_GLEAN_10015232	--
	ORTHOMCL6863	1	1	1	1	1	1	1	1	KFL_001820140	AT2G41720	OS07G0213300	GRMZM2G158452	ZOSMA_189G00070	Spipo3G0059800	Landoltia_punctata_GLEAN_10014192	Lminor_010103.mRNA1
	ORTHOMCL73426	0	0	0	0	0	1	0	0	--	--	--	--	--	Spipo0G0004200	--	--
	ORTHOMCL74366	0	0	0	0	0	1	0	0	--	--	--	--	--	Spipo11G0030400	--	--
	ORTHOMCL74541	0	0	0	0	0	1	0	0	--	--	--	--	--	Spipo12G0048100	--	--
	ORTHOMCL74984	0	0	0	0	0	1	0	0	--	--	--	--	--	Spipo16G0017200	--	--
	ORTHOMCL75	0	26	11	12	2	1	1	1	--	AT1G06580;AT1G12300;AT1G12620;AT1G12700;AT1G12775;AT1G62590;AT1G62670;AT1G62680;AT1G62720;AT1G62910;AT1G62914;AT1G62930;AT1G63070;AT1G63080;AT1G63130;AT1G63150;AT1G63230;AT1G63330;AT1G63400;AT1G64100;AT1G64580;AT1G64583;AT3G16710;AT3G22470;AT5G16640;AT5G41170	OS04G0350000;OS04G0351333;OS08G0107800;OS08G0110200;OS08G0248400;OS10G0495100;OS10G0495200;OS10G0497300;OS10G0497366;OS10G0499500;OS10G0501700	AC215723.3_FG001;GRMZM2G018974;GRMZM2G021303;GRMZM2G104286;GRMZM2G124602;GRMZM2G158308;GRMZM2G165173;GRMZM2G416201;GRMZM2G416498;GRMZM2G431850;GRMZM2G450166;GRMZM2G453956	ZOSMA_38G01080;ZOSMA_76G01000	Spipo5G0069500	Landoltia_punctata_GLEAN_10000595	Lminor_020829.mRNA1
	ORTHOMCL75673	0	0	0	0	0	1	0	0	--	--	--	--	--	Spipo21G0008100	--	--
	ORTHOMCL75845	0	0	0	0	0	1	0	0	--	--	--	--	--	Spipo23G0014100	--	--
	ORTHOMCL76232	0	0	0	0	0	1	0	0	--	--	--	--	--	Spipo29G0025400	--	--
	ORTHOMCL76582	0	0	0	0	0	1	0	0	--	--	--	--	--	Spipo31G0002800	--	--
	ORTHOMCL76728	0	0	0	0	0	1	0	0	--	--	--	--	--	Spipo3G0037300	--	--
	ORTHOMCL76752	0	0	0	0	0	1	0	0	--	--	--	--	--	Spipo3G0052700	--	--
	ORTHOMCL77224	0	0	0	0	0	1	0	0	--	--	--	--	--	Spipo5G0062000	--	--
	ORTHOMCL77597	0	0	0	0	0	1	0	0	--	--	--	--	--	Spipo7G0045500	--	--
	ORTHOMCL77788	0	0	0	0	0	1	0	0	--	--	--	--	--	Spipo8G0058300	--	--
	ORTHOMCL7856	0	1	1	1	1	1	1	2	--	AT5G15300	OS03G0168550	GRMZM2G058133	ZOSMA_248G00060	Spipo4G0025500	Landoltia_punctata_GLEAN_10006276	Lminor_016219.mRNA1;Lminor_016226.mRNA1
	ORTHOMCL8384	0	1	1	1	1	1	1	1	--	AT1G03540	OS06G0611200	AC201815.4_FG001	ZOSMA_101G00030	Spipo0G0051700	Landoltia_punctata_GLEAN_10014581	Lminor_021887.mRNA1
	ORTHOMCL8403	0	1	1	1	1	1	1	1	--	AT4G32430	OS07G0670000	AC212684.3_FG012	ZOSMA_532G00020	Spipo27G0020800	Landoltia_punctata_GLEAN_10011156	Lminor_022380.mRNA1
	ORTHOMCL8514	0	1	0	0	2	2	1	1	--	AT1G14470	--	--	ZOSMA_306G00200;ZOSMA_5G02640	Spipo13G0017400;Spipo3G0042300	Landoltia_punctata_GLEAN_10020632	Lminor_004338.mRNA1
	ORTHOMCL8538	0	1	1	1	1	1	1	1	--	AT1G19290	OS05G0275100	GRMZM2G312954	ZOSMA_6G01790	Spipo2G0114600	Landoltia_punctata_GLEAN_10003740	Lminor_020479.mRNA1
	ORTHOMCL8594	0	1	1	2	0	1	1	1	--	AT1G31920	OS02G0697500	GRMZM2G045154;GRMZM2G156472	--	Spipo5G0068200	Landoltia_punctata_GLEAN_10016312	Lminor_006297.mRNA1
	ORTHOMCL8735	0	1	1	1	1	1	1	1	--	AT1G74600	OS09G0413300	GRMZM2G040947	ZOSMA_52G00810	Spipo0G0053100	Landoltia_punctata_GLEAN_10001238	Lminor_011682.mRNA1
	ORTHOMCL8788	0	1	0	2	1	1	2	0	--	AT2G13600	--	GRMZM2G010046;GRMZM2G418459	ZOSMA_373G00270	Spipo4G0096400	Landoltia_punctata_GLEAN_10000700;Landoltia_punctata_GLEAN_10012606	--
	ORTHOMCL8792	0	1	1	2	1	1	0	1	--	AT2G15690	OS04G0174800	GRMZM2G017821;GRMZM2G073551	ZOSMA_18G00320	Spipo21G0030700	--	Lminor_007699.mRNA1
	ORTHOMCL8826	0	2	1	1	1	1	1	0	--	AT2G25580;AT4G32450	OS01G0737900	GRMZM2G158645	ZOSMA_24G00210	Spipo13G0000600	Landoltia_punctata_GLEAN_10001018	--
	ORTHOMCL8859	0	1	1	1	1	1	1	1	--	AT2G33680	OS01G0374200	GRMZM2G111113	ZOSMA_262G00110	Spipo16G0017900	Landoltia_punctata_GLEAN_10011675	Lminor_012392.mRNA1
	ORTHOMCL8862	0	1	2	1	1	1	1	0	--	AT2G34400	OS05G0307200;OS05G0313600	GRMZM2G326263	ZOSMA_49G00120	Spipo5G0001700	Landoltia_punctata_GLEAN_10012440	--
	ORTHOMCL8866	0	1	1	1	1	1	1	1	--	AT2G35130	OS02G0170000	GRMZM2G007372	ZOSMA_69G00260	Spipo0G0039100	Landoltia_punctata_GLEAN_10019605	Lminor_006946.mRNA1
	ORTHOMCL8877	0	1	1	1	1	1	1	1	--	AT2G36980	OS09G0520300	GRMZM2G079231	ZOSMA_135G00250	Spipo6G0004400	Landoltia_punctata_GLEAN_10002698	Lminor_011457.mRNA1
	ORTHOMCL8916	0	1	1	1	1	1	1	1	--	AT2G42920	OS03G0635000	GRMZM2G423538	ZOSMA_35G00430	Spipo19G0031400	Landoltia_punctata_GLEAN_10006689	Lminor_011674.mRNA1
	ORTHOMCL8963	0	1	1	1	1	1	1	1	--	AT3G05340	OS05G0147600	GRMZM2G063575	ZOSMA_108G00220	Spipo3G0036200	Landoltia_punctata_GLEAN_10017672	Lminor_006670.mRNA1
	ORTHOMCL9012	0	1	1	1	1	1	1	1	--	AT3G14730	OS01G0818200	GRMZM2G350410	ZOSMA_74G00290	Spipo20G0036200	Landoltia_punctata_GLEAN_10000769	Lminor_020994.mRNA1
	ORTHOMCL9055	0	1	1	1	1	1	1	1	--	AT3G22150	OS04G0602600	GRMZM2G456123	ZOSMA_76G00560	Spipo5G0078000	Landoltia_punctata_GLEAN_10005293	Lminor_005224.mRNA1
	ORTHOMCL9085	0	2	1	1	0	1	1	1	--	AT3G28640;AT3G28660	OS03G0158900	GRMZM2G130699	--	Spipo24G0018000	Landoltia_punctata_GLEAN_10013665	Lminor_021216.mRNA1
	ORTHOMCL9117	0	1	1	1	1	1	1	1	--	AT3G50420	OS04G0672700	GRMZM2G052339	ZOSMA_1G03430	Spipo2G0118100	Landoltia_punctata_GLEAN_10001508	Lminor_000810.mRNA1
	ORTHOMCL9134	0	1	1	1	1	1	1	1	--	AT3G53360	OS06G0506100	GRMZM5G827485	ZOSMA_76G00070	Spipo0G0115300	Landoltia_punctata_GLEAN_10005350	Lminor_017422.mRNA1
	ORTHOMCL9204	0	1	0	0	2	1	2	1	--	AT4G08210	--	--	ZOSMA_375G00030;ZOSMA_47G00650	Spipo7G0043500	Landoltia_punctata_GLEAN_10007187;Landoltia_punctata_GLEAN_10007188	Lminor_017448.mRNA1
	ORTHOMCL9226	0	1	1	1	1	1	1	1	--	AT4G14170	OS05G0409800	GRMZM2G141202	ZOSMA_16G00060	Spipo6G0013100	Landoltia_punctata_GLEAN_10007309	Lminor_001785.mRNA1
	ORTHOMCL9251	0	1	1	1	1	1	1	1	--	AT4G18520	OS03G0644200	GRMZM2G333641	ZOSMA_91G00760	Spipo15G0007000	Landoltia_punctata_GLEAN_10014644	Lminor_017239.mRNA1
	ORTHOMCL9252	0	1	1	1	1	2	0	1	--	AT4G18840	OS02G0625100	GRMZM2G130314	ZOSMA_162G00610	Spipo1G0044500;Spipo1G0076300	--	Lminor_009630.mRNA1
	ORTHOMCL9300	0	1	1	1	1	1	1	1	--	AT4G30825	OS09G0423300	GRMZM2G103250	ZOSMA_132G00430	Spipo12G0048500	Landoltia_punctata_GLEAN_10013350	Lminor_006183.mRNA1
	ORTHOMCL9349	0	1	1	1	1	1	1	1	--	AT4G39952	OS04G0463800	GRMZM2G135430	ZOSMA_387G00030	Spipo15G0010100	Landoltia_punctata_GLEAN_10014744	Lminor_020916.mRNA1
	ORTHOMCL9369	1	1	1	0	1	1	1	1	KFL_000700140	AT5G04810	OS04G0684500	--	ZOSMA_92G00530	Spipo0G0000100	Landoltia_punctata_GLEAN_10005004	Lminor_010924.mRNA1
	ORTHOMCL9383	0	1	1	2	1	1	1	0	--	AT5G08510	OS06G0125600	GRMZM2G431989;GRMZM5G882758	ZOSMA_97G00130	Spipo1G0101700	Landoltia_punctata_GLEAN_10002160	--
	ORTHOMCL9497	0	1	1	1	1	1	1	1	--	AT5G42310	OS07G0548300	GRMZM2G083950	ZOSMA_389G00090	Spipo8G0011400	Landoltia_punctata_GLEAN_10004798	Lminor_014765.mRNA1
	ORTHOMCL9499	0	1	1	1	1	1	1	1	--	AT5G42450	OS01G0839400	GRMZM2G006763	ZOSMA_244G00100	Spipo23G0025200	Landoltia_punctata_GLEAN_10012062	Lminor_001107.mRNA1
	ORTHOMCL963	1	3	2	1	3	2	2	2	KFL_000260340	AT1G42470;AT2G17210;AT4G38350	OS02G0833050;OS04G0563801	GRMZM2G084491	ZOSMA_228G00020;ZOSMA_251G00170;ZOSMA_251G00230	Spipo1G0056400;Spipo1G0056500	Landoltia_punctata_GLEAN_10021851;Landoltia_punctata_GLEAN_10021852	Lminor_000759.mRNA1;Lminor_000760.mRNA1
	ORTHOMCL9655	0	0	1	1	1	1	1	2	--	--	OS11G0587100	GRMZM2G041231	ZOSMA_40G00610	Spipo18G0010100	Landoltia_punctata_GLEAN_10013571	Lminor_015277.mRNA1;Lminor_019278.mRNA1
	ORTHOMCL9712	0	0	1	1	0	1	1	3	--	--	OS02G0468800	GRMZM2G328961	--	Spipo20G0025200	Landoltia_punctata_GLEAN_10006737	Lminor_012527.mRNA1;Lminor_019426.mRNA1;Lminor_019610.mRNA1
	ORTHOMCL9764	0	1	1	1	1	1	1	0	--	AT2G21090	OS02G0555100	AC191246.3_FG006	ZOSMA_161G00630	Spipo9G0045100	Landoltia_punctata_GLEAN_10018733	--
	ORTHOMCL9767	0	1	1	1	1	1	1	0	--	AT3G61170	OS01G0884800	AC196637.2_FG002	ZOSMA_43G00190	Spipo1G0099500	Landoltia_punctata_GLEAN_10003320	--
	ORTHOMCL9770	0	1	1	1	1	1	1	0	--	AT1G20230	OS05G0370000	AC204292.4_FG002	ZOSMA_3G00380	Spipo11G0065800	Landoltia_punctata_GLEAN_10002784	--
	ORTHOMCL9774	0	1	1	1	0	1	1	1	--	AT1G17630	OS01G0197450	AC209718.1_FG009	--	Spipo0G0141000	Landoltia_punctata_GLEAN_10008991	Lminor_005181.mRNA1
	ORTHOMCL9782	0	0	1	2	0	1	1	1	--	--	OS02G0126500	AC216235.2_FG010;GRMZM2G456088	--	Spipo17G0010500	Landoltia_punctata_GLEAN_10020093	Lminor_006728.mRNA1
	ORTHOMCL9860	0	1	1	1	1	1	1	0	--	AT1G19720	OS03G0807400	GRMZM2G143646	ZOSMA_81G00920	Spipo0G0034900	Landoltia_punctata_GLEAN_10020030	--
	ORTHOMCL9886	0	1	1	1	1	1	1	0	--	AT1G28690	OS03G0369700	GRMZM2G020864	ZOSMA_22G01490	Spipo20G0008400	Landoltia_punctata_GLEAN_10011424	--
	ORTHOMCL9900	0	1	0	1	1	1	1	1	--	AT1G33350	--	GRMZM2G332843	ZOSMA_215G00150	Spipo16G0045600	Landoltia_punctata_GLEAN_10013860	Lminor_021142.mRNA1
	ORTHOMCL9902	0	1	1	1	1	1	1	0	--	AT1G34160	OS12G0270200	GRMZM2G071986	ZOSMA_241G00130	Spipo20G0034000	Landoltia_punctata_GLEAN_10004353	--
	ORTHOMCL9908	0	1	1	1	1	1	1	0	--	AT1G47580	OS03G0767700	GRMZM2G336902	ZOSMA_52G00990	Spipo2G0116300	Landoltia_punctata_GLEAN_10001516	--
	ORTHOMCL9934	0	1	1	1	1	1	1	0	--	AT1G59720	OS07G0191500	GRMZM2G144843	ZOSMA_26G00040	Spipo2G0059800	Landoltia_punctata_GLEAN_10005100	--
	ORTHOMCL9937	0	1	1	1	1	1	1	0	--	AT1G62260	OS06G0228900	GRMZM2G094586	ZOSMA_248G00470	Spipo4G0024600	Landoltia_punctata_GLEAN_10006270	--
	ORTHOMCL9964	0	1	0	1	1	1	1	1	--	AT1G71460	--	GRMZM2G132140	ZOSMA_161G00070	Spipo4G0077700	Landoltia_punctata_GLEAN_10006604	Lminor_008562.mRNA1
	ORTHOMCL9981	0	1	1	0	1	1	1	1	--	AT1G77010	OS03G0849700	--	ZOSMA_117G00190	Spipo4G0096300	Landoltia_punctata_GLEAN_10000699	Lminor_004944.mRNA1
Total		23	447	407	458	407	579	502	385
Table S17B The expanded families list of PPR proteins
		Gene number								Gene ID
Subfamily	Gene_family_ID	K.flaccidum	A.thaliana	O.Sativa	Z.mays	Z.marina	S.polyrhiza	L.punctata	L.minor	K.flaccidum	A.thaliana	O.Sativa	Z.mays	Z.marina	S.polyrhiza	L.punctata	L.minor
P subfamily	ORTHOMCL1077	0	2	2	2	2	2	3	2	--	AT1G15480;AT1G80270	OS01G0280400;OS12G0170100	GRMZM2G005980;GRMZM2G130366	ZOSMA_18G00810;ZOSMA_18G00860	Spipo29G0006000;Spipo3G0022100	Landoltia_punctata_GLEAN_10003444;Landoltia_punctata_GLEAN_10003446;Landoltia_punctata_GLEAN_10017805	Lminor_009311.mRNA1;Lminor_014731.mRNA1
	ORTHOMCL582	0	2	2	2	3	2	2	7	--	AT2G18940;AT5G02860	OS05G0275000;OS07G0590600	GRMZM2G092739;GRMZM2G177169	ZOSMA_5G00360;ZOSMA_7G00290;ZOSMA_86G00210	Spipo12G0055800;Spipo2G0095100	Landoltia_punctata_GLEAN_10005574;Landoltia_punctata_GLEAN_10013439	Lminor_001681.mRNA1;Lminor_004015.mRNA1;Lminor_020767.mRNA1;Lminor_020841.mRNA1;Lminor_020910.mRNA1;Lminor_020969.mRNA1;Lminor_020976.mRNA1
	ORTHOMCL2721	1	2	0	0	1	2	2	3	KFL_003390010	AT3G04760;AT3G19120	--	--	ZOSMA_24G00800	Spipo16G0051000;Spipo16G0051100	Landoltia_punctata_GLEAN_10013929;Landoltia_punctata_GLEAN_10013930	Lminor_015476.mRNA1;Lminor_021375.mRNA1;Lminor_022211.mRNA1
	ORTHOMCL5638	0	1	1	1	1	1	3	1	--	AT5G27270	OS06G0111300	GRMZM2G093291	ZOSMA_54G00200	Spipo5G0068900	Landoltia_punctata_GLEAN_10000588;Landoltia_punctata_GLEAN_10016303;Landoltia_punctata_GLEAN_10016304	Lminor_005883.mRNA1
	ORTHOMCL5786	0	1	1	1	1	1	3	1	--	AT5G67570	OS05G0315100	GRMZM5G884466	ZOSMA_18G00030	Spipo2G0099400	Landoltia_punctata_GLEAN_10005818;Landoltia_punctata_GLEAN_10005820;Landoltia_punctata_GLEAN_10005821	Lminor_006056.mRNA1
	ORTHOMCL3104	0	1	1	1	1	1	2	3	--	AT3G27750	OS01G0158100	AC217965.2_FG012	ZOSMA_118G00270	Spipo6G0066600	Landoltia_punctata_GLEAN_10002276;Landoltia_punctata_GLEAN_10002278	Lminor_004088.mRNA1;Lminor_021683.mRNA1;Lminor_022361.mRNA1
	ORTHOMCL5648	1	1	1	1	1	1	2	1	KFL_000060600	AT5G35930	OS06G0111600	GRMZM2G393146	ZOSMA_29G01660	Spipo5G0068000	Landoltia_punctata_GLEAN_10016314;Landoltia_punctata_GLEAN_10016315	Lminor_006295.mRNA1
	ORTHOMCL5902	0	1	1	1	1	1	2	1	--	AT5G46680	OS02G0793200	AC205735.3_FG006	ZOSMA_15G00900	Spipo7G0060600	Landoltia_punctata_GLEAN_10008893;Landoltia_punctata_GLEAN_10008894	Lminor_004167.mRNA1
	ORTHOMCL7732	0	1	1	1	1	1	2	1	--	AT4G39620	OS02G0750400	GRMZM2G025409	ZOSMA_289G00360	Spipo4G0021800	Landoltia_punctata_GLEAN_10006245;Landoltia_punctata_GLEAN_10019477	Lminor_010709.mRNA1
	ORTHOMCL8090	0	1	1	1	1	1	2	1	--	AT5G50280	OS05G0294600	GRMZM2G012174	ZOSMA_184G00200	Spipo4G0035700	Landoltia_punctata_GLEAN_10006229;Landoltia_punctata_GLEAN_10006230	Lminor_009653.mRNA1
	ORTHOMCL10024	0	1	0	0	1	1	2	1	--	AT2G17525	--	--	ZOSMA_251G00070	Spipo11G0046900	Landoltia_punctata_GLEAN_10004599;Landoltia_punctata_GLEAN_10004600	Lminor_010058.mRNA1
	ORTHOMCL10804	0	1	0	0	0	1	2	1	--	AT1G32415	--	--	--	Spipo17G0002000	Landoltia_punctata_GLEAN_10002469;Landoltia_punctata_GLEAN_10002472	Lminor_015035.mRNA1
	ORTHOMCL11131	0	1	0	0	0	1	2	1	--	AT5G24830	--	--	--	Spipo32G0005500	Landoltia_punctata_GLEAN_10018188;Landoltia_punctata_GLEAN_10018189	Lminor_006228.mRNA1
	ORTHOMCL3481	0	1	1	1	1	1	1	4	--	AT2G15630	OS04G0477200	GRMZM2G323309	ZOSMA_20G00790	Spipo4G0002600	Landoltia_punctata_GLEAN_10012265	Lminor_015462.mRNA1;Lminor_015601.mRNA1;Lminor_015711.mRNA1;Lminor_015741.mRNA1
	ORTHOMCL4698	0	1	1	1	1	1	1	3	--	AT1G74900	OS02G0679200	GRMZM2G046058	ZOSMA_6G01050	Spipo11G0065400	Landoltia_punctata_GLEAN_10002788	Lminor_018311.mRNA1;Lminor_019943.mRNA1;Lminor_021900.mRNA1
	ORTHOMCL5249	0	1	1	1	1	1	1	3	--	AT3G61360	OS06G0694600	GRMZM2G177845	ZOSMA_244G00090	Spipo10G0009000	Landoltia_punctata_GLEAN_10003577	Lminor_010141.mRNA1;Lminor_012515.mRNA1;Lminor_013626.mRNA1
	ORTHOMCL5590	0	1	1	1	1	1	1	3	--	AT5G18390	OS08G0525500	GRMZM2G388778	ZOSMA_5G02460	Spipo4G0047300	Landoltia_punctata_GLEAN_10017335	Lminor_021373.mRNA1;Lminor_021961.mRNA1;Lminor_022074.mRNA1
	ORTHOMCL5682	0	1	1	1	1	1	1	3	--	AT5G46100	OS01G0672166	GRMZM2G060516	ZOSMA_183G00370	Spipo14G0024800	Landoltia_punctata_GLEAN_10021301	Lminor_010445.mRNA1;Lminor_021723.mRNA1;Lminor_022184.mRNA1
	ORTHOMCL5684	0	1	1	1	1	1	1	3	--	AT5G46580	OS03G0856100	GRMZM2G438524	ZOSMA_85G00850	Spipo5G0062600	Landoltia_punctata_GLEAN_10016397	Lminor_005346.mRNA1;Lminor_013696.mRNA1;Lminor_015824.mRNA1
	ORTHOMCL6575	0	1	1	1	1	1	1	2	--	AT2G01860	OS02G0118000	GRMZM2G428579	ZOSMA_47G00210	Spipo17G0031900	Landoltia_punctata_GLEAN_10020309	Lminor_011222.mRNA1;Lminor_019797.mRNA1
	ORTHOMCL6809	0	1	1	1	1	1	1	2	--	AT2G37230	OS02G0110400	GRMZM2G074805	ZOSMA_32G00200	Spipo11G0064900	Landoltia_punctata_GLEAN_10002796	Lminor_019942.mRNA1;Lminor_021255.mRNA1
	ORTHOMCL7605	0	1	1	1	1	1	1	2	--	AT4G26680	OS10G0363500	GRMZM2G029514	ZOSMA_80G00540	Spipo2G0078200	Landoltia_punctata_GLEAN_10003628	Lminor_009347.mRNA1;Lminor_015481.mRNA1
	ORTHOMCL7714	0	1	1	1	1	1	1	2	--	AT4G38150	OS01G0546500	GRMZM2G122344	ZOSMA_186G00170	Spipo10G0016800	Landoltia_punctata_GLEAN_10007476	Lminor_012973.mRNA1;Lminor_012991.mRNA1
	ORTHOMCL8743	1	1	0	1	1	1	1	1	KFL_006510040	AT1G76280	--	GRMZM2G358768	ZOSMA_217G00200	Spipo12G0061400	Landoltia_punctata_GLEAN_10013508	Lminor_011325.mRNA1
	ORTHOMCL8854	1	1	1	0	1	1	1	1	KFL_000770150	AT2G32230	OS04G0692500	--	ZOSMA_146G00650	Spipo0G0090800	Landoltia_punctata_GLEAN_10007216	Lminor_014072.mRNA1
	ORTHOMCL9716	0	0	1	1	1	1	1	2	--	--	OS03G0336000	GRMZM2G353195	ZOSMA_261G00190	Spipo18G0037500	Landoltia_punctata_GLEAN_10000354	Lminor_007103.mRNA1;Lminor_017289.mRNA1
	ORTHOMCL9814	0	1	0	1	1	1	1	1	--	AT1G07590	--	GRMZM2G145130	ZOSMA_106G00220	Spipo2G0082300	Landoltia_punctata_GLEAN_10003642	Lminor_017409.mRNA1
	ORTHOMCL9923	0	1	0	1	1	1	1	1	--	AT1G52640	--	GRMZM2G039155	ZOSMA_4G01500	Spipo21G0007800	Landoltia_punctata_GLEAN_10015306	Lminor_001697.mRNA1
	ORTHOMCL9938	0	1	1	0	1	1	1	1	--	AT1G62350	OS03G0297700	--	ZOSMA_240G00100	Spipo29G0016500	Landoltia_punctata_GLEAN_10012982	Lminor_002105.mRNA1
	ORTHOMCL10436	0	1	0	1	1	1	1	1	--	AT5G55840	--	GRMZM2G393935	ZOSMA_50G00200	Spipo12G0017400	Landoltia_punctata_GLEAN_10014963	Lminor_001498.mRNA1
	ORTHOMCL10580	0	0	1	1	1	1	1	1	--	--	OS03G0119700	GRMZM2G167568	ZOSMA_573G00040	Spipo14G0057800	Landoltia_punctata_GLEAN_10001055	Lminor_005936.mRNA1
	ORTHOMCL10765	0	1	0	1	0	1	1	1	--	AT1G13630	--	GRMZM2G165963	--	Spipo11G0025400	Landoltia_punctata_GLEAN_10005722	Lminor_020926.mRNA1
	ORTHOMCL10820	0	1	0	1	0	1	1	1	--	AT1G52620	--	GRMZM2G353301	--	Spipo7G0029500	Landoltia_punctata_GLEAN_10019589	Lminor_016291.mRNA1
	ORTHOMCL10859	0	1	0	0	1	1	1	1	--	AT1G79080	--	--	ZOSMA_108G00290	Spipo13G0048200	Landoltia_punctata_GLEAN_10010793	Lminor_002570.mRNA1
	ORTHOMCL10879	0	1	0	0	0	1	1	2	--	AT2G19280	--	--	--	Spipo3G0020400	Landoltia_punctata_GLEAN_10017830	Lminor_005401.mRNA1;Lminor_012933.mRNA1
	ORTHOMCL10941	0	2	0	0	0	1	1	1	--	AT3G02490;AT5G15980	--	--	--	Spipo12G0019900	Landoltia_punctata_GLEAN_10014941	Lminor_014879.mRNA1
	ORTHOMCL11042	0	1	0	0	1	1	1	1	--	AT4G14190	--	--	ZOSMA_5G02470	Spipo7G0059000	Landoltia_punctata_GLEAN_10010803	Lminor_010974.mRNA1
	ORTHOMCL11107	0	1	0	1	0	1	1	1	--	AT5G08310	--	GRMZM2G024435	--	Spipo2G0048200	Landoltia_punctata_GLEAN_10019355	Lminor_022214.mRNA1
	ORTHOMCL11159	0	1	0	0	1	1	1	1	--	AT5G53080	--	--	ZOSMA_2G01530	Spipo8G0049800	Landoltia_punctata_GLEAN_10016034	Lminor_003670.mRNA1
	ORTHOMCL11294	0	0	1	1	0	1	1	1	--	--	OS03G0795400	GRMZM2G070381	--	Spipo27G0012400	Landoltia_punctata_GLEAN_10004701	Lminor_007000.mRNA1
	ORTHOMCL11303	0	0	1	1	0	1	1	1	--	--	OS06G0705300	GRMZM2G083022	--	Spipo18G0023000	Landoltia_punctata_GLEAN_10016664	Lminor_010176.mRNA1
	ORTHOMCL11321	0	0	1	1	0	1	1	1	--	--	OS06G0700100	GRMZM2G099434	--	Spipo15G0002800	Landoltia_punctata_GLEAN_10014699	Lminor_018396.mRNA1
	ORTHOMCL11352	0	0	1	1	0	1	1	1	--	--	OS02G0321000	GRMZM2G151975	--	Spipo16G0043500	Landoltia_punctata_GLEAN_10013825	Lminor_004708.mRNA1
	ORTHOMCL11357	0	0	1	1	0	1	1	1	--	--	OS03G0159700	GRMZM2G169747	--	Spipo9G0005000	Landoltia_punctata_GLEAN_10018979	Lminor_010613.mRNA1
	ORTHOMCL11591	0	1	0	0	1	1	1	0	--	AT1G06270	--	--	ZOSMA_14G01130	Spipo23G0031900	Landoltia_punctata_GLEAN_10007007	--
	ORTHOMCL11632	0	1	0	0	0	1	1	1	--	AT1G31840	--	--	--	Spipo11G0006800	Landoltia_punctata_GLEAN_10006031	Lminor_008065.mRNA1
	ORTHOMCL12195	0	0	0	1	1	1	1	0	--	--	--	GRMZM2G143858	ZOSMA_86G00160	Spipo11G0042500	Landoltia_punctata_GLEAN_10004559	--
	ORTHOMCL12491	0	0	0	0	1	1	1	1	--	--	--	--	ZOSMA_184G00080	Spipo4G0088600	Landoltia_punctata_GLEAN_10012655	Lminor_010130.mRNA1
	ORTHOMCL14071	0	0	0	0	0	1	1	1	--	--	--	--	--	Spipo31G0004300	Landoltia_punctata_GLEAN_10004000	Lminor_004068.mRNA1
	ORTHOMCL14087	0	0	0	0	0	1	1	1	--	--	--	--	--	Spipo27G0010300	Landoltia_punctata_GLEAN_10004717	Lminor_008090.mRNA1
	ORTHOMCL14131	0	0	0	0	0	1	1	1	--	--	--	--	--	Spipo4G0069800	Landoltia_punctata_GLEAN_10006526	Lminor_008362.mRNA1
	ORTHOMCL14151	0	0	0	0	0	1	1	1	--	--	--	--	--	Spipo6G0012900	Landoltia_punctata_GLEAN_10007311	Lminor_001780.mRNA1
	ORTHOMCL14401	0	0	0	0	0	1	1	1	--	--	--	--	--	Spipo5G0022400	Landoltia_punctata_GLEAN_10015824	Lminor_009335.mRNA1
	ORTHOMCL14445	0	0	0	0	0	1	1	1	--	--	--	--	--	Spipo4G0042200	Landoltia_punctata_GLEAN_10017261	Lminor_000449.mRNA1
	ORTHOMCL14453	0	0	0	0	0	1	1	1	--	--	--	--	--	Spipo3G0044900	Landoltia_punctata_GLEAN_10017595	Lminor_006594.mRNA1
	ORTHOMCL18121	0	0	0	0	0	1	1	0	--	--	--	--	--	Spipo3G0082900	Landoltia_punctata_GLEAN_10003196	--
	ORTHOMCL18544	0	0	0	0	0	1	1	0	--	--	--	--	--	Spipo13G0006300	Landoltia_punctata_GLEAN_10011301	--
	ORTHOMCL18818	0	0	0	0	0	1	1	0	--	--	--	--	--	Spipo15G0044800	Landoltia_punctata_GLEAN_10019918	--
	ORTHOMCL19172	0	0	0	0	0	1	0	1	--	--	--	--	--	Spipo0G0005200	--	Lminor_011090.mRNA1
	ORTHOMCL19386	0	0	0	0	0	1	0	1	--	--	--	--	--	Spipo3G0063400	--	Lminor_021076.mRNA1
	ORTHOMCL74409	0	0	0	0	0	1	0	0	--	--	--	--	--	Spipo11G0062900	--	--
	ORTHOMCL74885	0	0	0	0	0	1	0	0	--	--	--	--	--	Spipo15G0016600	--	--
	ORTHOMCL74914	0	0	0	0	0	1	0	0	--	--	--	--	--	Spipo15G0036100	--	--
	ORTHOMCL74915	0	0	0	0	0	1	0	0	--	--	--	--	--	Spipo15G0036200	--	--
	ORTHOMCL75210	0	0	0	0	0	1	0	0	--	--	--	--	--	Spipo18G0016600	--	--
	ORTHOMCL75445	0	0	0	0	0	1	0	0	--	--	--	--	--	Spipo1G0089900	--	--
	ORTHOMCL75446	0	0	0	0	0	1	0	0	--	--	--	--	--	Spipo1G0090000	--	--
	ORTHOMCL76178	0	0	0	0	0	1	0	0	--	--	--	--	--	Spipo28G0021200	--	--
	ORTHOMCL76407	0	0	0	0	0	1	0	0	--	--	--	--	--	Spipo2G0058700	--	--
	ORTHOMCL76664	0	0	0	0	0	1	0	0	--	--	--	--	--	Spipo32G0012300	--	--
	ORTHOMCL76785	0	0	0	0	0	1	0	0	--	--	--	--	--	Spipo3G0063600	--	--
	ORTHOMCL76788	0	0	0	0	0	1	0	0	--	--	--	--	--	Spipo3G0064000	--	--
	ORTHOMCL76789	0	0	0	0	0	1	0	0	--	--	--	--	--	Spipo3G0064100	--	--
	ORTHOMCL76790	0	0	0	0	0	1	0	0	--	--	--	--	--	Spipo3G0064400	--	--
	ORTHOMCL77011	0	0	0	0	0	1	0	0	--	--	--	--	--	Spipo4G0076600	--	--
	ORTHOMCL77081	0	0	0	0	0	1	0	0	--	--	--	--	--	Spipo4G0112500	--	--
	ORTHOMCL77082	0	0	0	0	0	1	0	0	--	--	--	--	--	Spipo4G0112600	--	--
	ORTHOMCL77287	0	0	0	0	0	1	0	0	--	--	--	--	--	Spipo6G0015100	--	--
	ORTHOMCL77370	0	0	0	0	0	1	0	0	--	--	--	--	--	Spipo6G0043000	--	--
	ORTHOMCL77468	0	0	0	0	0	1	0	0	--	--	--	--	--	Spipo7G0005900	--	--
	ORTHOMCL77471	0	0	0	0	0	1	0	0	--	--	--	--	--	Spipo7G0006300	--	--
	ORTHOMCL77537	0	0	0	0	0	1	0	0	--	--	--	--	--	Spipo7G0029300	--	--
	ORTHOMCL77544	0	0	0	0	0	1	0	0	--	--	--	--	--	Spipo7G0030400	--	--
	ORTHOMCL77545	0	0	0	0	0	1	0	0	--	--	--	--	--	Spipo7G0030500	--	--
PLS subfamily	ORTHOMCL4	0	31	28	26	31	41	33	12	--	AT1G08070;AT1G11290;AT1G15510;AT1G16480;AT1G18485;AT2G27610;AT2G29760;AT2G39620;AT3G02010;AT3G03580;AT3G08820;AT3G12770;AT3G13880;AT3G16610;AT3G23330;AT3G25060;AT3G26782;AT3G49142;AT3G49170;AT3G57430;AT3G63370;AT4G13650;AT4G14820;AT4G18750;AT4G30700;AT4G33170;AT4G33990;AT5G09950;AT5G13230;AT5G16860;AT5G46460	OS01G0101150;OS01G0205200;OS01G0355100;OS01G0589900;OS01G0959600;OS01G0977400;OS03G0241800;OS03G0314400;OS03G0396200;OS03G0441400;OS04G0118700;OS04G0218100;OS04G0469400;OS05G0212100;OS05G0305300;OS05G0455900;OS05G0574800;OS06G0112000;OS06G0185800;OS07G0299800;OS07G0578800;OS08G0340900;OS09G0251500;OS10G0540100;OS11G0109600;OS11G0680200;OS12G0109300;OS12G0552300	AC155390.2_FG002;AC203841.3_FG002;AC215198.3_FG002;GRMZM2G019874;GRMZM2G020676;GRMZM2G056996;GRMZM2G060337;GRMZM2G060536;GRMZM2G076257;GRMZM2G103078;GRMZM2G114653;GRMZM2G123014;GRMZM2G129783;GRMZM2G138303;GRMZM2G153275;GRMZM2G163396;GRMZM2G165521;GRMZM2G331779;GRMZM2G340279;GRMZM2G383854;GRMZM2G411786;GRMZM2G430710;GRMZM2G455587;GRMZM2G462625;GRMZM2G481373;GRMZM5G811022	ZOSMA_105G00520;ZOSMA_135G00390;ZOSMA_148G00320;ZOSMA_162G00720;ZOSMA_166G00120;ZOSMA_166G00470;ZOSMA_171G00090;ZOSMA_171G00160;ZOSMA_213G00140;ZOSMA_21G00620;ZOSMA_239G00270;ZOSMA_24G01210;ZOSMA_27G00320;ZOSMA_28G00160;ZOSMA_29G01550;ZOSMA_2G00270;ZOSMA_2G01380;ZOSMA_34G00940;ZOSMA_353G00050;ZOSMA_381G00070;ZOSMA_3G00900;ZOSMA_50G00180;ZOSMA_55G00740;ZOSMA_56G00780;ZOSMA_56G01040;ZOSMA_5G00920;Z…	Spipo0G0006300;Spipo0G0080500;Spipo0G0119000;Spipo12G0048300;Spipo15G0021100;Spipo15G0026500;Spipo15G0042100;Spipo16G0018900;Spipo16G0050200;Spipo18G0011600;Spipo1G0003800;Spipo1G0022700;Spipo1G0027700;Spipo1G0044600;Spipo1G0051100;Spipo21G0004300;Spipo21G0008200;Spipo22G0009100;Spipo22G0020100;Spipo23G0002800;Spipo23G0043400;Spipo27G0009200;Spipo29G0028900;Spipo2G0011000;Spipo2G0014800;Spipo2G00…	Landoltia_punctata_GLEAN_10000688;Landoltia_punctata_GLEAN_10000788;Landoltia_punctata_GLEAN_10001120;Landoltia_punctata_GLEAN_10001726;Landoltia_punctata_GLEAN_10002656;Landoltia_punctata_GLEAN_10003147;Landoltia_punctata_GLEAN_10004294;Landoltia_punctata_GLEAN_10005384;Landoltia_punctata_GLEAN_10006319;Landoltia_punctata_GLEAN_10007133;Landoltia_punctata_GLEAN_10007167;Landoltia_punctata_GLEAN_…	Lminor_001441.mRNA1;Lminor_008729.mRNA1;Lminor_009444.mRNA1;Lminor_009631.mRNA1;Lminor_010961.mRNA1;Lminor_012898.mRNA1;Lminor_017112.mRNA1;Lminor_019567.mRNA1;Lminor_019654.mRNA1;Lminor_019661.mRNA1;Lminor_022268.mRNA1;Lminor_022343.mRNA1
	ORTHOMCL1553	0	2	1	1	3	3	2	1	--	AT1G30690;AT4G20770	OS02G0167200	GRMZM2G087495	ZOSMA_117G00810;ZOSMA_228G00210;ZOSMA_82G00630	Spipo32G0003600;Spipo32G0003700;Spipo8G0022700	Landoltia_punctata_GLEAN_10018203;Landoltia_punctata_GLEAN_10018204	Lminor_005380.mRNA1
	ORTHOMCL582	0	2	2	2	3	2	2	7	--	AT2G18940;AT5G02860	OS05G0275000;OS07G0590600	GRMZM2G092739;GRMZM2G177169	ZOSMA_5G00360;ZOSMA_7G00290;ZOSMA_86G00210	Spipo12G0055800;Spipo2G0095100	Landoltia_punctata_GLEAN_10005574;Landoltia_punctata_GLEAN_10013439	Lminor_001681.mRNA1;Lminor_004015.mRNA1;Lminor_020767.mRNA1;Lminor_020841.mRNA1;Lminor_020910.mRNA1;Lminor_020969.mRNA1;Lminor_020976.mRNA1
	ORTHOMCL3189	0	2	1	1	1	2	2	1	--	AT1G13410;AT5G38530	OS06G0632200	GRMZM2G054465	ZOSMA_246G00080	Spipo12G0012800;Spipo8G0027800	Landoltia_punctata_GLEAN_10015021;Landoltia_punctata_GLEAN_10015022	Lminor_016128.mRNA1
	ORTHOMCL3369	0	1	1	1	1	2	2	2	--	AT1G55280	OS11G0491400	GRMZM2G173085	ZOSMA_100G00240	Spipo2G0063000;Spipo2G0063100	Landoltia_punctata_GLEAN_10005136;Landoltia_punctata_GLEAN_10021888
	ORTHOMCL5473	0	2	1	0	2	2	2	0	--	AT4G37380;AT5G59200	OS07G0113500	--	ZOSMA_125G00060;ZOSMA_522G00040	Spipo13G0019900;Spipo24G0007700	Landoltia_punctata_GLEAN_10014001;Landoltia_punctata_GLEAN_10020659	--
	ORTHOMCL5518	0	3	0	0	0	2	3	1	--	AT5G06540;AT5G48910;AT5G66520	--	--	--	Spipo1G0054900;Spipo9G0007500	Landoltia_punctata_GLEAN_10018955;Landoltia_punctata_GLEAN_10021866;Landoltia_punctata_GLEAN_10021868	Lminor_007644.mRNA1
	ORTHOMCL8514	0	1	0	0	2	2	1	1	--	AT1G14470	--	--	ZOSMA_306G00200;ZOSMA_5G02640	Spipo13G0017400;Spipo3G0042300	Landoltia_punctata_GLEAN_10020632	Lminor_004338.mRNA1
	ORTHOMCL11244	0	0	0	1	1	2	1	0	--	--	--	GRMZM2G019689	ZOSMA_196G00270	Spipo11G0006300;Spipo11G0019900	Landoltia_punctata_GLEAN_10004170	--
	ORTHOMCL11445	0	0	1	0	1	2	1	0	--	--	OS09G0555400	--	ZOSMA_37G01350	Spipo2G0115700;Spipo3G0113000	Landoltia_punctata_GLEAN_10003247	--
	ORTHOMCL5977	0	1	1	1	1	1	1	2	--	AT1G03510	OS03G0852000	GRMZM2G084176	ZOSMA_33G01180	Spipo8G0014800	Landoltia_punctata_GLEAN_10004777	Lminor_020470.mRNA1;Lminor_021717.mRNA1
	ORTHOMCL7856	0	1	1	1	1	1	1	2	--	AT5G15300	OS03G0168550	GRMZM2G058133	ZOSMA_248G00060	Spipo4G0025500	Landoltia_punctata_GLEAN_10006276	Lminor_016219.mRNA1;Lminor_016226.mRNA1
	ORTHOMCL9204	0	1	0	0	2	1	2	1	--	AT4G08210	--	--	ZOSMA_375G00030;ZOSMA_47G00650	Spipo7G0043500	Landoltia_punctata_GLEAN_10007187;Landoltia_punctata_GLEAN_10007188	Lminor_017448.mRNA1
	ORTHOMCL9369	1	1	1	0	1	1	1	1	KFL_000700140	AT5G04810	OS04G0684500	--	ZOSMA_92G00530	Spipo0G0000100	Landoltia_punctata_GLEAN_10005004	Lminor_010924.mRNA1
	ORTHOMCL9655	0	0	1	1	1	1	1	2	--	--	OS11G0587100	GRMZM2G041231	ZOSMA_40G00610	Spipo18G0010100	Landoltia_punctata_GLEAN_10013571	Lminor_015277.mRNA1;Lminor_019278.mRNA1
	ORTHOMCL9712	0	0	1	1	0	1	1	3	--	--	OS02G0468800	GRMZM2G328961	--	Spipo20G0025200	Landoltia_punctata_GLEAN_10006737	Lminor_012527.mRNA1;Lminor_019426.mRNA1;Lminor_019610.mRNA1
	ORTHOMCL9900	0	1	0	1	1	1	1	1	--	AT1G33350	--	GRMZM2G332843	ZOSMA_215G00150	Spipo16G0045600	Landoltia_punctata_GLEAN_10013860	Lminor_021142.mRNA1
	ORTHOMCL9964	0	1	0	1	1	1	1	1	--	AT1G71460	--	GRMZM2G132140	ZOSMA_161G00070	Spipo4G0077700	Landoltia_punctata_GLEAN_10006604	Lminor_008562.mRNA1
	ORTHOMCL9981	0	1	1	0	1	1	1	1	--	AT1G77010	OS03G0849700	--	ZOSMA_117G00190	Spipo4G0096300	Landoltia_punctata_GLEAN_10000699	Lminor_004944.mRNA1
	ORTHOMCL10127	0	1	1	0	1	1	1	1	--	AT3G05240	OS08G0511000	--	ZOSMA_45G00570	Spipo12G0038700	Landoltia_punctata_GLEAN_10002526	Lminor_011450.mRNA1
	ORTHOMCL10211	0	1	0	0	1	1	1	2	--	AT3G49740	--	--	ZOSMA_114G00410	Spipo2G0111300	Landoltia_punctata_GLEAN_10003707	Lminor_007400.mRNA1;Lminor_020742.mRNA1
	ORTHOMCL10276	0	1	0	1	0	1	2	1	--	AT4G19220	--	GRMZM2G303587	--	Spipo2G0050100	Landoltia_punctata_GLEAN_10003827;Landoltia_punctata_GLEAN_10011172	Lminor_009924.mRNA1
	ORTHOMCL10335	0	1	1	0	1	1	1	1	--	AT5G04780	OS12G0156900	--	ZOSMA_22G00080	Spipo5G0058400	Landoltia_punctata_GLEAN_10016440	Lminor_017340.mRNA1
	ORTHOMCL10444	0	1	1	0	1	1	1	1	--	AT5G61990	OS07G0300200	--	ZOSMA_2G00730	Spipo0G0129400	Landoltia_punctata_GLEAN_10020690	Lminor_021633.mRNA1
	ORTHOMCL10489	0	0	1	1	1	1	1	1	--	--	OS04G0584700	GRMZM2G017197	ZOSMA_28G00250	Spipo23G0034000	Landoltia_punctata_GLEAN_10007035	Lminor_004834.mRNA1
	ORTHOMCL10495	0	0	1	1	1	1	1	1	--	--	OS06G0710800	GRMZM2G028108	ZOSMA_85G00800	Spipo0G0013800	Landoltia_punctata_GLEAN_10002898	Lminor_004476.mRNA1
	ORTHOMCL10496	0	0	1	1	1	1	1	1	--	--	OS11G0213500	GRMZM2G030148	ZOSMA_1G00120	Spipo9G0046400	Landoltia_punctata_GLEAN_10018743	Lminor_008596.mRNA1
	ORTHOMCL10518	0	0	1	1	1	1	1	1	--	--	OS08G0500600	GRMZM2G071405	ZOSMA_132G00150	Spipo12G0025600	Landoltia_punctata_GLEAN_10014899	Lminor_021082.mRNA1
	ORTHOMCL10536	0	0	1	1	0	1	2	1	--	--	OS03G0701400	GRMZM2G102692	--	Spipo18G0021600	Landoltia_punctata_GLEAN_10016672;Landoltia_punctata_GLEAN_10016673	Lminor_008085.mRNA1
	ORTHOMCL10601	0	0	1	1	1	1	1	1	--	--	OS03G0844000	GRMZM2G399750	ZOSMA_2G01080	Spipo7G0052300	Landoltia_punctata_GLEAN_10018012	Lminor_022099.mRNA1
	ORTHOMCL10742	0	1	0	0	0	1	1	2	--	AT1G06140	--	--	--	Spipo1G0022800	Landoltia_punctata_GLEAN_10022215	Lminor_007796.mRNA1;Lminor_014736.mRNA1
	ORTHOMCL10853	0	1	0	0	1	1	1	1	--	AT1G74400	--	--	ZOSMA_143G00050	Spipo2G0035500	Landoltia_punctata_GLEAN_10019219	Lminor_015621.mRNA1
	ORTHOMCL10855	0	1	0	0	0	1	2	1	--	AT1G74630	--	--	--	Spipo2G0038000	Landoltia_punctata_GLEAN_10019245;Landoltia_punctata_GLEAN_10019246	Lminor_006891.mRNA1
	ORTHOMCL10858	0	1	0	0	1	1	1	1	--	AT1G77170	--	--	ZOSMA_43G00750	Spipo18G0006500	Landoltia_punctata_GLEAN_10013603	Lminor_019791.mRNA1
	ORTHOMCL10971	0	1	0	0	1	1	1	1	--	AT3G18840	--	--	ZOSMA_123G00490	Spipo30G0011000	Landoltia_punctata_GLEAN_10002043	Lminor_003182.mRNA1
	ORTHOMCL11031	0	1	0	0	1	1	1	1	--	AT4G04370	--	--	ZOSMA_209G00200	Spipo18G0033800	Landoltia_punctata_GLEAN_10016768	Lminor_005566.mRNA1
	ORTHOMCL11050	0	1	0	0	0	1	1	2	--	AT4G19191	--	--	--	Spipo20G0032800	Landoltia_punctata_GLEAN_10004364	Lminor_019960.mRNA1;Lminor_020508.mRNA1
	ORTHOMCL11074	0	1	0	1	0	1	1	1	--	AT4G35130	--	GRMZM2G176523	--	Spipo11G0040200	Landoltia_punctata_GLEAN_10018837	Lminor_004837.mRNA1
	ORTHOMCL11082	0	1	0	0	1	1	1	1	--	AT4G39530	--	--	ZOSMA_167G00010	Spipo15G0004000	Landoltia_punctata_GLEAN_10014678	Lminor_019092.mRNA1
	ORTHOMCL11112	0	1	0	0	1	1	1	1	--	AT5G15340	--	--	ZOSMA_342G00040	Spipo1G0003400	Landoltia_punctata_GLEAN_10022427	Lminor_020481.mRNA1
	ORTHOMCL11158	0	1	0	0	1	1	1	1	--	AT5G52850	--	--	ZOSMA_58G00480	Spipo3G0041300	Landoltia_punctata_GLEAN_10017613	Lminor_011577.mRNA1
	ORTHOMCL11255	0	0	1	1	0	1	1	1	--	--	OS05G0153400	GRMZM2G034645	--	Spipo1G0058300	Landoltia_punctata_GLEAN_10021834	Lminor_006636.mRNA1
	ORTHOMCL11270	0	0	1	1	0	1	1	1	--	--	OS04G0432800	GRMZM2G049755	--	Spipo5G0077000	Landoltia_punctata_GLEAN_10005304	Lminor_018638.mRNA1
	ORTHOMCL11333	0	0	1	1	0	1	1	1	--	--	OS07G0436600	GRMZM2G115957	--	Spipo1G0016000	Landoltia_punctata_GLEAN_10022306	Lminor_000666.mRNA1
	ORTHOMCL11367	0	0	1	1	0	1	1	1	--	--	OS11G0256100	GRMZM2G333678	--	Spipo20G0010500	Landoltia_punctata_GLEAN_10011452	Lminor_020635.mRNA1
	ORTHOMCL11455	0	0	0	0	1	1	2	1	--	--	--	--	ZOSMA_91G00920	Spipo2G0087000	Landoltia_punctata_GLEAN_10005494;Landoltia_punctata_GLEAN_10005495	Lminor_021715.mRNA1
	ORTHOMCL11484	0	0	0	0	1	1	1	2	--	--	--	--	ZOSMA_189G00590	Spipo5G0005300	Landoltia_punctata_GLEAN_10012391	Lminor_015358.mRNA1;Lminor_021068.mRNA1
	ORTHOMCL11503	0	0	1	0	1	1	1	1	--	--	OS10G0477200	--	ZOSMA_7G00320	Spipo7G0018100	Landoltia_punctata_GLEAN_10019500	Lminor_016639.mRNA1
	ORTHOMCL11664	0	1	0	0	1	1	1	0	--	AT1G71420	--	--	ZOSMA_59G00450	Spipo18G0023600	Landoltia_punctata_GLEAN_10000165	--
	ORTHOMCL11675	0	1	0	0	0	1	1	1	--	AT2G02750	--	--	--	Spipo14G0008900	Landoltia_punctata_GLEAN_10021495	Lminor_021628.mRNA1
	ORTHOMCL11735	0	1	0	0	0	1	1	1	--	AT2G40720	--	--	--	Spipo22G0024300	Landoltia_punctata_GLEAN_10020925	Lminor_012262.mRNA1
	ORTHOMCL11806	0	1	0	0	1	1	0	1	--	AT3G26630	--	--	ZOSMA_122G00730	Spipo7G0068300	--	Lminor_015375.mRNA1
	ORTHOMCL11821	0	1	0	0	1	1	1	0	--	AT3G49710	--	--	ZOSMA_114G00450	Spipo2G0122300	Landoltia_punctata_GLEAN_10006299	--
	ORTHOMCL12163	0	0	0	1	1	1	1	0	--	--	--	GRMZM2G114572	ZOSMA_7G00490	Spipo14G0056700	Landoltia_punctata_GLEAN_10001066	--
	ORTHOMCL12236	0	0	0	1	1	1	1	0	--	--	--	GRMZM2G310758	ZOSMA_192G00540	Spipo22G0020000	Landoltia_punctata_GLEAN_10000186	--
	ORTHOMCL12287	0	0	0	1	0	1	1	1	--	--	--	GRMZM2G496110	--	Spipo21G0015600	Landoltia_punctata_GLEAN_10015226	Lminor_009875.mRNA1
	ORTHOMCL12377	0	0	1	0	0	1	1	1	--	--	OS02G0116100	--	--	Spipo16G0032500	Landoltia_punctata_GLEAN_10001800	Lminor_007572.mRNA1
	ORTHOMCL12382	0	0	1	0	1	1	1	0	--	--	OS01G0800400	--	ZOSMA_69G00640	Spipo8G0005000	Landoltia_punctata_GLEAN_10002465	--
	ORTHOMCL12427	0	0	0	0	0	1	2	1	--	--	--	--	--	Spipo4G0005200	Landoltia_punctata_GLEAN_10006138;Landoltia_punctata_GLEAN_10006139	Lminor_020657.mRNA1
	ORTHOMCL12483	0	0	1	0	1	1	1	0	--	--	OS07G0203900	--	ZOSMA_88G00070	Spipo23G0013800	Landoltia_punctata_GLEAN_10012169	--
	ORTHOMCL12486	0	0	0	0	1	1	1	1	--	--	--	--	ZOSMA_59G00260	Spipo0G0064300	Landoltia_punctata_GLEAN_10012300	Lminor_006247.mRNA1
	ORTHOMCL12505	0	0	1	0	0	1	1	1	--	--	OS06G0143500	--	--	Spipo3G0058100	Landoltia_punctata_GLEAN_10014217	Lminor_005403.mRNA1
	ORTHOMCL12506	0	0	0	0	1	1	1	1	--	--	--	--	ZOSMA_44G01460	Spipo3G0051600	Landoltia_punctata_GLEAN_10014278	Lminor_010108.mRNA1
	ORTHOMCL12539	0	0	0	0	1	1	1	1	--	--	--	--	ZOSMA_32G00080	Spipo19G0000300	Landoltia_punctata_GLEAN_10018219	Lminor_008533.mRNA1
	ORTHOMCL12555	0	0	0	0	1	1	1	1	--	--	--	--	ZOSMA_31G00930	Spipo17G0027100	Landoltia_punctata_GLEAN_10020257	Lminor_013231.mRNA1
	ORTHOMCL12560	0	0	0	0	0	1	2	1	--	--	--	--	--	Spipo22G0004100	Landoltia_punctata_GLEAN_10020796;Landoltia_punctata_GLEAN_10020797	Lminor_003126.mRNA1
	ORTHOMCL12593	0	0	1	0	1	1	0	1	--	--	OS05G0534900	--	ZOSMA_1G01420	Spipo14G0003900	--	Lminor_004355.mRNA1
	ORTHOMCL12880	0	1	0	0	0	1	1	0	--	AT3G18970	--	--	--	Spipo4G0101700	Landoltia_punctata_GLEAN_10012523	--
	ORTHOMCL12982	0	1	0	0	0	1	1	0	--	AT5G27110	--	--	--	Spipo0G0142500	Landoltia_punctata_GLEAN_10022408	--
	ORTHOMCL13168	0	0	0	1	0	1	1	0	--	--	--	GRMZM2G022884	--	Spipo28G0021500	Landoltia_punctata_GLEAN_10004897	--
	ORTHOMCL14022	0	0	0	0	0	1	1	1	--	--	--	--	--	Spipo1G0101000	Landoltia_punctata_GLEAN_10002149	Lminor_016003.mRNA1
	ORTHOMCL14073	0	0	0	0	1	1	1	0	--	--	--	--	ZOSMA_32G00930	Spipo4G0035800	Landoltia_punctata_GLEAN_10004123	--
	ORTHOMCL14079	0	0	0	0	1	1	1	0	--	--	--	--	ZOSMA_91G00750	Spipo20G0030200	Landoltia_punctata_GLEAN_10004377	--
	ORTHOMCL14096	0	0	0	0	0	1	1	1	--	--	--	--	--	Spipo2G0066400	Landoltia_punctata_GLEAN_10005166	Lminor_001101.mRNA1
	ORTHOMCL14102	0	0	0	0	0	1	1	1	--	--	--	--	--	Spipo2G0088400	Landoltia_punctata_GLEAN_10005510	Lminor_010014.mRNA1
	ORTHOMCL14103	0	0	0	0	0	1	1	1	--	--	--	--	--	Spipo2G0089100	Landoltia_punctata_GLEAN_10005542	Lminor_002641.mRNA1
	ORTHOMCL14106	0	0	0	0	0	1	1	1	--	--	--	--	--	Spipo3G0076400	Landoltia_punctata_GLEAN_10005606	Lminor_021349.mRNA1
	ORTHOMCL14252	0	0	0	0	1	1	1	0	--	--	--	--	ZOSMA_36G00610	Spipo7G0068200	Landoltia_punctata_GLEAN_10010816	--
	ORTHOMCL14253	0	0	0	0	0	1	1	1	--	--	--	--	--	Spipo21G0036400	Landoltia_punctata_GLEAN_10010852	Lminor_011847.mRNA1
	ORTHOMCL14267	0	0	0	0	0	1	1	1	--	--	--	--	--	Spipo3G0061000	Landoltia_punctata_GLEAN_10011183	Lminor_006149.mRNA1
	ORTHOMCL14293	0	0	0	0	1	1	1	0	--	--	--	--	ZOSMA_6G01530	Spipo23G0015800	Landoltia_punctata_GLEAN_10012150	--
	ORTHOMCL14306	0	0	0	0	0	1	1	1	--	--	--	--	--	Spipo4G0099100	Landoltia_punctata_GLEAN_10012563	Lminor_003049.mRNA1
	ORTHOMCL14374	0	0	0	0	0	1	1	1	--	--	--	--	--	Spipo15G0016000	Landoltia_punctata_GLEAN_10014759	Lminor_011210.mRNA1
	ORTHOMCL14380	0	0	0	0	1	1	1	0	--	--	--	--	ZOSMA_257G00050	Spipo12G0018900	Landoltia_punctata_GLEAN_10014953	--
	ORTHOMCL14421	0	0	1	0	0	1	1	0	--	--	OS09G0573000	--	--	Spipo5G0059000	Landoltia_punctata_GLEAN_10016446	--
	ORTHOMCL14423	0	0	0	0	1	1	1	0	--	--	--	--	ZOSMA_1G01930	Spipo5G0046600	Landoltia_punctata_GLEAN_10016554	--
	ORTHOMCL14442	0	0	0	0	1	1	1	0	--	--	--	--	ZOSMA_67G00440	Spipo19G0006600	Landoltia_punctata_GLEAN_10017152	--
	ORTHOMCL14502	0	0	0	0	0	1	1	1	--	--	--	--	--	Spipo7G0012300	Landoltia_punctata_GLEAN_10019375	Lminor_021071.mRNA1
	ORTHOMCL14504	0	0	0	0	1	1	1	0	--	--	--	--	ZOSMA_1G01950	Spipo0G0041300	Landoltia_punctata_GLEAN_10019632	--
	ORTHOMCL14536	0	0	0	0	0	1	1	1	--	--	--	--	--	Spipo22G0006500	Landoltia_punctata_GLEAN_10020773	Lminor_021270.mRNA1
	ORTHOMCL14570	0	0	0	0	0	1	1	1	--	--	--	--	--	Spipo1G0071300	Landoltia_punctata_GLEAN_10021691	Lminor_006376.mRNA1
	ORTHOMCL14665	0	0	0	0	1	1	0	1	--	--	--	--	ZOSMA_26G00560	Spipo19G0017700	--	Lminor_016709.mRNA1
	ORTHOMCL18083	0	0	0	0	0	1	1	0	--	--	--	--	--	Spipo2G0071700	Landoltia_punctata_GLEAN_10002050	--
	ORTHOMCL18143	0	0	0	0	0	1	1	0	--	--	--	--	--	Spipo20G0001500	Landoltia_punctata_GLEAN_10003545	--
	ORTHOMCL18193	0	0	0	0	0	1	1	0	--	--	--	--	--	Spipo11G0028400	Landoltia_punctata_GLEAN_10005699	--
	ORTHOMCL18213	0	0	0	0	0	1	1	0	--	--	--	--	--	Spipo4G0030600	Landoltia_punctata_GLEAN_10006330	--
	ORTHOMCL18255	0	0	0	0	0	1	1	0	--	--	--	--	--	Spipo6G0014600	Landoltia_punctata_GLEAN_10007363	--
	ORTHOMCL18581	0	0	0	0	0	1	1	0	--	--	--	--	--	Spipo4G0101500	Landoltia_punctata_GLEAN_10012525	--
	ORTHOMCL18622	0	0	0	0	0	1	1	0	--	--	--	--	--	Spipo24G0016800	Landoltia_punctata_GLEAN_10013653	--
	ORTHOMCL18637	0	0	0	0	0	1	1	0	--	--	--	--	--	Spipo24G0009000	Landoltia_punctata_GLEAN_10013989	--
	ORTHOMCL18719	0	0	0	0	0	1	1	0	--	--	--	--	--	Spipo18G0024700	Landoltia_punctata_GLEAN_10016649	--
	ORTHOMCL18728	0	0	0	0	0	1	1	0	--	--	--	--	--	Spipo0G0020300	Landoltia_punctata_GLEAN_10016902	--
	ORTHOMCL18881	0	0	0	0	0	1	1	0	--	--	--	--	--	Spipo1G0048200	Landoltia_punctata_GLEAN_10021938	--
	ORTHOMCL19104	0	0	0	0	0	1	0	1	--	--	--	--	--	Spipo7G0020900	--	Lminor_006754.mRNA1
	ORTHOMCL19166	0	0	0	0	0	1	0	1	--	--	--	--	--	Spipo14G0039700	--	Lminor_010699.mRNA1
	ORTHOMCL19660	0	0	0	0	1	1	0	0	--	--	--	--	ZOSMA_146G00630	Spipo13G0041200	--	--
	ORTHOMCL19664	0	0	0	0	1	1	0	0	--	--	--	--	ZOSMA_26G00980	Spipo1G0031000	--	--
	ORTHOMCL19674	0	0	0	0	1	1	0	0	--	--	--	--	ZOSMA_76G00260	Spipo5G0025000	--	--
	ORTHOMCL19676	0	0	0	0	1	1	0	0	--	--	--	--	ZOSMA_34G00160	Spipo7G0014600	--	--
	ORTHOMCL73426	0	0	0	0	0	1	0	0	--	--	--	--	--	Spipo0G0004200	--	--
	ORTHOMCL74366	0	0	0	0	0	1	0	0	--	--	--	--	--	Spipo11G0030400	--	--
	ORTHOMCL74541	0	0	0	0	0	1	0	0	--	--	--	--	--	Spipo12G0048100	--	--
	ORTHOMCL74984	0	0	0	0	0	1	0	0	--	--	--	--	--	Spipo16G0017200	--	--
	ORTHOMCL75673	0	0	0	0	0	1	0	0	--	--	--	--	--	Spipo21G0008100	--	--
	ORTHOMCL75845	0	0	0	0	0	1	0	0	--	--	--	--	--	Spipo23G0014100	--	--
	ORTHOMCL76232	0	0	0	0	0	1	0	0	--	--	--	--	--	Spipo29G0025400	--	--
	ORTHOMCL76582	0	0	0	0	0	1	0	0	--	--	--	--	--	Spipo31G0002800	--	--
	ORTHOMCL76728	0	0	0	0	0	1	0	0	--	--	--	--	--	Spipo3G0037300	--	--
	ORTHOMCL76752	0	0	0	0	0	1	0	0	--	--	--	--	--	Spipo3G0052700	--	--
	ORTHOMCL77224	0	0	0	0	0	1	0	0	--	--	--	--	--	Spipo5G0062000	--	--
	ORTHOMCL77597	0	0	0	0	0	1	0	0	--	--	--	--	--	Spipo7G0045500	--	--
	ORTHOMCL77788	0	0	0	0	0	1	0	0	--	--	--	--	--	Spipo8G0058300	--	--
