# Supplementary material for: Duckweed Evolution: from Land back to Water
Source: Genomics Proteomics Bioinformatics. 2025 Aug 23;23(4):qzaf074. doi: 10.1093/gpbjnl/qzaf074 (PMC12707978; doi:10.1093/gpbjnl/qzaf074)
Supplement: qzaf074_Supplementary_Data [file qzaf074_supplementary_data.zip › Table_S19.xlsx]

## Sheet: Sheet1
Table S19 Detail information about GO enrichment analysis of expanded gene families in duckweeds
Note: GO, Gene Ontology.
Table S19A Detail information about level 2 GO terms of expanded gene families in Spirodela polyrhiza
GO term (level1)	GO ID (level2)	GO term (level2)	Gene number (out)	Gene list (out)
Biological Process	GO:0008152	metabolic process	1022	Spipo0G0120200;Spipo20G0006900;Spipo1G0082000;Spipo0G0001800;Spipo0G0018400;Spipo0G0018900;Spipo0G0026200;Spipo0G0026400;Spipo0G0026700;Spipo0G0026800;Spipo0G0027000;Spipo0G0027100;Spipo0G0027700;Spipo0G0027800;Spipo0G0028600;Spipo0G0028700;Spipo0G0028900;Spipo0G0029400;Spipo0G0031200;Spipo0G0039600;Spipo0G0047000;Spipo0G0047500;Spipo0G0052000;Spipo0G0055900;Spipo0G0061400;Spipo0G0066700;Spipo0G0…
Biological Process	GO:0009987	cellular process	784	Spipo0G0120200;Spipo20G0006900;Spipo1G0082000;Spipo0G0001800;Spipo0G0018400;Spipo0G0018900;Spipo0G0026200;Spipo0G0026400;Spipo0G0026700;Spipo0G0026800;Spipo0G0027000;Spipo0G0027100;Spipo0G0027700;Spipo0G0027800;Spipo0G0028600;Spipo0G0028700;Spipo0G0028900;Spipo0G0029400;Spipo0G0031200;Spipo0G0039600;Spipo0G0047000;Spipo0G0047500;Spipo0G0052000;Spipo0G0055900;Spipo0G0061400;Spipo0G0066700;Spipo0G0…
Biological Process	GO:0044699	single-organism process	648	Spipo1G0082000;Spipo14G0022900;Spipo18G0011900;Spipo19G0016500;Spipo1G0102000;Spipo27G0003500;Spipo3G0072700;Spipo0G0018400;Spipo0G0018900;Spipo10G0052800;Spipo19G0013900;Spipo26G0016900;Spipo2G0001600;Spipo2G0078500;Spipo3G0053700;Spipo3G0061400;Spipo4G0018900;Spipo9G0000400;Spipo0G0008200;Spipo25G0013200;Spipo3G0098800;Spipo7G0046500;Spipo9G0051100;Spipo23G0030500;Spipo23G0036700;Spipo29G001750…
Biological Process	GO:0065007	biological regulation	261	Spipo0G0013100;Spipo0G0013200;Spipo0G0032200;Spipo0G0041200;Spipo0G0042400;Spipo0G0043400;Spipo0G0052100;Spipo0G0055000;Spipo0G0060800;Spipo0G0078600;Spipo0G0092800;Spipo0G0111700;Spipo0G0120600;Spipo0G0129900;Spipo0G0135100;Spipo0G0138900;Spipo0G0147900;Spipo0G0155100;Spipo0G0167600;Spipo0G0180300;Spipo10G0008000;Spipo11G0001000;Spipo11G0003700;Spipo11G0023300;Spipo11G0034200;Spipo11G0058900;Spi…
Biological Process	GO:0050896	response to stimulus	181	Spipo26G0012600;Spipo26G0012700;Spipo26G0013100;Spipo9G0063500;Spipo3G0100900;Spipo4G0033900;Spipo22G0007500;Spipo28G0014200;Spipo9G0049400;Spipo0G0014100;Spipo0G0032000;Spipo0G0034500;Spipo0G0069500;Spipo0G0069600;Spipo0G0069700;Spipo0G0069800;Spipo0G0084900;Spipo0G0119900;Spipo0G0129600;Spipo0G0155500;Spipo0G0169600;Spipo0G0179400;Spipo0G0181200;Spipo10G0020300;Spipo10G0046400;Spipo11G0033600;S…
Biological Process	GO:0051179	localization	166	Spipo25G0013200;Spipo3G0098800;Spipo7G0046500;Spipo9G0051100;Spipo11G0027200;Spipo11G0029400;Spipo12G0040800;Spipo1G0094200;Spipo28G0002200;Spipo2G0086500;Spipo11G0064300;Spipo13G0040800;Spipo15G0018600;Spipo18G0005200;Spipo18G0015400;Spipo18G0023400;Spipo1G0057700;Spipo22G0030500;Spipo23G0034700;Spipo24G0028900;Spipo25G0000700;Spipo25G0001900;Spipo29G0017000;Spipo2G0005000;Spipo3G0073600;Spipo3G…
Biological Process	GO:0071840	cellular component organization or biogenesis	65	Spipo6G0002100;Spipo14G0048400;Spipo1G0012500;Spipo24G0026900;Spipo10G0027000;Spipo13G0030300;Spipo24G0020200;Spipo29G0006100;Spipo3G0016600;Spipo11G0027200;Spipo11G0029400;Spipo12G0040800;Spipo1G0094200;Spipo28G0002200;Spipo2G0086500;Spipo13G0040800;Spipo0G0035100;Spipo0G0035400;Spipo0G0035700;Spipo0G0067900;Spipo0G0068000;Spipo0G0071400;Spipo12G0011400;Spipo14G0015500;Spipo14G0027400;Spipo15G00…
Biological Process	GO:0032501	multicellular organismal process	50	Spipo0G0127200;Spipo14G0029400;Spipo14G0029500;Spipo15G0046400;Spipo19G0001600;Spipo22G0004700;Spipo22G0033500;Spipo23G0031100;Spipo29G0024800;Spipo2G0001800;Spipo2G0122100;Spipo5G0030900;Spipo6G0038400;Spipo14G0055100;Spipo14G0055200;Spipo14G0055300;Spipo14G0055400;Spipo14G0055600;Spipo14G0055700;Spipo14G0055800;Spipo14G0055900;Spipo14G0056000;Spipo14G0056500;Spipo2G0020500;Spipo2G0071100;Spipo3…
Biological Process	GO:0000003	reproduction	41	Spipo14G0055100;Spipo14G0055200;Spipo14G0055300;Spipo14G0055400;Spipo14G0055600;Spipo14G0055700;Spipo14G0055800;Spipo14G0055900;Spipo14G0056000;Spipo14G0056500;Spipo2G0020500;Spipo2G0071100;Spipo3G0095800;Spipo7G0004200;Spipo7G0004300;Spipo7G0004400;Spipo7G0004500;Spipo7G0004600;Spipo7G0004700;Spipo7G0005400;Spipo7G0006800;Spipo7G0007000;Spipo7G0007100;Spipo7G0007200;Spipo7G0007300;Spipo7G0007400…
Biological Process	GO:0022414	reproductive process	41	Spipo14G0055100;Spipo14G0055200;Spipo14G0055300;Spipo14G0055400;Spipo14G0055600;Spipo14G0055700;Spipo14G0055800;Spipo14G0055900;Spipo14G0056000;Spipo14G0056500;Spipo2G0020500;Spipo2G0071100;Spipo3G0095800;Spipo7G0004200;Spipo7G0004300;Spipo7G0004400;Spipo7G0004500;Spipo7G0004600;Spipo7G0004700;Spipo7G0005400;Spipo7G0006800;Spipo7G0007000;Spipo7G0007100;Spipo7G0007200;Spipo7G0007300;Spipo7G0007400…
Biological Process	GO:0051704	multi-organism process	41	Spipo14G0055100;Spipo14G0055200;Spipo14G0055300;Spipo14G0055400;Spipo14G0055600;Spipo14G0055700;Spipo14G0055800;Spipo14G0055900;Spipo14G0056000;Spipo14G0056500;Spipo2G0020500;Spipo2G0071100;Spipo3G0095800;Spipo7G0004200;Spipo7G0004300;Spipo7G0004400;Spipo7G0004500;Spipo7G0004600;Spipo7G0004700;Spipo7G0005400;Spipo7G0006800;Spipo7G0007000;Spipo7G0007100;Spipo7G0007200;Spipo7G0007300;Spipo7G0007400…
Biological Process	GO:0023052	signaling	33	Spipo26G0012600;Spipo26G0012700;Spipo26G0013100;Spipo9G0063500;Spipo19G0014700;Spipo5G0007200;Spipo16G0024100;Spipo2G0088100;Spipo4G0083900;Spipo0G0005100;Spipo0G0007100;Spipo11G0048900;Spipo13G0028900;Spipo16G0014400;Spipo19G0022500;Spipo1G0048900;Spipo1G0107900;Spipo1G0113200;Spipo22G0015200;Spipo23G0013000;Spipo2G0084800;Spipo2G0103700;Spipo3G0102200;Spipo3G0107400;Spipo4G0049000;Spipo4G010740…
Biological Process	GO:0032502	developmental process	14	Spipo0G0127200;Spipo14G0029400;Spipo14G0029500;Spipo15G0046400;Spipo19G0001600;Spipo22G0004700;Spipo22G0033500;Spipo23G0031100;Spipo29G0024800;Spipo2G0001800;Spipo2G0122100;Spipo5G0030900;Spipo6G0038400;Spipo3G0110400
Biological Process	GO:0002376	immune system process	4	Spipo26G0012600;Spipo26G0012700;Spipo26G0013100;Spipo9G0063500
Molecular Function	GO:0005488	binding	1196	Spipo22G0036700;Spipo23G0021900;Spipo4G0057100;Spipo7G0024000;Spipo9G0059700;Spipo0G0071400;Spipo12G0046700;Spipo13G0030100;Spipo20G0023700;Spipo2G0074500;Spipo3G0081300;Spipo9G0067400;Spipo1G0001000;Spipo3G0056000;Spipo0G0013100;Spipo0G0013200;Spipo0G0043400;Spipo0G0060800;Spipo0G0061400;Spipo0G0071900;Spipo0G0072000;Spipo0G0073600;Spipo0G0073900;Spipo0G0082300;Spipo0G0111000;Spipo0G0123200;Spip…
Molecular Function	GO:0003824	catalytic activity	1106	Spipo1G0055600;Spipo3G0010600;Spipo5G0052200;Spipo10G0027000;Spipo29G0006100;Spipo3G0016600;Spipo5G0058600;Spipo26G0006000;Spipo14G0022900;Spipo18G0011900;Spipo19G0016500;Spipo0G0073600;Spipo0G0073900;Spipo0G0125300;Spipo0G0155000;Spipo0G0160000;Spipo10G0021000;Spipo10G0021500;Spipo10G0021600;Spipo10G0021700;Spipo10G0022300;Spipo10G0030400;Spipo11G0031100;Spipo11G0031200;Spipo11G0031500;Spipo11G0…
Molecular Function	GO:0001071	nucleic acid binding transcription factor activity	104	Spipo0G0042400;Spipo0G0043400;Spipo0G0055000;Spipo0G0060800;Spipo0G0078600;Spipo0G0120600;Spipo0G0129900;Spipo0G0135100;Spipo0G0138900;Spipo0G0147900;Spipo0G0155100;Spipo0G0167600;Spipo10G0008000;Spipo11G0003700;Spipo11G0023300;Spipo11G0034200;Spipo11G0059200;Spipo11G0059500;Spipo12G0036200;Spipo12G0042600;Spipo12G0045200;Spipo12G0058600;Spipo12G0064700;Spipo13G0002500;Spipo13G0050700;Spipo14G000…
Molecular Function	GO:0005215	transporter activity	96	Spipo0G0098300;Spipo12G0052500;Spipo12G0052600;Spipo25G0013200;Spipo26G0021700;Spipo28G0017400;Spipo28G0017500;Spipo3G0098800;Spipo4G0002700;Spipo4G0002900;Spipo7G0046500;Spipo7G0047500;Spipo8G0005400;Spipo9G0051100;Spipo0G0190000;Spipo13G0031500;Spipo13G0034800;Spipo13G0035000;Spipo14G0049500;Spipo15G0011600;Spipo15G0017800;Spipo16G0005400;Spipo17G0027900;Spipo17G0028000;Spipo18G0001100;Spipo1G0…
Molecular Function	GO:0098772	molecular function regulator	65	Spipo0G0162200;Spipo13G0043600;Spipo23G0039900;Spipo6G0070600;Spipo5G0017400;Spipo14G0014300;Spipo18G0021700;Spipo8G0038400;Spipo0G0033000;Spipo0G0035100;Spipo0G0035400;Spipo0G0035500;Spipo0G0035700;Spipo0G0067900;Spipo0G0068000;Spipo10G0028300;Spipo11G0005600;Spipo11G0005800;Spipo11G0020200;Spipo11G0020300;Spipo11G0032800;Spipo11G0050700;Spipo11G0050900;Spipo14G0027400;Spipo15G0034100;Spipo15G00…
Molecular Function	GO:0005198	structural molecule activity	30	Spipo2G0021100;Spipo0G0052000;Spipo0G0110300;Spipo11G0065200;Spipo14G0026500;Spipo16G0015700;Spipo16G0050600;Spipo17G0049100;Spipo19G0026600;Spipo1G0117600;Spipo20G0029200;Spipo23G0005100;Spipo23G0020000;Spipo24G0000600;Spipo24G0010300;Spipo24G0020800;Spipo27G0021000;Spipo28G0010400;Spipo29G0000500;Spipo2G0025300;Spipo2G0036100;Spipo2G0049800;Spipo2G0087900;Spipo30G0003800;Spipo3G0033800;Spipo4G0…
Molecular Function	GO:0016209	antioxidant activity	29	Spipo9G0053200;Spipo0G0119900;Spipo0G0129600;Spipo11G0041800;Spipo13G0024100;Spipo14G0024200;Spipo17G0006100;Spipo17G0006200;Spipo17G0006300;Spipo18G0026800;Spipo18G0026900;Spipo18G0027200;Spipo1G0078800;Spipo1G0078900;Spipo21G0000700;Spipo23G0031500;Spipo23G0034100;Spipo27G0014500;Spipo3G0003000;Spipo3G0065000;Spipo3G0072300;Spipo3G0072400;Spipo3G0073100;Spipo3G0073200;Spipo4G0080500;Spipo6G0016…
Molecular Function	GO:0009055	electron carrier activity	15	Spipo0G0140600;Spipo0G0071900;Spipo0G0072000;Spipo24G0002600;Spipo0G0131200;Spipo11G0039900;Spipo14G0029000;Spipo16G0016800;Spipo18G0006900;Spipo24G0009200;Spipo24G0026000;Spipo26G0023000;Spipo5G0040000;Spipo6G0003000;Spipo9G0035100
Molecular Function	GO:0004871	signal transducer activity	11	Spipo22G0015200;Spipo6G0049300;Spipo0G0007100;Spipo0G0098300;Spipo12G0052500;Spipo12G0052600;Spipo26G0021700;Spipo28G0017400;Spipo28G0017500;Spipo7G0047500;Spipo8G0005400
Molecular Function	GO:0060089	molecular transducer activity	10	Spipo0G0098300;Spipo12G0052500;Spipo12G0052600;Spipo22G0015200;Spipo26G0021700;Spipo28G0017400;Spipo28G0017500;Spipo6G0049300;Spipo7G0047500;Spipo8G0005400
Molecular Function	GO:0045735	nutrient reservoir activity	7	Spipo0G0164600;Spipo11G0064200;Spipo16G0052600;Spipo16G0052900;Spipo18G0033600;Spipo1G0004600;Spipo2G0015400
Molecular Function	GO:0000988	transcription factor activity, protein binding	2	Spipo11G0003700;Spipo5G0077900
Cellular Component	GO:0005623	cell	260	Spipo12G0058700;Spipo23G0027200;Spipo28G0021900;Spipo5G0003600;Spipo6G0062500;Spipo6G0069200;Spipo6G0069300;Spipo9G0020300;Spipo0G0152800;Spipo13G0051600;Spipo28G0005800;Spipo29G0004300;Spipo29G0021000;Spipo2G0058500;Spipo8G0021700;Spipo9G0001000;Spipo29G0025900;Spipo16G0045800;Spipo4G0064000;Spipo0G0185900;Spipo10G0020300;Spipo16G0022300;Spipo1G0012500;Spipo24G0019600;Spipo2G0045100;Spipo3G00830…
Cellular Component	GO:0044464	cell part	260	Spipo12G0058700;Spipo23G0027200;Spipo28G0021900;Spipo5G0003600;Spipo6G0062500;Spipo6G0069200;Spipo6G0069300;Spipo9G0020300;Spipo0G0152800;Spipo13G0051600;Spipo28G0005800;Spipo29G0004300;Spipo29G0021000;Spipo2G0058500;Spipo8G0021700;Spipo9G0001000;Spipo29G0025900;Spipo16G0045800;Spipo4G0064000;Spipo0G0185900;Spipo10G0020300;Spipo16G0022300;Spipo1G0012500;Spipo24G0019600;Spipo2G0045100;Spipo3G00830…
Cellular Component	GO:0016020	membrane	229	Spipo9G0020300;Spipo0G0173900;Spipo7G0043000;Spipo0G0152800;Spipo13G0051600;Spipo18G0032500;Spipo23G0034700;Spipo24G0002600;Spipo28G0002200;Spipo28G0005800;Spipo29G0004300;Spipo29G0021000;Spipo29G0023100;Spipo2G0058500;Spipo3G0072700;Spipo4G0012100;Spipo4G0050500;Spipo4G0063500;Spipo8G0021700;Spipo8G0068600;Spipo9G0001000;Spipo9G0055800;Spipo0G0071900;Spipo0G0072000;Spipo0G0111400;Spipo0G0112200;…
Cellular Component	GO:0043226	organelle	180	Spipo9G0020300;Spipo29G0025900;Spipo16G0045800;Spipo4G0064000;Spipo4G0012100;Spipo4G0063500;Spipo9G0055800;Spipo0G0185900;Spipo10G0020300;Spipo16G0022300;Spipo1G0012500;Spipo24G0019600;Spipo2G0045100;Spipo3G0083000;Spipo3G0092800;Spipo4G0033900;Spipo5G0075800;Spipo28G0013300;Spipo9G0054800;Spipo10G0008800;Spipo1G0088000;Spipo2G0015300;Spipo4G0019900;Spipo5G0046700;Spipo9G0017600;Spipo0G0032200;Sp…
Cellular Component	GO:0044425	membrane part	112	Spipo0G0173900;Spipo7G0043000;Spipo0G0152800;Spipo13G0051600;Spipo18G0032500;Spipo23G0034700;Spipo24G0002600;Spipo28G0002200;Spipo28G0005800;Spipo29G0004300;Spipo29G0021000;Spipo29G0023100;Spipo2G0058500;Spipo3G0072700;Spipo4G0012100;Spipo4G0050500;Spipo4G0063500;Spipo8G0021700;Spipo8G0068600;Spipo9G0001000;Spipo9G0055800;Spipo0G0071900;Spipo0G0072000;Spipo0G0111400;Spipo0G0112200;Spipo0G0179400;…
Cellular Component	GO:0032991	macromolecular complex	107	Spipo22G0011300;Spipo29G0025900;Spipo2G0015300;Spipo4G0019900;Spipo5G0046700;Spipo0G0173900;Spipo7G0043000;Spipo16G0045800;Spipo4G0064000;Spipo0G0152800;Spipo13G0051600;Spipo18G0032500;Spipo23G0034700;Spipo24G0002600;Spipo28G0002200;Spipo28G0005800;Spipo29G0004300;Spipo29G0021000;Spipo29G0023100;Spipo2G0058500;Spipo3G0072700;Spipo4G0012100;Spipo4G0050500;Spipo4G0063500;Spipo8G0021700;Spipo8G00686…
Cellular Component	GO:0044422	organelle part	59	Spipo9G0020300;Spipo29G0025900;Spipo16G0045800;Spipo4G0064000;Spipo0G0185900;Spipo10G0020300;Spipo16G0022300;Spipo1G0012500;Spipo24G0019600;Spipo2G0045100;Spipo3G0083000;Spipo3G0092800;Spipo4G0033900;Spipo5G0075800;Spipo28G0013300;Spipo9G0054800;Spipo10G0008800;Spipo1G0088000;Spipo2G0015300;Spipo4G0019900;Spipo5G0046700;Spipo9G0017600;Spipo4G0012100;Spipo18G0032500;Spipo24G0002600;Spipo8G0021800;…
Cellular Component	GO:0031974	membrane-enclosed lumen	13	Spipo29G0025900;Spipo16G0045800;Spipo4G0064000;Spipo28G0013300;Spipo5G0075800;Spipo9G0054800;Spipo10G0008800;Spipo1G0088000;Spipo2G0015300;Spipo4G0019900;Spipo5G0046700;Spipo9G0017600;Spipo28G0006300
Cellular Component	GO:0005576	extracellular region	7	Spipo0G0009800;Spipo0G0119500;Spipo11G0011100;Spipo12G0057900;Spipo20G0000500;Spipo28G0020400;Spipo7G0014000
Table S19B Detail information about level 2 GO terms of expanded gene families in Landoltia punctata
GO term (level1)	GO ID (level2)	GO term (level2)	Gene number (out)	Gene list (out)
Biological Process	GO:0008152	metabolic process	1302	Landoltia_punctata_GLEAN_10003069;Landoltia_punctata_GLEAN_10003791;Landoltia_punctata_GLEAN_10002543;Landoltia_punctata_GLEAN_10001095;Landoltia_punctata_GLEAN_10013357;Landoltia_punctata_GLEAN_10014166;Landoltia_punctata_GLEAN_10018387;Landoltia_punctata_GLEAN_10003634;Landoltia_punctata_GLEAN_10012423;Landoltia_punctata_GLEAN_10002697;Landoltia_punctata_GLEAN_10006680;Landoltia_punctata_GLEAN_…	_GLEAN_10004446;Landoltia_punctata_GLEAN_10004525;Landoltia_punctata_GLEAN_10005082;Landoltia_punctata_GLEAN_10005138;Landoltia_punctata_GLEAN_10005357;Landoltia_punctata_GLEAN_10005359;Landoltia_punctata_GLEAN_10005513;Landoltia_punctata_GLEAN_10005689;Landoltia_punctata_GLEAN_10006594;Landoltia_punctata_GLEAN_10006766;Landoltia_punctata_GLEAN_10007351;Landoltia_punctata_GLEAN_10007377;Landoltia…
Biological Process	GO:0009987	cellular process	946	Landoltia_punctata_GLEAN_10003069;Landoltia_punctata_GLEAN_10003791;Landoltia_punctata_GLEAN_10002543;Landoltia_punctata_GLEAN_10001095;Landoltia_punctata_GLEAN_10013357;Landoltia_punctata_GLEAN_10014166;Landoltia_punctata_GLEAN_10018387;Landoltia_punctata_GLEAN_10006622;Landoltia_punctata_GLEAN_10003634;Landoltia_punctata_GLEAN_10012423;Landoltia_punctata_GLEAN_10002679;Landoltia_punctata_GLEAN_…
Biological Process	GO:0044699	single-organism process	774	Landoltia_punctata_GLEAN_10003069;Landoltia_punctata_GLEAN_10002543;Landoltia_punctata_GLEAN_10014166;Landoltia_punctata_GLEAN_10018387;Landoltia_punctata_GLEAN_10006622;Landoltia_punctata_GLEAN_10002679;Landoltia_punctata_GLEAN_10007067;Landoltia_punctata_GLEAN_10012960;Landoltia_punctata_GLEAN_10002737;Landoltia_punctata_GLEAN_10000929;Landoltia_punctata_GLEAN_10003719;Landoltia_punctata_GLEAN_…
Biological Process	GO:0065007	biological regulation	314	Landoltia_punctata_GLEAN_10002679;Landoltia_punctata_GLEAN_10019829;Landoltia_punctata_GLEAN_10021234;Landoltia_punctata_GLEAN_10000064;Landoltia_punctata_GLEAN_10000253;Landoltia_punctata_GLEAN_10000279;Landoltia_punctata_GLEAN_10000495;Landoltia_punctata_GLEAN_10000606;Landoltia_punctata_GLEAN_10000839;Landoltia_punctata_GLEAN_10000964;Landoltia_punctata_GLEAN_10001225;Landoltia_punctata_GLEAN_…
Biological Process	GO:0051179	localization	248	Landoltia_punctata_GLEAN_10006622;Landoltia_punctata_GLEAN_10012705;Landoltia_punctata_GLEAN_10012494;Landoltia_punctata_GLEAN_10003173;Landoltia_punctata_GLEAN_10012575;Landoltia_punctata_GLEAN_10012576;Landoltia_punctata_GLEAN_10013251;Landoltia_punctata_GLEAN_10016660;Landoltia_punctata_GLEAN_10001704;Landoltia_punctata_GLEAN_10001750;Landoltia_punctata_GLEAN_10002109;Landoltia_punctata_GLEAN_…
Biological Process	GO:0050896	response to stimulus	189	Landoltia_punctata_GLEAN_10002543;Landoltia_punctata_GLEAN_10001653;Landoltia_punctata_GLEAN_10002120;Landoltia_punctata_GLEAN_10005540;Landoltia_punctata_GLEAN_10015406;Landoltia_punctata_GLEAN_10016350;Landoltia_punctata_GLEAN_10019870;Landoltia_punctata_GLEAN_10020135;Landoltia_punctata_GLEAN_10006205;Landoltia_punctata_GLEAN_10007193;Landoltia_punctata_GLEAN_10004842;Landoltia_punctata_GLEAN_…
Biological Process	GO:0071840	cellular component organization or biogenesis	94	Landoltia_punctata_GLEAN_10002737;Landoltia_punctata_GLEAN_10019829;Landoltia_punctata_GLEAN_10004440;Landoltia_punctata_GLEAN_10005945;Landoltia_punctata_GLEAN_10002746;Landoltia_punctata_GLEAN_10003443;Landoltia_punctata_GLEAN_10007428;Landoltia_punctata_GLEAN_10013684;Landoltia_punctata_GLEAN_10017882;Landoltia_punctata_GLEAN_10002741;Landoltia_punctata_GLEAN_10003507;Landoltia_punctata_GLEAN_…
Biological Process	GO:0023052	signaling	38	Landoltia_punctata_GLEAN_10001355;Landoltia_punctata_GLEAN_10005475;Landoltia_punctata_GLEAN_10006967;Landoltia_punctata_GLEAN_10007445;Landoltia_punctata_GLEAN_10007448;Landoltia_punctata_GLEAN_10012378;Landoltia_punctata_GLEAN_10012597;Landoltia_punctata_GLEAN_10014825;Landoltia_punctata_GLEAN_10015037;Landoltia_punctata_GLEAN_10017770;Landoltia_punctata_GLEAN_10019718;Landoltia_punctata_GLEAN_…
Biological Process	GO:0000003	reproduction	35	Landoltia_punctata_GLEAN_10001068;Landoltia_punctata_GLEAN_10001371;Landoltia_punctata_GLEAN_10001372;Landoltia_punctata_GLEAN_10001813;Landoltia_punctata_GLEAN_10001914;Landoltia_punctata_GLEAN_10001915;Landoltia_punctata_GLEAN_10003455;Landoltia_punctata_GLEAN_10004795;Landoltia_punctata_GLEAN_10004797;Landoltia_punctata_GLEAN_10010655;Landoltia_punctata_GLEAN_10010657;Landoltia_punctata_GLEAN_…
Biological Process	GO:0022414	reproductive process	35	Landoltia_punctata_GLEAN_10001068;Landoltia_punctata_GLEAN_10001371;Landoltia_punctata_GLEAN_10001372;Landoltia_punctata_GLEAN_10001813;Landoltia_punctata_GLEAN_10001914;Landoltia_punctata_GLEAN_10001915;Landoltia_punctata_GLEAN_10003455;Landoltia_punctata_GLEAN_10004795;Landoltia_punctata_GLEAN_10004797;Landoltia_punctata_GLEAN_10010655;Landoltia_punctata_GLEAN_10010657;Landoltia_punctata_GLEAN_…
Biological Process	GO:0032501	multicellular organismal process	34	Landoltia_punctata_GLEAN_10020792;Landoltia_punctata_GLEAN_10001068;Landoltia_punctata_GLEAN_10001371;Landoltia_punctata_GLEAN_10001372;Landoltia_punctata_GLEAN_10001813;Landoltia_punctata_GLEAN_10001914;Landoltia_punctata_GLEAN_10001915;Landoltia_punctata_GLEAN_10003455;Landoltia_punctata_GLEAN_10004795;Landoltia_punctata_GLEAN_10004797;Landoltia_punctata_GLEAN_10010655;Landoltia_punctata_GLEAN_…
Biological Process	GO:0051704	multi-organism process	33	Landoltia_punctata_GLEAN_10001068;Landoltia_punctata_GLEAN_10001371;Landoltia_punctata_GLEAN_10001372;Landoltia_punctata_GLEAN_10001813;Landoltia_punctata_GLEAN_10001914;Landoltia_punctata_GLEAN_10001915;Landoltia_punctata_GLEAN_10003455;Landoltia_punctata_GLEAN_10004795;Landoltia_punctata_GLEAN_10004797;Landoltia_punctata_GLEAN_10010655;Landoltia_punctata_GLEAN_10010657;Landoltia_punctata_GLEAN_…
Biological Process	GO:0032502	developmental process	1	Landoltia_punctata_GLEAN_10020792
Biological Process	GO:0048511	rhythmic process	1	Landoltia_punctata_GLEAN_10022192
Biological Process	GO:0098754	detoxification	1	Landoltia_punctata_GLEAN_10002543
Molecular Function	GO:0005488	binding	2079	Landoltia_punctata_GLEAN_10022455;Landoltia_punctata_GLEAN_10002075;Landoltia_punctata_GLEAN_10002297;Landoltia_punctata_GLEAN_10003188;Landoltia_punctata_GLEAN_10013363;Landoltia_punctata_GLEAN_10018944;Landoltia_punctata_GLEAN_10021572;Landoltia_punctata_GLEAN_10021573;Landoltia_punctata_GLEAN_10012772;Landoltia_punctata_GLEAN_10020596;Landoltia_punctata_GLEAN_10002567;Landoltia_punctata_GLEAN_…	_GLEAN_10018110;Landoltia_punctata_GLEAN_10018140;Landoltia_punctata_GLEAN_10018354;Landoltia_punctata_GLEAN_10018378;Landoltia_punctata_GLEAN_10018618;Landoltia_punctata_GLEAN_10018651;Landoltia_punctata_GLEAN_10018679;Landoltia_punctata_GLEAN_10018682;Landoltia_punctata_GLEAN_10018798;Landoltia_punctata_GLEAN_10018832;Landoltia_punctata_GLEAN_10018901;Landoltia_punctata_GLEAN_10018991;Landoltia…	ndoltia_punctata_GLEAN_10002122;Landoltia_punctata_GLEAN_10002123;Landoltia_punctata_GLEAN_10002130;Landoltia_punctata_GLEAN_10002487;Landoltia_punctata_GLEAN_10002488;Landoltia_punctata_GLEAN_10002490;Landoltia_punctata_GLEAN_10002649;Landoltia_punctata_GLEAN_10002650;Landoltia_punctata_GLEAN_10002651;Landoltia_punctata_GLEAN_10003070;Landoltia_punctata_GLEAN_10003092;Landoltia_punctata_GLEAN_10…
Molecular Function	GO:0003824	catalytic activity	1421	Landoltia_punctata_GLEAN_10016490;Landoltia_punctata_GLEAN_10021861;Landoltia_punctata_GLEAN_10012903;Landoltia_punctata_GLEAN_10021436;Landoltia_punctata_GLEAN_10000560;Landoltia_punctata_GLEAN_10000830;Landoltia_punctata_GLEAN_10001490;Landoltia_punctata_GLEAN_10001491;Landoltia_punctata_GLEAN_10001492;Landoltia_punctata_GLEAN_10001771;Landoltia_punctata_GLEAN_10002039;Landoltia_punctata_GLEAN_…	_GLEAN_10005798;Landoltia_punctata_GLEAN_10014429;Landoltia_punctata_GLEAN_10019863;Landoltia_punctata_GLEAN_10019884;Landoltia_punctata_GLEAN_10021651;Landoltia_punctata_GLEAN_10013041;Landoltia_punctata_GLEAN_10017635;Landoltia_punctata_GLEAN_10017744;Landoltia_punctata_GLEAN_10017809;Landoltia_punctata_GLEAN_10003083;Landoltia_punctata_GLEAN_10020225;Landoltia_punctata_GLEAN_10001522;Landoltia…
Molecular Function	GO:0005215	transporter activity	132	Landoltia_punctata_GLEAN_10003606;Landoltia_punctata_GLEAN_10005153;Landoltia_punctata_GLEAN_10013251;Landoltia_punctata_GLEAN_10016660;Landoltia_punctata_GLEAN_10000398;Landoltia_punctata_GLEAN_10000399;Landoltia_punctata_GLEAN_10001036;Landoltia_punctata_GLEAN_10001037;Landoltia_punctata_GLEAN_10003651;Landoltia_punctata_GLEAN_10007117;Landoltia_punctata_GLEAN_10000828;Landoltia_punctata_GLEAN_…
Molecular Function	GO:0001071	nucleic acid binding transcription factor activity	125	Landoltia_punctata_GLEAN_10000064;Landoltia_punctata_GLEAN_10000279;Landoltia_punctata_GLEAN_10000606;Landoltia_punctata_GLEAN_10000839;Landoltia_punctata_GLEAN_10000964;Landoltia_punctata_GLEAN_10002120;Landoltia_punctata_GLEAN_10002194;Landoltia_punctata_GLEAN_10002291;Landoltia_punctata_GLEAN_10002356;Landoltia_punctata_GLEAN_10002582;Landoltia_punctata_GLEAN_10003216;Landoltia_punctata_GLEAN_…
Molecular Function	GO:0098772	molecular function regulator	56	Landoltia_punctata_GLEAN_10002240;Landoltia_punctata_GLEAN_10007100;Landoltia_punctata_GLEAN_10010781;Landoltia_punctata_GLEAN_10000115;Landoltia_punctata_GLEAN_10006878;Landoltia_punctata_GLEAN_10016671;Landoltia_punctata_GLEAN_10000465;Landoltia_punctata_GLEAN_10007401;Landoltia_punctata_GLEAN_10001980;Landoltia_punctata_GLEAN_10006311;Landoltia_punctata_GLEAN_10001548;Landoltia_punctata_GLEAN_…
Molecular Function	GO:0005198	structural molecule activity	53	Landoltia_punctata_GLEAN_10001659;Landoltia_punctata_GLEAN_10006520;Landoltia_punctata_GLEAN_10006524;Landoltia_punctata_GLEAN_10006543;Landoltia_punctata_GLEAN_10000272;Landoltia_punctata_GLEAN_10001143;Landoltia_punctata_GLEAN_10001366;Landoltia_punctata_GLEAN_10002791;Landoltia_punctata_GLEAN_10002793;Landoltia_punctata_GLEAN_10002830;Landoltia_punctata_GLEAN_10002833;Landoltia_punctata_GLEAN_…
Molecular Function	GO:0016209	antioxidant activity	37	Landoltia_punctata_GLEAN_10000843;Landoltia_punctata_GLEAN_10018812;Landoltia_punctata_GLEAN_10004694;Landoltia_punctata_GLEAN_10005633;Landoltia_punctata_GLEAN_10005634;Landoltia_punctata_GLEAN_10002543;Landoltia_punctata_GLEAN_10002487;Landoltia_punctata_GLEAN_10002488;Landoltia_punctata_GLEAN_10002490;Landoltia_punctata_GLEAN_10010533;Landoltia_punctata_GLEAN_10000158;Landoltia_punctata_GLEAN_…
Molecular Function	GO:0009055	electron carrier activity	24	Landoltia_punctata_GLEAN_10003634;Landoltia_punctata_GLEAN_10013394;Landoltia_punctata_GLEAN_10014058;Landoltia_punctata_GLEAN_10014059;Landoltia_punctata_GLEAN_10001376;Landoltia_punctata_GLEAN_10001434;Landoltia_punctata_GLEAN_10002402;Landoltia_punctata_GLEAN_10002713;Landoltia_punctata_GLEAN_10002714;Landoltia_punctata_GLEAN_10003530;Landoltia_punctata_GLEAN_10004296;Landoltia_punctata_GLEAN_…
Molecular Function	GO:0004871	signal transducer activity	17	Landoltia_punctata_GLEAN_10014558;Landoltia_punctata_GLEAN_10020829;Landoltia_punctata_GLEAN_10002663;Landoltia_punctata_GLEAN_10002460;Landoltia_punctata_GLEAN_10002461;Landoltia_punctata_GLEAN_10004862;Landoltia_punctata_GLEAN_10004863;Landoltia_punctata_GLEAN_10012347;Landoltia_punctata_GLEAN_10012372;Landoltia_punctata_GLEAN_10012375;Landoltia_punctata_GLEAN_10013405;Landoltia_punctata_GLEAN_…
Molecular Function	GO:0060089	molecular transducer activity	16	Landoltia_punctata_GLEAN_10014558;Landoltia_punctata_GLEAN_10020829;Landoltia_punctata_GLEAN_10002460;Landoltia_punctata_GLEAN_10002461;Landoltia_punctata_GLEAN_10004862;Landoltia_punctata_GLEAN_10004863;Landoltia_punctata_GLEAN_10012347;Landoltia_punctata_GLEAN_10012372;Landoltia_punctata_GLEAN_10012375;Landoltia_punctata_GLEAN_10013405;Landoltia_punctata_GLEAN_10013407;Landoltia_punctata_GLEAN_…
Molecular Function	GO:0045735	nutrient reservoir activity	6	Landoltia_punctata_GLEAN_10001597;Landoltia_punctata_GLEAN_10016757;Landoltia_punctata_GLEAN_10016758;Landoltia_punctata_GLEAN_10016763;Landoltia_punctata_GLEAN_10018209;Landoltia_punctata_GLEAN_10022416
Molecular Function	GO:0000988	transcription factor activity, protein binding	4	Landoltia_punctata_GLEAN_10011168;Landoltia_punctata_GLEAN_10021234;Landoltia_punctata_GLEAN_10005294;Landoltia_punctata_GLEAN_10006010
Cellular Component	GO:0005623	cell	415	Landoltia_punctata_GLEAN_10019829;Landoltia_punctata_GLEAN_10005791;Landoltia_punctata_GLEAN_10020894;Landoltia_punctata_GLEAN_10012866;Landoltia_punctata_GLEAN_10013858;Landoltia_punctata_GLEAN_10004834;Landoltia_punctata_GLEAN_10003128;Landoltia_punctata_GLEAN_10003131;Landoltia_punctata_GLEAN_10005411;Landoltia_punctata_GLEAN_10020622;Landoltia_punctata_GLEAN_10016748;Landoltia_punctata_GLEAN_…
Cellular Component	GO:0044464	cell part	415	Landoltia_punctata_GLEAN_10019829;Landoltia_punctata_GLEAN_10005791;Landoltia_punctata_GLEAN_10020894;Landoltia_punctata_GLEAN_10012866;Landoltia_punctata_GLEAN_10013858;Landoltia_punctata_GLEAN_10004834;Landoltia_punctata_GLEAN_10003128;Landoltia_punctata_GLEAN_10003131;Landoltia_punctata_GLEAN_10005411;Landoltia_punctata_GLEAN_10020622;Landoltia_punctata_GLEAN_10016748;Landoltia_punctata_GLEAN_…
Cellular Component	GO:0016020	membrane	332	Landoltia_punctata_GLEAN_10007192;Landoltia_punctata_GLEAN_10000096;Landoltia_punctata_GLEAN_10000785;Landoltia_punctata_GLEAN_10000828;Landoltia_punctata_GLEAN_10000829;Landoltia_punctata_GLEAN_10000881;Landoltia_punctata_GLEAN_10000983;Landoltia_punctata_GLEAN_10001105;Landoltia_punctata_GLEAN_10001551;Landoltia_punctata_GLEAN_10001704;Landoltia_punctata_GLEAN_10001750;Landoltia_punctata_GLEAN_…
Cellular Component	GO:0043226	organelle	256	Landoltia_punctata_GLEAN_10019829;Landoltia_punctata_GLEAN_10012866;Landoltia_punctata_GLEAN_10013858;Landoltia_punctata_GLEAN_10004834;Landoltia_punctata_GLEAN_10003128;Landoltia_punctata_GLEAN_10003131;Landoltia_punctata_GLEAN_10016748;Landoltia_punctata_GLEAN_10021234;Landoltia_punctata_GLEAN_10014058;Landoltia_punctata_GLEAN_10014059;Landoltia_punctata_GLEAN_10021482;Landoltia_punctata_GLEAN_…
Cellular Component	GO:0044425	membrane part	174	Landoltia_punctata_GLEAN_10007192;Landoltia_punctata_GLEAN_10000096;Landoltia_punctata_GLEAN_10000785;Landoltia_punctata_GLEAN_10000828;Landoltia_punctata_GLEAN_10000829;Landoltia_punctata_GLEAN_10000881;Landoltia_punctata_GLEAN_10000983;Landoltia_punctata_GLEAN_10001105;Landoltia_punctata_GLEAN_10001551;Landoltia_punctata_GLEAN_10001704;Landoltia_punctata_GLEAN_10001750;Landoltia_punctata_GLEAN_…
Cellular Component	GO:0032991	macromolecular complex	163	Landoltia_punctata_GLEAN_10012866;Landoltia_punctata_GLEAN_10007192;Landoltia_punctata_GLEAN_10013858;Landoltia_punctata_GLEAN_10003128;Landoltia_punctata_GLEAN_10003131;Landoltia_punctata_GLEAN_10005411;Landoltia_punctata_GLEAN_10020622;Landoltia_punctata_GLEAN_10016748;Landoltia_punctata_GLEAN_10021234;Landoltia_punctata_GLEAN_10015788;Landoltia_punctata_GLEAN_10021760;Landoltia_punctata_GLEAN_…
Cellular Component	GO:0044422	organelle part	83	Landoltia_punctata_GLEAN_10012866;Landoltia_punctata_GLEAN_10013858;Landoltia_punctata_GLEAN_10004834;Landoltia_punctata_GLEAN_10003128;Landoltia_punctata_GLEAN_10003131;Landoltia_punctata_GLEAN_10016748;Landoltia_punctata_GLEAN_10021234;Landoltia_punctata_GLEAN_10014058;Landoltia_punctata_GLEAN_10014059;Landoltia_punctata_GLEAN_10021482;Landoltia_punctata_GLEAN_10022329;Landoltia_punctata_GLEAN_…
Cellular Component	GO:0005576	extracellular region	27	Landoltia_punctata_GLEAN_10003192;Landoltia_punctata_GLEAN_10000929;Landoltia_punctata_GLEAN_10002534;Landoltia_punctata_GLEAN_10002535;Landoltia_punctata_GLEAN_10003701;Landoltia_punctata_GLEAN_10003719;Landoltia_punctata_GLEAN_10004429;Landoltia_punctata_GLEAN_10004430;Landoltia_punctata_GLEAN_10009004;Landoltia_punctata_GLEAN_10009005;Landoltia_punctata_GLEAN_10009006;Landoltia_punctata_GLEAN_…
Cellular Component	GO:0031974	membrane-enclosed lumen	15	Landoltia_punctata_GLEAN_10012866;Landoltia_punctata_GLEAN_10013858;Landoltia_punctata_GLEAN_10004834;Landoltia_punctata_GLEAN_10003128;Landoltia_punctata_GLEAN_10003131;Landoltia_punctata_GLEAN_10004702;Landoltia_punctata_GLEAN_10004703;Landoltia_punctata_GLEAN_10019185;Landoltia_punctata_GLEAN_10019113;Landoltia_punctata_GLEAN_10019114;Landoltia_punctata_GLEAN_10015448;Landoltia_punctata_GLEAN_…
Cellular Component	GO:0099512	supramolecular fiber	2	Landoltia_punctata_GLEAN_10007434;Landoltia_punctata_GLEAN_10018884
Cellular Component	GO:0044421	extracellular region part	1	Landoltia_punctata_GLEAN_10003192
Table S19C Detail information about level 2 GO terms of expanded gene families in Lemna minor
GO term (level1)	GO ID (level2)	GO term (level2)	Gene number (out)	Gene list (out)
Biological Process	GO:0008152	metabolic process	1630	Lminor_008447;Lminor_010044;Lminor_016834;Lminor_000007;Lminor_000024;Lminor_000030;Lminor_000032;Lminor_000054;Lminor_000070;Lminor_000075;Lminor_000078;Lminor_000089;Lminor_000095;Lminor_000097;Lminor_000119;Lminor_000135;Lminor_000140;Lminor_000143;Lminor_000179;Lminor_000193;Lminor_000197;Lminor_000211;Lminor_000218;Lminor_000229;Lminor_000230;Lminor_000235;Lminor_000262;Lminor_000267;Lminor_…
Biological Process	GO:0009987	cellular process	1355	Lminor_008447;Lminor_010044;Lminor_016834;Lminor_000007;Lminor_000024;Lminor_000030;Lminor_000032;Lminor_000054;Lminor_000070;Lminor_000075;Lminor_000078;Lminor_000089;Lminor_000095;Lminor_000097;Lminor_000119;Lminor_000135;Lminor_000140;Lminor_000143;Lminor_000179;Lminor_000193;Lminor_000197;Lminor_000211;Lminor_000218;Lminor_000229;Lminor_000230;Lminor_000235;Lminor_000262;Lminor_000267;Lminor_…
Biological Process	GO:0044699	single-organism process	1183	Lminor_011849;Lminor_021542;Lminor_002066;Lminor_002829;Lminor_004823;Lminor_004838;Lminor_005610;Lminor_008861;Lminor_011423;Lminor_016602;Lminor_018717;Lminor_021260;Lminor_021544;Lminor_022254;Lminor_007020;Lminor_005862;Lminor_012693;Lminor_005554;Lminor_007304;Lminor_014545;Lminor_017152;Lminor_017838;Lminor_018151;Lminor_018926;Lminor_007618;Lminor_010064;Lminor_015650;Lminor_000218;Lminor_…
Biological Process	GO:0050896	response to stimulus	509	Lminor_008814;Lminor_003662;Lminor_020107;Lminor_020453;Lminor_000075;Lminor_000140;Lminor_000458;Lminor_000615;Lminor_000981;Lminor_001320;Lminor_001541;Lminor_001576;Lminor_001859;Lminor_002456;Lminor_002613;Lminor_002829;Lminor_003204;Lminor_003378;Lminor_003804;Lminor_004748;Lminor_004803;Lminor_004823;Lminor_004838;Lminor_005090;Lminor_006468;Lminor_006736;Lminor_006942;Lminor_007307;Lminor_…
Biological Process	GO:0051179	localization	272	Lminor_011849;Lminor_021542;Lminor_005554;Lminor_007304;Lminor_014545;Lminor_017152;Lminor_017838;Lminor_018151;Lminor_018926;Lminor_003611;Lminor_006392;Lminor_007407;Lminor_012693;Lminor_000239;Lminor_001823;Lminor_002275;Lminor_002276;Lminor_002284;Lminor_002384;Lminor_002414;Lminor_002415;Lminor_003112;Lminor_003151;Lminor_003964;Lminor_004012;Lminor_004309;Lminor_004525;Lminor_004624;Lminor_…
Biological Process	GO:0065007	biological regulation	213	Lminor_001743;Lminor_001781;Lminor_003086;Lminor_003141;Lminor_003694;Lminor_004120;Lminor_004602;Lminor_004827;Lminor_005862;Lminor_006155;Lminor_009783;Lminor_012693;Lminor_012698;Lminor_013306;Lminor_013531;Lminor_013638;Lminor_013847;Lminor_014258;Lminor_014998;Lminor_017218;Lminor_017794;Lminor_019460;Lminor_019662;Lminor_019722;Lminor_019773;Lminor_021310;Lminor_021356;Lminor_021531;Lminor_…
Biological Process	GO:0032502	developmental process	202	Lminor_001409;Lminor_001538;Lminor_002384;Lminor_003741;Lminor_003964;Lminor_005010;Lminor_005287;Lminor_006096;Lminor_006198;Lminor_007669;Lminor_007801;Lminor_008396;Lminor_008490;Lminor_008814;Lminor_008966;Lminor_009799;Lminor_010125;Lminor_010800;Lminor_011857;Lminor_012863;Lminor_012974;Lminor_012990;Lminor_014747;Lminor_015650;Lminor_016782;Lminor_018922;Lminor_019722;Lminor_020484;Lminor_…
Biological Process	GO:0071840	cellular component organization or biogenesis	175	Lminor_001305;Lminor_006412;Lminor_006413;Lminor_006967;Lminor_008335;Lminor_009235;Lminor_003611;Lminor_006392;Lminor_007407;Lminor_012693;Lminor_010757;Lminor_002384;Lminor_003863;Lminor_003951;Lminor_013491;Lminor_017282;Lminor_022052;Lminor_000063;Lminor_000128;Lminor_000603;Lminor_000625;Lminor_000720;Lminor_000859;Lminor_001018;Lminor_001177;Lminor_001330;Lminor_001409;Lminor_001538;Lminor_…
Biological Process	GO:0032501	multicellular organismal process	155	Lminor_000625;Lminor_000859;Lminor_001018;Lminor_001177;Lminor_001330;Lminor_001538;Lminor_001542;Lminor_001865;Lminor_002232;Lminor_002425;Lminor_002601;Lminor_002644;Lminor_002757;Lminor_002925;Lminor_002943;Lminor_003099;Lminor_003196;Lminor_003408;Lminor_003662;Lminor_003964;Lminor_004188;Lminor_004232;Lminor_004397;Lminor_004524;Lminor_004537;Lminor_004657;Lminor_005060;Lminor_005346;Lminor_…
Biological Process	GO:0000003	reproduction	102	Lminor_011857;Lminor_013884;Lminor_000229;Lminor_000618;Lminor_001177;Lminor_001305;Lminor_001407;Lminor_001409;Lminor_001542;Lminor_001688;Lminor_001859;Lminor_001865;Lminor_002147;Lminor_002613;Lminor_002644;Lminor_002925;Lminor_002943;Lminor_003141;Lminor_003348;Lminor_003408;Lminor_003662;Lminor_003895;Lminor_004055;Lminor_004537;Lminor_004657;Lminor_004966;Lminor_005346;Lminor_006413;Lminor_…
Biological Process	GO:0022414	reproductive process	102	Lminor_011857;Lminor_013884;Lminor_010800;Lminor_019038;Lminor_019228;Lminor_001305;Lminor_002644;Lminor_003408;Lminor_003662;Lminor_006413;Lminor_006415;Lminor_006655;Lminor_006839;Lminor_006967;Lminor_008335;Lminor_008814;Lminor_009235;Lminor_009780;Lminor_009799;Lminor_010915;Lminor_012951;Lminor_012986;Lminor_013681;Lminor_016307;Lminor_017335;Lminor_017489;Lminor_017501;Lminor_018275;Lminor_…
Biological Process	GO:0051704	multi-organism process	69	Lminor_000032;Lminor_000097;Lminor_000460;Lminor_001409;Lminor_001487;Lminor_001516;Lminor_001574;Lminor_002377;Lminor_002509;Lminor_002613;Lminor_002644;Lminor_002829;Lminor_002925;Lminor_002980;Lminor_003338;Lminor_003895;Lminor_004823;Lminor_004866;Lminor_006695;Lminor_007039;Lminor_008012;Lminor_008014;Lminor_008120;Lminor_008134;Lminor_010800;Lminor_010915;Lminor_011423;Lminor_011486;Lminor_…
Biological Process	GO:0023052	signaling	56	Lminor_003662;Lminor_005894;Lminor_007955;Lminor_008814;Lminor_009235;Lminor_009239;Lminor_014545;Lminor_016043;Lminor_017291;Lminor_017853;Lminor_019416;Lminor_019969;Lminor_020107;Lminor_020265;Lminor_020329;Lminor_020453;Lminor_002884;Lminor_014503;Lminor_011714;Lminor_000239;Lminor_000763;Lminor_003081;Lminor_003251;Lminor_003521;Lminor_003551;Lminor_004265;Lminor_004624;Lminor_004948;Lminor_…
Biological Process	GO:0002376	immune system process	23	Lminor_002980;Lminor_008014;Lminor_008134;Lminor_005862;Lminor_012659;Lminor_012693;Lminor_017853;Lminor_021756;Lminor_014321;Lminor_014545;Lminor_015782;Lminor_017768;Lminor_021554;Lminor_022095;Lminor_017291;Lminor_000032;Lminor_000097;Lminor_000460;Lminor_001574;Lminor_008012;Lminor_013096;Lminor_013308;Lminor_014718
Biological Process	GO:0040007	growth	18	Lminor_003741;Lminor_008490;Lminor_008814;Lminor_012863;Lminor_002530;Lminor_002925;Lminor_003378;Lminor_003804;Lminor_005090;Lminor_006468;Lminor_007778;Lminor_008152;Lminor_010125;Lminor_010625;Lminor_011206;Lminor_014440;Lminor_015676;Lminor_021669
Biological Process	GO:0048511	rhythmic process	6	Lminor_001859;Lminor_003086;Lminor_007475;Lminor_010662;Lminor_016266;Lminor_016402
Biological Process	GO:0022610	biological adhesion	2	Lminor_007801;Lminor_015650
Molecular Function	GO:0003824	catalytic activity	1729	Lminor_003002;Lminor_010229;Lminor_018741;Lminor_021408;Lminor_002829;Lminor_004823;Lminor_005610;Lminor_008861;Lminor_011423;Lminor_018717;Lminor_021260;Lminor_021544;Lminor_022254;Lminor_001538;Lminor_001656;Lminor_002867;Lminor_006030;Lminor_006711;Lminor_011300;Lminor_011315;Lminor_012208;Lminor_013532;Lminor_014552;Lminor_016238;Lminor_016287;Lminor_019807;Lminor_021175;Lminor_021381;Lminor_…
Molecular Function	GO:0005488	binding	1222	Lminor_000747;Lminor_004346;Lminor_012445;Lminor_000239;Lminor_000800;Lminor_004733;Lminor_007238;Lminor_008490;Lminor_009720;Lminor_009952;Lminor_010125;Lminor_010860;Lminor_011959;Lminor_000024;Lminor_000089;Lminor_000197;Lminor_000305;Lminor_000404;Lminor_000615;Lminor_000919;Lminor_000981;Lminor_001227;Lminor_001235;Lminor_001250;Lminor_001541;Lminor_001688;Lminor_001726;Lminor_001896;Lminor_…
Molecular Function	GO:0005215	transporter activity	115	Lminor_005554;Lminor_007304;Lminor_014126;Lminor_017152;Lminor_017838;Lminor_018151;Lminor_018926;Lminor_020128;Lminor_001035;Lminor_002525;Lminor_002621;Lminor_003703;Lminor_003705;Lminor_004714;Lminor_004806;Lminor_005688;Lminor_005987;Lminor_007357;Lminor_008176;Lminor_008341;Lminor_011915;Lminor_012522;Lminor_012523;Lminor_012929;Lminor_013036;Lminor_014132;Lminor_014545;Lminor_014977;Lminor_…
Molecular Function	GO:0001071	nucleic acid binding transcription factor activity	33	Lminor_000881;Lminor_001516;Lminor_002927;Lminor_003446;Lminor_004168;Lminor_004748;Lminor_004925;Lminor_006620;Lminor_007208;Lminor_008759;Lminor_008849;Lminor_008865;Lminor_008876;Lminor_009239;Lminor_013638;Lminor_013884;Lminor_014025;Lminor_014692;Lminor_016043;Lminor_016307;Lminor_017370;Lminor_017886;Lminor_018854;Lminor_019416;Lminor_020119;Lminor_020349;Lminor_020546;Lminor_020574;Lminor_…
Molecular Function	GO:0005198	structural molecule activity	33	Lminor_000939;Lminor_001867;Lminor_002544;Lminor_002741;Lminor_003015;Lminor_005315;Lminor_006067;Lminor_006578;Lminor_006633;Lminor_007861;Lminor_010112;Lminor_010714;Lminor_011221;Lminor_011235;Lminor_011339;Lminor_011687;Lminor_012214;Lminor_013038;Lminor_013155;Lminor_013577;Lminor_015478;Lminor_016417;Lminor_016992;Lminor_017124;Lminor_017402;Lminor_017828;Lminor_017962;Lminor_018452;Lminor_…
Molecular Function	GO:0016209	antioxidant activity	29	Lminor_002613;Lminor_002867;Lminor_002925;Lminor_003516;Lminor_004871;Lminor_006030;Lminor_006445;Lminor_006711;Lminor_008878;Lminor_012856;Lminor_012868;Lminor_012920;Lminor_013001;Lminor_014552;Lminor_014758;Lminor_015676;Lminor_016254;Lminor_016255;Lminor_016899;Lminor_017104;Lminor_017371;Lminor_018072;Lminor_018128;Lminor_019727;Lminor_020431;Lminor_020514;Lminor_020638;Lminor_022000;Lminor_…
Molecular Function	GO:0098772	molecular function regulator	17	Lminor_003164;Lminor_009454;Lminor_002568;Lminor_000875;Lminor_001781;Lminor_003086;Lminor_004827;Lminor_010932;Lminor_013847;Lminor_014535;Lminor_017794;Lminor_019460;Lminor_019662;Lminor_019773;Lminor_020674;Lminor_021356;Lminor_021531
Molecular Function	GO:0009055	electron carrier activity	14	Lminor_000024;Lminor_000089;Lminor_000197;Lminor_000404;Lminor_001250;Lminor_003960;Lminor_010354;Lminor_010497;Lminor_014660;Lminor_015182;Lminor_017030;Lminor_019448;Lminor_019931;Lminor_021967
Molecular Function	GO:0060089	molecular transducer activity	5	Lminor_011691;Lminor_015846;Lminor_016456;Lminor_017264;Lminor_019553
Molecular Function	GO:0004871	signal transducer activity	4	Lminor_004265;Lminor_008152;Lminor_009235;Lminor_012441
Molecular Function	GO:0000988	transcription factor activity, protein binding	3	Lminor_017712;Lminor_004284;Lminor_004748
Cellular Component	GO:0005623	cell	1335	Lminor_011959;Lminor_000833;Lminor_001529;Lminor_002964;Lminor_003339;Lminor_005540;Lminor_006025;Lminor_006203;Lminor_009634;Lminor_010315;Lminor_010527;Lminor_011486;Lminor_012596;Lminor_012607;Lminor_013038;Lminor_013824;Lminor_013874;Lminor_014018;Lminor_014030;Lminor_014183;Lminor_014301;Lminor_014545;Lminor_014990;Lminor_016367;Lminor_016780;Lminor_017064;Lminor_017179;Lminor_018196;Lminor_…
Cellular Component	GO:0044464	cell part	1335	Lminor_011959;Lminor_000833;Lminor_001529;Lminor_002964;Lminor_003339;Lminor_005540;Lminor_006025;Lminor_006203;Lminor_009634;Lminor_010315;Lminor_010527;Lminor_011486;Lminor_012596;Lminor_012607;Lminor_013038;Lminor_013824;Lminor_013874;Lminor_014018;Lminor_014030;Lminor_014183;Lminor_014301;Lminor_014545;Lminor_014990;Lminor_016367;Lminor_016780;Lminor_017064;Lminor_017179;Lminor_018196;Lminor_…
Cellular Component	GO:0043226	organelle	1049	Lminor_000833;Lminor_001529;Lminor_002964;Lminor_003339;Lminor_005540;Lminor_006025;Lminor_006203;Lminor_009634;Lminor_010315;Lminor_010527;Lminor_011486;Lminor_012596;Lminor_012607;Lminor_013038;Lminor_013824;Lminor_013874;Lminor_014018;Lminor_014030;Lminor_014183;Lminor_014301;Lminor_014545;Lminor_014990;Lminor_016367;Lminor_016780;Lminor_017064;Lminor_017179;Lminor_018196;Lminor_019355;Lminor_…
Cellular Component	GO:0016020	membrane	412	Lminor_004000;Lminor_009060;Lminor_016208;Lminor_001971;Lminor_002609;Lminor_003151;Lminor_003521;Lminor_009676;Lminor_009700;Lminor_010527;Lminor_011654;Lminor_014011;Lminor_016798;Lminor_016897;Lminor_017096;Lminor_017311;Lminor_018663;Lminor_018842;Lminor_019538;Lminor_019558;Lminor_022011;Lminor_006882;Lminor_002964;Lminor_003339;Lminor_004602;Lminor_006155;Lminor_009634;Lminor_014110;Lminor_…
Cellular Component	GO:0044422	organelle part	382	Lminor_000833;Lminor_001529;Lminor_002964;Lminor_003339;Lminor_005540;Lminor_006025;Lminor_006203;Lminor_009634;Lminor_010315;Lminor_010527;Lminor_011486;Lminor_012596;Lminor_012607;Lminor_013038;Lminor_013824;Lminor_013874;Lminor_014018;Lminor_014030;Lminor_014183;Lminor_014301;Lminor_014545;Lminor_014990;Lminor_016367;Lminor_016780;Lminor_017064;Lminor_017179;Lminor_018196;Lminor_019355;Lminor_…
Cellular Component	GO:0044425	membrane part	213	Lminor_001971;Lminor_002609;Lminor_003151;Lminor_003521;Lminor_009676;Lminor_009700;Lminor_010527;Lminor_011654;Lminor_014011;Lminor_016798;Lminor_016897;Lminor_017096;Lminor_017311;Lminor_018663;Lminor_018842;Lminor_019538;Lminor_019558;Lminor_022011;Lminor_006882;Lminor_006392;Lminor_007407;Lminor_000476;Lminor_000582;Lminor_001198;Lminor_001557;Lminor_001618;Lminor_001896;Lminor_002016;Lminor_…
Cellular Component	GO:0032991	macromolecular complex	144	Lminor_014488;Lminor_001971;Lminor_002609;Lminor_003151;Lminor_003521;Lminor_009676;Lminor_009700;Lminor_010527;Lminor_011654;Lminor_014011;Lminor_016798;Lminor_016897;Lminor_017096;Lminor_017311;Lminor_018663;Lminor_018842;Lminor_019538;Lminor_019558;Lminor_022011;Lminor_000481;Lminor_000606;Lminor_000939;Lminor_001026;Lminor_001796;Lminor_001859;Lminor_001867;Lminor_002544;Lminor_002741;Lminor_…
Cellular Component	GO:0030054	cell junction	60	Lminor_000615;Lminor_001235;Lminor_001541;Lminor_001642;Lminor_001699;Lminor_002369;Lminor_002397;Lminor_002741;Lminor_002829;Lminor_002919;Lminor_003416;Lminor_003581;Lminor_004483;Lminor_004802;Lminor_004823;Lminor_004838;Lminor_005315;Lminor_006067;Lminor_006678;Lminor_007307;Lminor_007861;Lminor_008335;Lminor_008966;Lminor_009172;Lminor_009663;Lminor_010112;Lminor_010164;Lminor_011423;Lminor_…
Cellular Component	GO:0005576	extracellular region	51	Lminor_000615;Lminor_000981;Lminor_001487;Lminor_001541;Lminor_001896;Lminor_002060;Lminor_002461;Lminor_002509;Lminor_002828;Lminor_002829;Lminor_003071;Lminor_003196;Lminor_003721;Lminor_004823;Lminor_004838;Lminor_005060;Lminor_007307;Lminor_007798;Lminor_008446;Lminor_008966;Lminor_009172;Lminor_009432;Lminor_010538;Lminor_010723;Lminor_010724;Lminor_011423;Lminor_011486;Lminor_011842;Lminor_…
Cellular Component	GO:0031974	membrane-enclosed lumen	28	Lminor_001305;Lminor_001407;Lminor_008335;Lminor_010088;Lminor_019038;Lminor_019228;Lminor_001859;Lminor_002397;Lminor_002741;Lminor_002919;Lminor_002980;Lminor_003416;Lminor_006067;Lminor_006819;Lminor_006999;Lminor_007307;Lminor_007861;Lminor_007963;Lminor_008057;Lminor_010662;Lminor_012096;Lminor_015096;Lminor_016691;Lminor_017124;Lminor_019411;Lminor_021169;Lminor_022318;Lminor_010757
Cellular Component	GO:0019012	virion	3	Lminor_001796;Lminor_005628;Lminor_007963
Cellular Component	GO:0044423	virion part	3	Lminor_001796;Lminor_005628;Lminor_007963
Cellular Component	GO:0099512	supramolecular fiber	1	Lminor_011959
