# Supplementary material for: Duckweed Evolution: from Land back to Water
Source: Genomics Proteomics Bioinformatics. 2025 Aug 23;23(4):qzaf074. doi: 10.1093/gpbjnl/qzaf074 (PMC12707978; doi:10.1093/gpbjnl/qzaf074)
Supplement: qzaf074_Supplementary_Data [file qzaf074_supplementary_data.zip › Table_S20.xlsx]

## Sheet: Sheet1
Table S20 Detail information about KEGG enrichment analysis of expanded gene families in duckweeds
Note: KEGG, Kyoto Encyclopedia of Genes and Genomes.
Table S20A Top 30 KEGG pathways of expanded gene families in Spirodela polyrhiza
KEGG_A_class	KEGG_B_class	Pathway	Out (695)	All (3201)	P value	Q value	Pathway ID	Genes	K_IDs
Organismal Systems	Environmental adaptation	Plant-pathogen interaction	63	194	0.000221214	0.0132965	ko04626	Spipo0G0003900;Spipo0G0047000;Spipo0G0109400;Spipo0G0160400;Spipo0G0167800;Spipo0G0168500;Spipo10G0000700;Spipo10G0018300;Spipo10G0019000;Spipo10G0019100;Spipo10G0036900;Spipo10G0037500;Spipo10G0037700;Spipo10G0039300;Spipo10G0039400;Spipo11G0010200;Spipo11G0064600;Spipo14G0010000;Spipo14G0039900;Spipo15G0035700;Spipo15G0045700;Spipo16G0021400;Spipo17G0030600;Spipo1G0027200;Spipo1G0063900;Spipo1G…	K13448+K15397+K15397+K09422+K09422+K09422+K15397+K13459+K13459+K13459+K13459+K13459+K13459+K13459+K13459+K09422+K09422+K13459+K09422+K13448+K09422+K13412+K13412+K09422+K13412+K13412+K02183+K09422+K09422+K13414+K09422+K13448+K09422+K09422+K13448+K13448+K13448+K09422+K09422+K09422+K09422+K09422+K13448+K13449+K13449+K13449+K13449+K13449+K13448+K13434+K13448+K15397+K05391+K09422+K18835+K09422+K09422+…
Metabolism	Biosynthesis of other secondary metabolites	Isoquinoline alkaloid biosynthesis	10	15	0.000225365	0.0132965	ko00950	Spipo0G0066800;Spipo11G0060800;Spipo1G0042600;Spipo24G0018500;Spipo24G0018800;Spipo24G0019000;Spipo25G0004100;Spipo25G0004200;Spipo28G0010000;Spipo3G0044600	K01592+K01592+K01592+K00422+K00422+K00422+K00422+K00422+K00811+K00815
Metabolism	Biosynthesis of other secondary metabolites	Flavonoid biosynthesis	10	17	0.000950252	0.0373766	ko00941	Spipo0G0155000;Spipo10G0000200;Spipo12G0063200;Spipo18G0030100;Spipo1G0061600;Spipo20G0017000;Spipo29G0013100;Spipo2G0086700;Spipo6G0058400;Spipo8G0071400	K05280+K13082+K00487+K13065+K00475+K13081+K00487+K05280+K00487+K13082
Metabolism	Amino acid metabolism	Tyrosine metabolism	14	29	0.00131996	0.038939	ko00350	Spipo0G0066800;Spipo11G0060800;Spipo16G0042500;Spipo1G0018000;Spipo1G0042600;Spipo1G0058400;Spipo24G0018500;Spipo24G0018800;Spipo24G0019000;Spipo25G0004100;Spipo25G0004200;Spipo28G0010000;Spipo3G0044600;Spipo4G0092400	K01592+K01592+K18857+K18857+K01592+K00001+K00422+K00422+K00422+K00422+K00422+K00811+K00815+K18857
Environmental Information Processing	Signal transduction	Plant hormone signal transduction	44	137	0.00253111	0.0597341	ko04075	Spipo0G0007100;Spipo0G0031500;Spipo0G0032200;Spipo0G0036900;Spipo0G0141700;Spipo0G0155100;Spipo10G0004500;Spipo10G0005000;Spipo11G0024700;Spipo11G0033000;Spipo11G0048900;Spipo11G0055600;Spipo11G0058900;Spipo12G0036200;Spipo14G0005200;Spipo14G0009900;Spipo16G0011600;Spipo17G0000700;Spipo17G0043400;Spipo1G0048900;Spipo20G0018600;Spipo20G0029600;Spipo21G0000800;Spipo21G0009000;Spipo23G0012800;Spipo2…	K14490+K13464+K14486+K14488+K13422+K14516+K14488+K14488+K14515+K14488+K14492+K14488+K14484+K14431+K14484+K14497+K14488+K13422+K14516+K14492+K14488+K14431+K14515+K14484+K14497+K14509+K14484+K14506+K13464+K14488+K14484+K13449+K13449+K13449+K13449+K13449+K14432+K14488+K14509+K14432+K13449+K14487+K14484+K14506
Metabolism	Lipid metabolism	alpha-Linolenic acid metabolism	14	32	0.00417126	0.0718666	ko00592	Spipo16G0042500;Spipo1G0017200;Spipo1G0018000;Spipo22G0009600;Spipo22G0009700;Spipo2G0116500;Spipo2G0116600;Spipo2G0116700;Spipo2G0116800;Spipo3G0053300;Spipo3G0112400;Spipo4G0079600;Spipo4G0079700;Spipo4G0092400	K18857+K10526+K18857+K08241+K08241+K01723+K01723+K01723+K01723+K14674+K01723+K05894+K05894+K18857
Metabolism	Biosynthesis of other secondary metabolites	Phenylpropanoid biosynthesis	24	66	0.00426327	0.0718666	ko00940	Spipo0G0119900;Spipo12G0063200;Spipo13G0024100;Spipo14G0024200;Spipo18G0026800;Spipo18G0030100;Spipo1G0078000;Spipo1G0078100;Spipo1G0078200;Spipo1G0078800;Spipo1G0078900;Spipo21G0007600;Spipo23G0034100;Spipo27G0014500;Spipo29G0013100;Spipo2G0124600;Spipo3G0065000;Spipo3G0072300;Spipo3G0072400;Spipo3G0073200;Spipo4G0080500;Spipo6G0030200;Spipo6G0058400;Spipo6G0060300	K00430+K00487+K00430+K00430+K00430+K13065+K13066+K13066+K13066+K00430+K00430+K18368+K00430+K11188+K00487+K00083+K00430+K00430+K00430+K11188+K00430+K00430+K00487+K00430
Metabolism	Metabolism of other amino acids	Selenocompound metabolism	8	16	0.0114894	0.169468	ko00450	Spipo0G0081800;Spipo10G0017100;Spipo12G0040300;Spipo24G0029000;Spipo24G0029300;Spipo2G0077700;Spipo3G0086200;Spipo3G0100000	K08247+K00384+K00384+K00549+K00549+K01874+K00549+K01874
Metabolism	Global and Overview	Degradation of aromatic compounds	4	6	0.0226891	0.29748	ko01220	Spipo12G0063200;Spipo1G0058400;Spipo29G0013100;Spipo6G0058400	K00487+K00001+K00487+K00487
Metabolism	Lipid metabolism	Glycerolipid metabolism	15	42	0.0258034	0.30448	ko00561	Spipo0G0030300;Spipo16G0033600;Spipo1G0040800;Spipo1G0058400;Spipo23G0014600;Spipo24G0001100;Spipo28G0006400;Spipo2G0088100;Spipo32G0011400;Spipo3G0053300;Spipo3G0111400;Spipo4G0068200;Spipo4G0083900;Spipo5G0061000;Spipo6G0017900	K14085+K07407+K07407+K00001+K13508+K13513+K14457+K00901+K13508+K14674+K13513+K13523+K00901+K14457+K13508
Metabolism	Metabolism of other amino acids	Glutathione metabolism	16	48	0.0412851	0.398889	ko00480	Spipo0G0029400;Spipo0G0118500;Spipo0G0129600;Spipo12G0014100;Spipo14G0022900;Spipo16G0027000;Spipo18G0011900;Spipo19G0016500;Spipo1G0020600;Spipo1G0020700;Spipo21G0000700;Spipo23G0031500;Spipo3G0070000;Spipo9G0029100;Spipo9G0040100;Spipo9G0053200	K00033+K00799+K00434+K00033+K00031+K00799+K00031+K00031+K01256+K01256+K00434+K00434+K01469+K00033+K00799+K00432
Metabolism	Metabolism of cofactors and vitamins	Ubiquinone and other terpenoid-quinone biosynthesis	11	30	0.0437307	0.398889	ko00130	Spipo12G0014500;Spipo12G0063200;Spipo13G0043400;Spipo17G0038000;Spipo19G0002100;Spipo29G0013100;Spipo2G0063700;Spipo3G0044600;Spipo5G0075900;Spipo6G0058400;Spipo8G0057100	K14759+K00487+K14760+K06125+K00591+K00487+K12501+K00815+K05928+K00487+K03183
Metabolism	Biosynthesis of other secondary metabolites	Stilbenoid, diarylheptanoid and gingerol biosynthesis	4	7	0.0439454	0.398889	ko00945	Spipo12G0063200;Spipo18G0030100;Spipo29G0013100;Spipo6G0058400	K00487+K13065+K00487+K00487
Metabolism	Global and Overview	Biosynthesis of amino acids	45	166	0.0535525	0.451371	ko01230	Spipo0G0009300;Spipo0G0015900;Spipo0G0030300;Spipo0G0078700;Spipo0G0120200;Spipo11G0014100;Spipo11G0040400;Spipo12G0012800;Spipo14G0022900;Spipo14G0049300;Spipo16G0025500;Spipo17G0027400;Spipo18G0011900;Spipo19G0016500;Spipo1G0026300;Spipo1G0088800;Spipo1G0088900;Spipo20G0006900;Spipo20G0023800;Spipo20G0030100;Spipo23G0042500;Spipo24G0029000;Spipo24G0029300;Spipo26G0016900;Spipo27G0004400;Spipo28…	K15634+K00851+K14085+K01687+K11755+K01626+K01681+K06001+K00031+K01681+K00872+K01681+K00031+K00031+K00927+K00615+K00800+K01663+K01626+K10206+K15227+K00549+K00549+K00264+K05359+K00811+K00286+K01695+K00640+K00948+K00815+K00549+K10206+K00873+K15634+K15634+K00052+K00948+K05359+K05359+K01755+K00640+K01754+K00873+K00873
Metabolism	Metabolism of cofactors and vitamins	Thiamine metabolism	4	8	0.0730964	0.575025	ko00730	Spipo13G0019800;Spipo23G0005000;Spipo27G0018400;Spipo6G0007000	K14153+K03147+K01662+K01662
Metabolism	Biosynthesis of other secondary metabolites	Flavone and flavonol biosynthesis	2	3	0.120862	0.817116	ko00944	Spipo0G0155000;Spipo2G0086700	K05280+K05280
Metabolism	Carbohydrate metabolism	Pentose and glucuronate interconversions	16	55	0.121906	0.817116	ko00040	Spipo0G0035100;Spipo0G0035400;Spipo0G0035700;Spipo0G0067900;Spipo0G0068000;Spipo15G0034100;Spipo15G0034200;Spipo1G0041100;Spipo1G0058400;Spipo1G0086900;Spipo1G0095700;Spipo20G0006800;Spipo22G0004000;Spipo2G0032500;Spipo3G0031100;Spipo3G0098200	K01051+K01051+K01051+K01051+K01051+K01051+K01051+K01728+K00001+K01051+K00008+K01051+K01213+K01051+K01051+K01213
Metabolism	Metabolism of terpenoids and polyketides	Carotenoid biosynthesis	9	28	0.133797	0.817116	ko00906	Spipo0G0070100;Spipo11G0058600;Spipo21G0023300;Spipo21G0037200;Spipo22G0006000;Spipo22G0006100;Spipo22G0006300;Spipo22G0006400;Spipo30G0015100	K17913+K15747+K06444+K17913+K09841+K09841+K09841+K09841+K09840
Metabolism	Lipid metabolism	Fatty acid biosynthesis	10	32	0.136717	0.817116	ko00061	Spipo0G0147200;Spipo12G0063600;Spipo17G0041300;Spipo18G0030200;Spipo1G0028400;Spipo1G0034300;Spipo24G0028000;Spipo29G0028200;Spipo4G0043600;Spipo4G0047600	K10781+K01961+K00648+K00059+K00648+K01962+K00059+K01962+K02160+K02160
Metabolism	Amino acid metabolism	Phenylalanine, tyrosine and tryptophan biosynthesis	11	36	0.138494	0.817116	ko00400	Spipo11G0014100;Spipo12G0012800;Spipo1G0088900;Spipo20G0023800;Spipo23G0042500;Spipo27G0004400;Spipo28G0010000;Spipo2G0056000;Spipo3G0044600;Spipo6G0023700;Spipo7G0024000	K01626+K06001+K00800+K01626+K15227+K05359+K00811+K01695+K00815+K05359+K05359
Metabolism	Carbohydrate metabolism	Pentose phosphate pathway	11	37	0.160603	0.874959	ko00030	Spipo0G0015900;Spipo0G0024700;Spipo0G0029400;Spipo12G0014100;Spipo15G0034300;Spipo17G0007000;Spipo1G0088800;Spipo30G0004000;Spipo5G0060000;Spipo9G0029100;Spipo9G0039600	K00851+K03841+K00033+K00033+K01835+K01835+K00615+K00948+K00948+K00033+K03841
Environmental Information Processing	Membrane transport	ABC transporters	6	18	0.177746	0.874959	ko02010	Spipo0G0088900;Spipo12G0046200;Spipo29G0011400;Spipo3G0060000;Spipo3G0060100;Spipo7G0062300	K05681+K05674+K05663+K05643+K05641+K05656
Metabolism	Carbohydrate metabolism	Propanoate metabolism	7	22	0.182551	0.874959	ko00640	Spipo12G0063600;Spipo1G0034300;Spipo29G0028200;Spipo3G0031300;Spipo4G0043600;Spipo4G0047600;Spipo6G0029900	K01961+K01962+K01962+K00249+K02160+K02160+K00382
Genetic Information Processing	Folding, sorting and degradation	Protein export	12	42	0.182815	0.874959	ko03060	Spipo11G0027200;Spipo13G0040800;Spipo18G0023400;Spipo18G0032500;Spipo1G0094200;Spipo23G0034700;Spipo24G0028900;Spipo28G0002200;Spipo2G0005000;Spipo3G0079800;Spipo4G0098000;Spipo9G0028700	K03110+K03217+K07342+K12948+K09540+K09481+K07342+K13431+K07342+K03070+K03070+K03100
Metabolism	Amino acid metabolism	Alanine, aspartate and glutamate metabolism	10	34	0.185373	0.874959	ko00250	Spipo0G0001700;Spipo14G0013200;Spipo14G0033800;Spipo23G0036600;Spipo26G0016900;Spipo28G0010000;Spipo2G0042500;Spipo8G0016900;Spipo8G0040100;Spipo9G0051900	K01756+K00262+K00278+K01953+K00264+K00811+K01953+K01755+K01956+K01955
Metabolism	Carbohydrate metabolism	Pyruvate metabolism	16	60	0.213902	0.948893	ko00620	Spipo0G0030300;Spipo11G0045400;Spipo12G0063600;Spipo1G0027000;Spipo1G0034300;Spipo29G0028200;Spipo2G0002900;Spipo3G0029500;Spipo3G0047400;Spipo3G0089700;Spipo4G0043600;Spipo4G0047600;Spipo6G0029900;Spipo9G0003100;Spipo9G0022800;Spipo9G0054500	K14085+K00161+K01961+K01759+K01962+K01962+K00102+K01679+K01006+K00873+K02160+K02160+K00382+K00873+K00873+K01638
Metabolism	Biosynthesis of other secondary metabolites	Anthocyanin biosynthesis	1	1	0.21712	0.948893	ko00942	Spipo11G0042100	K12338
Metabolism	Carbohydrate metabolism	Glycolysis / Gluconeogenesis	21	82	0.228789	0.962567	ko00010	Spipo0G0009300;Spipo0G0024700;Spipo0G0030300;Spipo11G0045400;Spipo13G0036700;Spipo15G0003000;Spipo15G0034300;Spipo16G0021200;Spipo16G0042500;Spipo17G0007000;Spipo1G0018000;Spipo1G0026300;Spipo1G0058400;Spipo3G0089700;Spipo4G0015500;Spipo4G0015600;Spipo4G0092400;Spipo6G0029900;Spipo9G0003100;Spipo9G0022800;Spipo9G0039600	K15634+K03841+K14085+K00161+K01792+K01785+K01835+K00844+K18857+K01835+K18857+K00927+K00001+K00873+K15634+K15634+K18857+K00382+K00873+K00873+K03841
Metabolism	Carbohydrate metabolism	Starch and sucrose metabolism	29	117	0.236563	0.962567	ko00500	Spipo0G0014000;Spipo0G0035100;Spipo0G0035400;Spipo0G0035700;Spipo0G0067900;Spipo0G0068000;Spipo0G0152500;Spipo11G0039200;Spipo13G0028800;Spipo15G0034100;Spipo15G0034200;Spipo15G0034300;Spipo16G0021200;Spipo17G0007000;Spipo19G0000700;Spipo1G0030700;Spipo1G0086900;Spipo20G0006800;Spipo22G0004000;Spipo29G0028000;Spipo2G0032500;Spipo2G0038300;Spipo2G0088600;Spipo3G0031100;Spipo3G0065100;Spipo3G009820…	K01177+K01051+K01051+K01051+K01051+K01051+K01087+K01176+K13648+K01051+K01051+K01835+K00844+K01835+K13648+K01177+K01051+K01051+K01213+K00688+K01051+K13648+K00688+K01051+K00705+K01213+K01187+K13648+K13648
Metabolism	Metabolism of cofactors and vitamins	Nicotinate and nicotinamide metabolism	5	16	0.255302	0.999994	ko00760	Spipo13G0039000;Spipo14G0033800;Spipo1G0052700;Spipo6G0025300;Spipo8G0030600	K03517+K00278+K00767+K18551+K03426
Table S20B Top 30 KEGG pathways of expanded gene families in Landoltia punctata
KEGG_A_class	KEGG_B_class	Pathway	Out (695)	All (3201)	P value	Q value	Pathway ID	Genes	K_IDs
Organismal Systems	Environmental adaptation	Plant-pathogen interaction	157	395	9.81853e-08	1.27641e-05	ko04626	Landoltia_punctata_GLEAN_10005382;Landoltia_punctata_GLEAN_10005440;Landoltia_punctata_GLEAN_10005442;Landoltia_punctata_GLEAN_10006822;Landoltia_punctata_GLEAN_10006943;Landoltia_punctata_GLEAN_10000447;Landoltia_punctata_GLEAN_10013562;Landoltia_punctata_GLEAN_10013563;Landoltia_punctata_GLEAN_10013611;Landoltia_punctata_GLEAN_10013612;Landoltia_punctata_GLEAN_10013721;Landoltia_punctata_GLEAN_…	K09422+K13447+K13447+K13425+K15397+K13420+K18835+K13434+K16224+K16224+K09422+K13434+K13448+K13420+K13420+K02183+K09422+K16224+K16224+K13466+K13459+K09422+K13420+K02183+K09422+K02183+K09422+K13448+K13448+K13412+K09422+K02183+K13448+K16224+K16224+K16224+K02183+K13414+K09422+K13425+K13425+K13459+K16224+K13424+K13420+K13473+K13424+K13425+K18834+K13420+K13456+K13473+K13412+K09422+K09422+K13448+K09422+…
Metabolism	Biosynthesis of other secondary metabolites	Stilbenoid, diarylheptanoid and gingerol biosynthesis	34	58	8.5349e-07	5.54769e-05	ko00945	Landoltia_punctata_GLEAN_10004309;Landoltia_punctata_GLEAN_10012711;Landoltia_punctata_GLEAN_10005196;Landoltia_punctata_GLEAN_10005197;Landoltia_punctata_GLEAN_10016442;Landoltia_punctata_GLEAN_10016444;Landoltia_punctata_GLEAN_10016445;Landoltia_punctata_GLEAN_10016450;Landoltia_punctata_GLEAN_10016451;Landoltia_punctata_GLEAN_10016457;Landoltia_punctata_GLEAN_10016458;Landoltia_punctata_GLEAN_…	K00517+K00517+K13065+K13065+K00517+K00517+K00517+K00517+K00517+K00517+K00517+K00517+K00517+K00517+K00517+K00517+K00517+K13065+K13065+K13065+K13065+K13065+K13065+K13065+K00487+K00487+K13065+K13065+K13065+K13065+K13065+K00487+K00487+K13065
Metabolism	Lipid metabolism	alpha-Linolenic acid metabolism	33	58	3.11677e-06	0.00013506	ko00592	Landoltia_punctata_GLEAN_10005466;Landoltia_punctata_GLEAN_10005467;Landoltia_punctata_GLEAN_10005468;Landoltia_punctata_GLEAN_10005470;Landoltia_punctata_GLEAN_10001490;Landoltia_punctata_GLEAN_10001491;Landoltia_punctata_GLEAN_10001492;Landoltia_punctata_GLEAN_10015873;Landoltia_punctata_GLEAN_10012617;Landoltia_punctata_GLEAN_10012618;Landoltia_punctata_GLEAN_10012619;Landoltia_punctata_GLEAN_…	K05894+K05894+K05894+K05894+K01723+K01723+K01723+K08241+K18857+K18857+K18857+K18857+K10526+K10526+K10526+K10526+K08241+K08241+K08241+K16818+K08241+K16818+K16818+K16818+K16818+K16818+K16818+K16818+K16818+K14674+K14674+K08241+K10526
Metabolism	Lipid metabolism	Sphingolipid metabolism	45	89	4.43315e-06	0.000144077	ko00600	Landoltia_punctata_GLEAN_10002867;Landoltia_punctata_GLEAN_10002887;Landoltia_punctata_GLEAN_10013632;Landoltia_punctata_GLEAN_10013661;Landoltia_punctata_GLEAN_10016549;Landoltia_punctata_GLEAN_10016550;Landoltia_punctata_GLEAN_10011575;Landoltia_punctata_GLEAN_10011576;Landoltia_punctata_GLEAN_10015895;Landoltia_punctata_GLEAN_10005848;Landoltia_punctata_GLEAN_10006803;Landoltia_punctata_GLEAN_…	K00720+K04708+K04713+K04713+K04708+K04708+K12309+K12309+K12309+K12309+K04713+K07407+K12309+K12309+K04710+K12309+K04713+K04713+K04713+K04713+K04713+K04713+K00654+K12309+K04713+K04713+K04713+K04710+K04710+K12354+K12309+K04713+K04713+K04713+K12309+K07407+K07407+K07407+K04713+K04713+K12309+K12309+K12309+K12309+K04713
Metabolism	Biosynthesis of other secondary metabolites	Isoquinoline alkaloid biosynthesis	24	38	5.87203e-06	0.000152673	ko00950	Landoltia_punctata_GLEAN_10002774;Landoltia_punctata_GLEAN_10002883;Landoltia_punctata_GLEAN_10002884;Landoltia_punctata_GLEAN_10013680;Landoltia_punctata_GLEAN_10011777;Landoltia_punctata_GLEAN_10016325;Landoltia_punctata_GLEAN_10015419;Landoltia_punctata_GLEAN_10020252;Landoltia_punctata_GLEAN_10020253;Landoltia_punctata_GLEAN_10019124;Landoltia_punctata_GLEAN_10002837;Landoltia_punctata_GLEAN_…	K00276+K01592+K01592+K00422+K00276+K00422+K00811+K01592+K01592+K00422+K01592+K01592+K01592+K01592+K00815+K00815+K01592+K01592+K01592+K00422+K01592+K01592+K00276+K00276
Metabolism	Metabolism of other amino acids	Selenocompound metabolism	17	26	7.41083e-05	0.00160568	ko00450	Landoltia_punctata_GLEAN_10011743;Landoltia_punctata_GLEAN_10000624;Landoltia_punctata_GLEAN_10011212;Landoltia_punctata_GLEAN_10020937;Landoltia_punctata_GLEAN_10002013;Landoltia_punctata_GLEAN_10002015;Landoltia_punctata_GLEAN_10002016;Landoltia_punctata_GLEAN_10002018;Landoltia_punctata_GLEAN_10002020;Landoltia_punctata_GLEAN_10002021;Landoltia_punctata_GLEAN_10002023;Landoltia_punctata_GLEAN_…	K01874+K01758+K00549+K01758+K11717+K11717+K11717+K11717+K11717+K11717+K11717+K01874+K00384+K00549+K00549+K00384+K08247
Metabolism	Biosynthesis of other secondary metabolites	Flavonoid biosynthesis	30	58	0.000101331	0.00188186	ko00941	Landoltia_punctata_GLEAN_10004738;Landoltia_punctata_GLEAN_10005196;Landoltia_punctata_GLEAN_10005197;Landoltia_punctata_GLEAN_10006813;Landoltia_punctata_GLEAN_10020708;Landoltia_punctata_GLEAN_10020714;Landoltia_punctata_GLEAN_10020715;Landoltia_punctata_GLEAN_10020716;Landoltia_punctata_GLEAN_10020718;Landoltia_punctata_GLEAN_10020720;Landoltia_punctata_GLEAN_10017797;Landoltia_punctata_GLEAN_…	K05280+K13065+K13065+K13081+K13065+K13065+K13065+K13065+K13065+K13065+K13065+K05280+K05280+K05280+K13082+K13082+K00487+K05280+K00487+K13065+K05280+K13065+K13065+K13065+K13065+K13082+K00475+K00487+K00487+K13065
Metabolism	Amino acid metabolism	Tyrosine metabolism	33	70	0.000446633	0.00725779	ko00350	Landoltia_punctata_GLEAN_10002774;Landoltia_punctata_GLEAN_10002883;Landoltia_punctata_GLEAN_10002884;Landoltia_punctata_GLEAN_10013680;Landoltia_punctata_GLEAN_10011777;Landoltia_punctata_GLEAN_10016325;Landoltia_punctata_GLEAN_10016501;Landoltia_punctata_GLEAN_10002308;Landoltia_punctata_GLEAN_10002310;Landoltia_punctata_GLEAN_10015419;Landoltia_punctata_GLEAN_10020252;Landoltia_punctata_GLEAN_…	K00276+K01592+K01592+K00422+K00276+K00422+K00001+K00001+K00001+K00811+K01592+K01592+K00422+K01592+K01592+K01592+K01592+K00815+K00815+K01592+K01592+K01592+K18857+K18857+K18857+K18857+K00422+K01592+K01592+K00276+K00276+K00001+K00001
Metabolism	Metabolism of cofactors and vitamins	Biotin metabolism	18	32	0.000683091	0.00986687	ko00780	Landoltia_punctata_GLEAN_10011855;Landoltia_punctata_GLEAN_10018318;Landoltia_punctata_GLEAN_10002707;Landoltia_punctata_GLEAN_10015799;Landoltia_punctata_GLEAN_10011226;Landoltia_punctata_GLEAN_10011227;Landoltia_punctata_GLEAN_10000137;Landoltia_punctata_GLEAN_10020012;Landoltia_punctata_GLEAN_10020014;Landoltia_punctata_GLEAN_10020020;Landoltia_punctata_GLEAN_10020021;Landoltia_punctata_GLEAN_…	K00652+K00652+K00652+K19562+K00652+K00652+K00652+K00652+K00652+K00652+K00652+K00652+K00652+K00652+K00652+K00059+K19562+K00059
Metabolism	Glycan biosynthesis and metabolism	Other types of O-glycan biosynthesis	14	23	0.00094482	0.0122827	ko00514	Landoltia_punctata_GLEAN_10011182;Landoltia_punctata_GLEAN_10017899;Landoltia_punctata_GLEAN_10018101;Landoltia_punctata_GLEAN_10021030;Landoltia_punctata_GLEAN_10006415;Landoltia_punctata_GLEAN_10014171;Landoltia_punctata_GLEAN_10014175;Landoltia_punctata_GLEAN_10014176;Landoltia_punctata_GLEAN_10014178;Landoltia_punctata_GLEAN_10014179;Landoltia_punctata_GLEAN_10014180;Landoltia_punctata_GLEAN_…	K18134+K18134+K00735+K10157+K10157+K18134+K18134+K18134+K18134+K18134+K18134+K18134+K18134+K10157
Metabolism	Metabolism of cofactors and vitamins	Ubiquinone and other terpenoid-quinone biosynthesis	22	44	0.00151081	0.017855	ko00130	Landoltia_punctata_GLEAN_10005317;Landoltia_punctata_GLEAN_10005319;Landoltia_punctata_GLEAN_10001675;Landoltia_punctata_GLEAN_10017186;Landoltia_punctata_GLEAN_10020062;Landoltia_punctata_GLEAN_10020081;Landoltia_punctata_GLEAN_10020369;Landoltia_punctata_GLEAN_10020747;Landoltia_punctata_GLEAN_10017593;Landoltia_punctata_GLEAN_10014111;Landoltia_punctata_GLEAN_10014115;Landoltia_punctata_GLEAN_…	K05928+K05928+K12502+K00591+K03183+K12501+K06125+K00815+K00815+K19222+K19222+K03183+K00487+K00487+K14759+K00487+K00487+K08680+K08680+K14760+K14760+K12501
Metabolism	Glycan biosynthesis and metabolism	Glycosaminoglycan degradation	18	39	0.0112643	0.12203	ko00531	Landoltia_punctata_GLEAN_10011575;Landoltia_punctata_GLEAN_10011576;Landoltia_punctata_GLEAN_10015895;Landoltia_punctata_GLEAN_10005848;Landoltia_punctata_GLEAN_10013805;Landoltia_punctata_GLEAN_10013806;Landoltia_punctata_GLEAN_10020352;Landoltia_punctata_GLEAN_10017749;Landoltia_punctata_GLEAN_10017750;Landoltia_punctata_GLEAN_10014037;Landoltia_punctata_GLEAN_10014363;Landoltia_punctata_GLEAN_…	K12309+K12309+K12309+K12309+K12309+K12309+K12309+K10532+K10532+K12309+K01205+K12309+K10532+K12309+K12309+K12309+K12309+K12309
Metabolism	Biosynthesis of other secondary metabolites	Phenylpropanoid biosynthesis	60	167	0.0135666	0.135666	ko00940	Landoltia_punctata_GLEAN_10005458;Landoltia_punctata_GLEAN_10005196;Landoltia_punctata_GLEAN_10005197;Landoltia_punctata_GLEAN_10002204;Landoltia_punctata_GLEAN_10019486;Landoltia_punctata_GLEAN_10019517;Landoltia_punctata_GLEAN_10005633;Landoltia_punctata_GLEAN_10005634;Landoltia_punctata_GLEAN_10005643;Landoltia_punctata_GLEAN_10005645;Landoltia_punctata_GLEAN_10000146;Landoltia_punctata_GLEAN_…	K00430+K13065+K13065+K13066+K05349+K00430+K11188+K11188+K00430+K00430+K12356+K00430+K00430+K13065+K13065+K13065+K13065+K13065+K13065+K13065+K00430+K00430+K00487+K01188+K00430+K00430+K00487+K00430+K00430+K00430+K05349+K13065+K00430+K00430+K00430+K00430+K00430+K13065+K13065+K13065+K13065+K00430+K13066+K13066+K13066+K13066+K13066+K00430+K00430+K00430+K00083+K00083+K00083+K00083+K00430+K00430+K00487+…
Metabolism	Biosynthesis of other secondary metabolites	Flavone and flavonol biosynthesis	11	21	0.0152318	0.141438	ko00944	Landoltia_punctata_GLEAN_10004738;Landoltia_punctata_GLEAN_10019386;Landoltia_punctata_GLEAN_10005490;Landoltia_punctata_GLEAN_10005495;Landoltia_punctata_GLEAN_10005498;Landoltia_punctata_GLEAN_10002039;Landoltia_punctata_GLEAN_10014979;Landoltia_punctata_GLEAN_10013218;Landoltia_punctata_GLEAN_10013235;Landoltia_punctata_GLEAN_10013237;Landoltia_punctata_GLEAN_10022139	K05280+K13496+K05280+K05280+K05280+K05280+K13496+K05280+K13496+K13496+K13264
Metabolism	Biosynthesis of other secondary metabolites	Indole alkaloid biosynthesis	6	9	0.0175631	0.152213	ko00901	Landoltia_punctata_GLEAN_10011555;Landoltia_punctata_GLEAN_10011210;Landoltia_punctata_GLEAN_10011211;Landoltia_punctata_GLEAN_10018954;Landoltia_punctata_GLEAN_10006363;Landoltia_punctata_GLEAN_10015015	K01757+K01757+K01757+K01757+K01757+K01757
Metabolism	Lipid metabolism	Glycerolipid metabolism	37	98	0.0211652	0.171967	ko00561	Landoltia_punctata_GLEAN_10005418;Landoltia_punctata_GLEAN_10011806;Landoltia_punctata_GLEAN_10018315;Landoltia_punctata_GLEAN_10005251;Landoltia_punctata_GLEAN_10016407;Landoltia_punctata_GLEAN_10016501;Landoltia_punctata_GLEAN_10011559;Landoltia_punctata_GLEAN_10007293;Landoltia_punctata_GLEAN_10007332;Landoltia_punctata_GLEAN_10007333;Landoltia_punctata_GLEAN_10007335;Landoltia_punctata_GLEAN_…	K00901+K13508+K00679+K13508+K14457+K00001+K00002+K13508+K13508+K13508+K13508+K00001+K00001+K07407+K13523+K13523+K14457+K13523+K00901+K13523+K13523+K13508+K14085+K13508+K18693+K13513+K14674+K14674+K13523+K00001+K00001+K07407+K07407+K07407+K13523+K13513+K00901
Metabolism	Lipid metabolism	Cutin, suberine and wax biosynthesis	22	55	0.0349381	0.258554	ko00073	Landoltia_punctata_GLEAN_10006824;Landoltia_punctata_GLEAN_10018222;Landoltia_punctata_GLEAN_10018337;Landoltia_punctata_GLEAN_10018338;Landoltia_punctata_GLEAN_10002207;Landoltia_punctata_GLEAN_10002209;Landoltia_punctata_GLEAN_10002210;Landoltia_punctata_GLEAN_10002211;Landoltia_punctata_GLEAN_10002220;Landoltia_punctata_GLEAN_10015843;Landoltia_punctata_GLEAN_10015844;Landoltia_punctata_GLEAN_…	K13356+K15406+K15400+K15400+K13407+K15402+K15402+K15402+K15402+K15404+K15404+K15404+K15404+K15404+K15404+K15404+K13356+K15400+K13356+K15406+K15406+K15402
Metabolism	Global and Overview	Degradation of aromatic compounds	12	26	0.0357998	0.258554	ko01220	Landoltia_punctata_GLEAN_10016501;Landoltia_punctata_GLEAN_10011559;Landoltia_punctata_GLEAN_10002308;Landoltia_punctata_GLEAN_10002310;Landoltia_punctata_GLEAN_10006606;Landoltia_punctata_GLEAN_10006608;Landoltia_punctata_GLEAN_10001771;Landoltia_punctata_GLEAN_10016575;Landoltia_punctata_GLEAN_10021832;Landoltia_punctata_GLEAN_10021833;Landoltia_punctata_GLEAN_10010907;Landoltia_punctata_GLEAN_…	K00001+K00002+K00001+K00001+K05710+K05710+K00487+K00487+K00001+K00001+K00487+K00487
Metabolism	Glycan biosynthesis and metabolism	Glycosphingolipid biosynthesis - ganglio series	14	32	0.0395875	0.270862	ko00604	Landoltia_punctata_GLEAN_10011575;Landoltia_punctata_GLEAN_10011576;Landoltia_punctata_GLEAN_10015895;Landoltia_punctata_GLEAN_10005848;Landoltia_punctata_GLEAN_10013805;Landoltia_punctata_GLEAN_10013806;Landoltia_punctata_GLEAN_10020352;Landoltia_punctata_GLEAN_10014037;Landoltia_punctata_GLEAN_10005923;Landoltia_punctata_GLEAN_10021912;Landoltia_punctata_GLEAN_10002646;Landoltia_punctata_GLEAN_…	K12309+K12309+K12309+K12309+K12309+K12309+K12309+K12309+K12309+K12309+K12309+K12309+K12309+K12309
Metabolism	Amino acid metabolism	Alanine, aspartate and glutamate metabolism	19	48	0.0531717	0.343453	ko00250	Landoltia_punctata_GLEAN_10006971;Landoltia_punctata_GLEAN_10006974;Landoltia_punctata_GLEAN_10018387;Landoltia_punctata_GLEAN_10001817;Landoltia_punctata_GLEAN_10013738;Landoltia_punctata_GLEAN_10015419;Landoltia_punctata_GLEAN_10019296;Landoltia_punctata_GLEAN_10004993;Landoltia_punctata_GLEAN_10001717;Landoltia_punctata_GLEAN_10001724;Landoltia_punctata_GLEAN_10011121;Landoltia_punctata_GLEAN_…	K01779+K01779+K00264+K00278+K01953+K00811+K01953+K01756+K01956+K01755+K01779+K00278+K00278+K01580+K01915+K01955+K01953+K01953+K00278
Metabolism	Glycan biosynthesis and metabolism	Other glycan degradation	27	73	0.0569505	0.343453	ko00511	Landoltia_punctata_GLEAN_10005689;Landoltia_punctata_GLEAN_10005187;Landoltia_punctata_GLEAN_10011575;Landoltia_punctata_GLEAN_10011576;Landoltia_punctata_GLEAN_10019638;Landoltia_punctata_GLEAN_10015895;Landoltia_punctata_GLEAN_10005848;Landoltia_punctata_GLEAN_10012389;Landoltia_punctata_GLEAN_10012390;Landoltia_punctata_GLEAN_10013805;Landoltia_punctata_GLEAN_10013806;Landoltia_punctata_GLEAN_…	K01206+K01191+K12309+K12309+K01227+K12309+K12309+K01191+K01191+K12309+K12309+K01444+K01444+K12309+K01192+K12309+K12309+K12309+K01191+K12309+K12309+K01227+K01192+K12309+K12309+K01227+K01192
Metabolism	Lipid metabolism	Glycerophospholipid metabolism	47	137	0.0581228	0.343453	ko00564	Landoltia_punctata_GLEAN_10005418;Landoltia_punctata_GLEAN_10011806;Landoltia_punctata_GLEAN_10012705;Landoltia_punctata_GLEAN_10005251;Landoltia_punctata_GLEAN_10001543;Landoltia_punctata_GLEAN_10016381;Landoltia_punctata_GLEAN_10019546;Landoltia_punctata_GLEAN_10019547;Landoltia_punctata_GLEAN_10007293;Landoltia_punctata_GLEAN_10007332;Landoltia_punctata_GLEAN_10007333;Landoltia_punctata_GLEAN_…	K00901+K13508+K01517+K13508+K01613+K01114+K01094+K01094+K13508+K13508+K13508+K13508+K00006+K13523+K13523+K08730+K00550+K00006+K13523+K00901+K13523+K13523+K16818+K13508+K13508+K18693+K06129+K13513+K00550+K16818+K16818+K16818+K16818+K16818+K16818+K16818+K16818+K14674+K14674+K06129+K13523+K13523+K13513+K00901+K01115+K01078+K01078
Metabolism	Metabolism of terpenoids and polyketides	Limonene and pinene degradation	15	37	0.0662287	0.374336	ko00903	Landoltia_punctata_GLEAN_10004309;Landoltia_punctata_GLEAN_10012711;Landoltia_punctata_GLEAN_10016442;Landoltia_punctata_GLEAN_10016444;Landoltia_punctata_GLEAN_10016445;Landoltia_punctata_GLEAN_10016450;Landoltia_punctata_GLEAN_10016451;Landoltia_punctata_GLEAN_10016457;Landoltia_punctata_GLEAN_10016458;Landoltia_punctata_GLEAN_10016459;Landoltia_punctata_GLEAN_10016508;Landoltia_punctata_GLEAN_…	K00517+K00517+K00517+K00517+K00517+K00517+K00517+K00517+K00517+K00517+K00517+K00517+K00517+K00517+K00517
Metabolism	Carbohydrate metabolism	Pentose and glucuronate interconversions	46	136	0.0746924	0.404584	ko00040	Landoltia_punctata_GLEAN_10000646;Landoltia_punctata_GLEAN_10011765;Landoltia_punctata_GLEAN_10011769;Landoltia_punctata_GLEAN_10011789;Landoltia_punctata_GLEAN_10011790;Landoltia_punctata_GLEAN_10011791;Landoltia_punctata_GLEAN_10011792;Landoltia_punctata_GLEAN_10011793;Landoltia_punctata_GLEAN_10011794;Landoltia_punctata_GLEAN_10011795;Landoltia_punctata_GLEAN_10011796;Landoltia_punctata_GLEAN_…	K01051+K01213+K01213+K01213+K01213+K01213+K01213+K01213+K01213+K01213+K01184+K01213+K01051+K01213+K00001+K00002+K01213+K01051+K00001+K00001+K01051+K01051+K01213+K16190+K01051+K01213+K01051+K01051+K01051+K01051+K01051+K01051+K01051+K01051+K01051+K01051+K00699+K01783+K01051+K16190+K00001+K00001+K01728+K00008+K00008+K01051
Environmental Information Processing	Signal transduction	Plant hormone signal transduction	87	274	0.0853315	0.441525	ko04075	Landoltia_punctata_GLEAN_10000139;Landoltia_punctata_GLEAN_10000645;Landoltia_punctata_GLEAN_10002858;Landoltia_punctata_GLEAN_10011821;Landoltia_punctata_GLEAN_10018362;Landoltia_punctata_GLEAN_10018363;Landoltia_punctata_GLEAN_10018399;Landoltia_punctata_GLEAN_10018498;Landoltia_punctata_GLEAN_10018499;Landoltia_punctata_GLEAN_10004306;Landoltia_punctata_GLEAN_10002356;Landoltia_punctata_GLEAN_…	K13415+K14488+K13422+K14484+K14506+K14506+K14506+K14484+K14484+K13422+K14431+K14515+K14487+K14484+K14488+K14491+K13422+K13415+K13422+K13422+K14494+K13422+K14431+K14494+K14488+K14488+K14488+K14488+K14486+K13415+K13464+K14432+K14432+K14431+K13415+K13415+K12126+K14516+K14494+K13464+K14509+K13422+K14493+K13416+K14493+K14493+K14432+K14488+K14488+K14491+K14432+K14431+K13464+K14486+K14488+K14509+K14497+…
Genetic Information Processing	Folding, sorting and degradation	Protein export	21	57	0.0893056	0.441525	ko03060	Landoltia_punctata_GLEAN_10006833;Landoltia_punctata_GLEAN_10013619;Landoltia_punctata_GLEAN_10000209;Landoltia_punctata_GLEAN_10012719;Landoltia_punctata_GLEAN_10005735;Landoltia_punctata_GLEAN_10002231;Landoltia_punctata_GLEAN_10003470;Landoltia_punctata_GLEAN_10015498;Landoltia_punctata_GLEAN_10015499;Landoltia_punctata_GLEAN_10012575;Landoltia_punctata_GLEAN_10012576;Landoltia_punctata_GLEAN_…	K03100+K03117+K09540+K03217+K03110+K09540+K12257+K13431+K13431+K03070+K03070+K03100+K03070+K07342+K12948+K03070+K07342+K09490+K03100+K09481+K09481
Metabolism	Metabolism of other amino acids	Glutathione metabolism	26	73	0.0917013	0.441525	ko00480	Landoltia_punctata_GLEAN_10013554;Landoltia_punctata_GLEAN_10002370;Landoltia_punctata_GLEAN_10005789;Landoltia_punctata_GLEAN_10001093;Landoltia_punctata_GLEAN_10001094;Landoltia_punctata_GLEAN_10002913;Landoltia_punctata_GLEAN_10002916;Landoltia_punctata_GLEAN_10006812;Landoltia_punctata_GLEAN_10005666;Landoltia_punctata_GLEAN_10017040;Landoltia_punctata_GLEAN_10019731;Landoltia_punctata_GLEAN_…	K00031+K00799+K00799+K15428+K15428+K00434+K00434+K00799+K01469+K00031+K00799+K00799+K00033+K00033+K00799+K00033+K00799+K00799+K00799+K00799+K00799+K01256+K15428+K00432+K15428+K00799
Metabolism	Biosynthesis of other secondary metabolites	Caffeine metabolism	3	5	0.136637	0.634386	ko00232	Landoltia_punctata_GLEAN_10005014;Landoltia_punctata_GLEAN_10012485;Landoltia_punctata_GLEAN_10012487	K00106+K00365+K00365
Metabolism	Amino acid metabolism	Glycine, serine and threonine metabolism	27	80	0.148461	0.665517	ko00260	Landoltia_punctata_GLEAN_10002774;Landoltia_punctata_GLEAN_10001082;Landoltia_punctata_GLEAN_10011777;Landoltia_punctata_GLEAN_10018485;Landoltia_punctata_GLEAN_10018486;Landoltia_punctata_GLEAN_10000624;Landoltia_punctata_GLEAN_10011591;Landoltia_punctata_GLEAN_10011592;Landoltia_punctata_GLEAN_10012421;Landoltia_punctata_GLEAN_10012423;Landoltia_punctata_GLEAN_10018965;Landoltia_punctata_GLEAN_…	K00276+K15634+K00276+K15919+K15919+K01758+K00872+K00872+K00499+K00499+K00831+K00831+K01754+K01758+K00273+K00133+K00133+K14085+K06001+K06001+K00276+K00276+K00382+K15634+K01695+K01695+K01695
Metabolism	Biosynthesis of other secondary metabolites	Tropane, piperidine and pyridine alkaloid biosynthesis	8	20	0.16836	0.715892	ko00960	Landoltia_punctata_GLEAN_10002774;Landoltia_punctata_GLEAN_10011777;Landoltia_punctata_GLEAN_10015419;Landoltia_punctata_GLEAN_10015591;Landoltia_punctata_GLEAN_10020747;Landoltia_punctata_GLEAN_10017593;Landoltia_punctata_GLEAN_10001371;Landoltia_punctata_GLEAN_10001372	K00276+K00276+K00811+K08081+K00815+K00815+K00276+K00276
Table S20C Top 30 KEGG pathways of expanded gene families in Lemna minor
KEGG_A_class	KEGG_B_class	Pathway	Out (695)	All (3201)	P value	Q value	Pathway ID	Genes	K_IDs
Metabolism	Metabolism of cofactors and vitamins	Thiamine metabolism	32	43	2.81506e-11	3.37807e-09	ko00730	Lminor_000040;Lminor_000105;Lminor_000193;Lminor_000338;Lminor_000400;Lminor_000654;Lminor_000852;Lminor_002170;Lminor_003191;Lminor_003302;Lminor_003964;Lminor_004789;Lminor_005062;Lminor_005261;Lminor_006090;Lminor_006829;Lminor_007055;Lminor_008499;Lminor_008739;Lminor_008992;Lminor_009091;Lminor_009462;Lminor_011519;Lminor_013135;Lminor_013311;Lminor_016171;Lminor_017453;Lminor_018672;Lminor_…	K03147+K03147+K01662+K01662+K01662+K03147+K01662+K01662+K03147+K03147+K01662+K03147+K01662+K03147+K14153+K01662+K01662+K03147+K03147+K03147+K03147+K01662+K01662+K14153+K01662+K01662+K01662+K01662+K03147+K01662+K01662+K03147
Metabolism	Nucleotide metabolism	Pyrimidine metabolism	102	237	2.72344e-09	1.63406e-07	ko00240	Lminor_000007;Lminor_000078;Lminor_000143;Lminor_000218;Lminor_000262;Lminor_000271;Lminor_000340;Lminor_000457;Lminor_000488;Lminor_000497;Lminor_000498;Lminor_000506;Lminor_000551;Lminor_000572;Lminor_000580;Lminor_000648;Lminor_000720;Lminor_000727;Lminor_000856;Lminor_001012;Lminor_001065;Lminor_001211;Lminor_001269;Lminor_001347;Lminor_001607;Lminor_001934;Lminor_001935;Lminor_002265;Lminor_…	K01937+K01956+K01956+K00940+K01937+K00940+K01465+K03040+K01937+K01956+K01955+K01464+K00940+K01937+K09903+K01465+K01955+K01937+K01520+K09903+K01937+K00940+K01937+K00962+K00940+K01956+K01955+K00940+K01956+K01465+K01955+K09903+K01937+K00384+K03040+K00962+K01465+K00962+K00940+K01955+K01956+K01937+K00962+K00962+K01937+K01937+K01937+K01520+K00962+K01464+K01956+K00962+K01937+K03040+K00962+K00962+K00962+…
Metabolism	Amino acid metabolism	Alanine, aspartate and glutamate metabolism	75	170	1.06201e-07	4.24806e-06	ko00250	Lminor_000078;Lminor_000143;Lminor_000267;Lminor_000497;Lminor_000498;Lminor_000523;Lminor_000720;Lminor_000933;Lminor_001129;Lminor_001171;Lminor_001271;Lminor_001339;Lminor_001353;Lminor_001554;Lminor_001604;Lminor_001934;Lminor_001935;Lminor_002189;Lminor_002472;Lminor_002530;Lminor_002774;Lminor_003529;Lminor_003932;Lminor_003965;Lminor_003966;Lminor_004451;Lminor_004998;Lminor_005084;Lminor_…	K01956+K01956+K01755+K01956+K01955+K00264+K01955+K01756+K01755+K01756+K00814+K01755+K00262+K01756+K01755+K01956+K01955+K00264+K01956+K00264+K01955+K01755+K00264+K01955+K01956+K00264+K00264+K01756+K01953+K01953+K00262+K01956+K01755+K00264+K01756+K01953+K00278+K01755+K00264+K00264+K00264+K00811+K00811+K01955+K01955+K01755+K00264+K00264+K01953+K00264+K01955+K01956+K00264+K01756+K00264+K00278+K00264+…
Metabolism	Energy metabolism	Nitrogen metabolism	40	83	7.84232e-06	0.00023527	ko00910	Lminor_000029;Lminor_000094;Lminor_000523;Lminor_001353;Lminor_001600;Lminor_002189;Lminor_002530;Lminor_003932;Lminor_004451;Lminor_004998;Lminor_005414;Lminor_007019;Lminor_007020;Lminor_007141;Lminor_009464;Lminor_009465;Lminor_009493;Lminor_010476;Lminor_010490;Lminor_010625;Lminor_011206;Lminor_012735;Lminor_013798;Lminor_014566;Lminor_015820;Lminor_017726;Lminor_019321;Lminor_019640;Lminor_…	K01674+K01674+K00264+K00262+K01674+K00264+K00264+K00264+K00264+K00264+K00262+K00284+K00284+K00264+K00264+K00264+K00264+K00264+K00284+K00264+K00264+K00264+K00264+K00264+K00264+K01674+K02575+K02575+K02575+K00284+K02575+K02575+K02575+K02575+K02575+K02575+K00264+K02575+K00264+K00262
Environmental Information Processing	Signal transduction	Plant hormone signal transduction	76	194	2.0891e-05	0.000501385	ko04075	Lminor_000594;Lminor_002722;Lminor_003081;Lminor_003551;Lminor_004320;Lminor_004679;Lminor_005942;Lminor_006484;Lminor_007119;Lminor_007158;Lminor_007280;Lminor_008047;Lminor_008152;Lminor_008903;Lminor_009178;Lminor_009488;Lminor_009788;Lminor_010983;Lminor_011233;Lminor_011337;Lminor_011691;Lminor_012027;Lminor_012241;Lminor_012258;Lminor_012436;Lminor_013306;Lminor_013486;Lminor_013531;Lminor_…	K14484+K14484+K14509+K14509+K14432+K14516+K14484+K13464+K14432+K14515+K14497+K14484+K14490+K14515+K14431+K14487+K14488+K14488+K14515+K14515+K14509+K14488+K14431+K13464+K14431+K13422+K14515+K13422+K13464+K14431+K14484+K14488+K14509+K14492+K14503+K14509+K14488+K14488+K14488+K14484+K14506+K14497+K13464+K14488+K13464+K14509+K14506+K13449+K13449+K14484+K13449+K13449+K14491+K14509+K14484+K14516+K14509+…
Metabolism	Energy metabolism	Oxidative phosphorylation	82	221	9.72074e-05	0.00194415	ko00190	Lminor_000024;Lminor_000089;Lminor_000191;Lminor_000197;Lminor_000398;Lminor_000404;Lminor_000462;Lminor_000475;Lminor_000476;Lminor_000477;Lminor_000581;Lminor_000582;Lminor_000584;Lminor_001198;Lminor_001199;Lminor_001200;Lminor_001202;Lminor_001250;Lminor_001350;Lminor_001556;Lminor_001557;Lminor_001558;Lminor_001614;Lminor_001616;Lminor_001617;Lminor_001618;Lminor_001863;Lminor_001864;Lminor_…	K02256+K02256+K02126+K02256+K02126+K02256+K01507+K03935+K03942+K03934+K03934+K03942+K03880+K03942+K03935+K03936+K03880+K02256+K03942+K03934+K03942+K03935+K03880+K03936+K03935+K03942+K03935+K03942+K03934+K03942+K03935+K03936+K03880+K03937+K00416+K03880+K03942+K01507+K02256+K03942+K03955+K03950+K03955+K03942+K03935+K03935+K03942+K03934+K01507+K03934+K02256+K02256+K03934+K03942+K03936+K03880+K02113+…
Genetic Information Processing	Translation	Aminoacyl-tRNA biosynthesis	67	200	0.0078212	0.125899	ko00970	Lminor_000070;Lminor_000135;Lminor_000263;Lminor_000295;Lminor_000491;Lminor_000618;Lminor_000931;Lminor_000940;Lminor_001153;Lminor_001177;Lminor_001542;Lminor_001550;Lminor_001743;Lminor_002147;Lminor_002183;Lminor_002689;Lminor_002725;Lminor_003093;Lminor_003141;Lminor_003561;Lminor_003645;Lminor_003758;Lminor_004192;Lminor_004236;Lminor_004393;Lminor_004441;Lminor_004458;Lminor_005092;Lminor_…	K01868+K01868+K04567+K01868+K01868+K01893+K01869+K01868+K01876+K01869+K01869+K04567+K01870+K01893+K01876+K01876+K01874+K01874+K01869+K01868+K01869+K01876+K04567+K04567+K04567+K01876+K01876+K01869+K01889+K01868+K01869+K01869+K14164+K01876+K01869+K01870+K01869+K01868+K01868+K01868+K01893+K01893+K01875+K01876+K04567+K01869+K01868+K14164+K01889+K01889+K01889+K01868+K01868+K04567+K01869+K01868+K01869+…
Metabolism	Metabolism of other amino acids	Selenocompound metabolism	17	38	0.00839329	0.125899	ko00450	Lminor_000066;Lminor_000131;Lminor_000615;Lminor_001541;Lminor_002725;Lminor_002925;Lminor_003093;Lminor_004113;Lminor_004504;Lminor_007818;Lminor_008558;Lminor_008636;Lminor_008867;Lminor_008966;Lminor_009172;Lminor_015676;Lminor_016699	K00549+K00549+K00549+K00549+K01874+K00384+K01874+K00549+K08247+K00549+K00549+K00549+K08247+K00549+K00549+K00384+K00549
Metabolism	Carbohydrate metabolism	Citrate cycle (TCA cycle)	58	175	0.0160447	0.21393	ko00020	Lminor_000075;Lminor_000140;Lminor_000276;Lminor_000281;Lminor_000458;Lminor_000914;Lminor_001576;Lminor_001896;Lminor_002066;Lminor_002358;Lminor_002456;Lminor_002461;Lminor_002686;Lminor_002687;Lminor_002828;Lminor_002829;Lminor_003071;Lminor_003204;Lminor_003384;Lminor_003591;Lminor_003799;Lminor_004729;Lminor_004823;Lminor_004838;Lminor_005610;Lminor_005899;Lminor_006106;Lminor_006736;Lminor_…	K01679+K01679+K01681+K01681+K01679+K01681+K01679+K00382+K01681+K01681+K01679+K00382+K01681+K01681+K00382+K00031+K00382+K01679+K00382+K01681+K00382+K00026+K00031+K01681+K00031+K00161+K01679+K01679+K00382+K01681+K00031+K01679+K01679+K01681+K01681+K01681+K01681+K00382+K00031+K01679+K01679+K01679+K01681+K01681+K01679+K01681+K01681+K00031+K00382+K01681+K00161+K00161+K00382+K00031+K00031+K01681+K00382+…
Metabolism	Biosynthesis of other secondary metabolites	Anthocyanin biosynthesis	6	10	0.0226306	0.271568	ko00942	Lminor_018276;Lminor_019856;Lminor_021234;Lminor_021314;Lminor_021443;Lminor_021594	K12937+K12937+K12937+K12937+K12338+K12937
Metabolism	Global and Overview	Degradation of aromatic compounds	7	13	0.0281897	0.307524	ko01220	Lminor_002459;Lminor_006953;Lminor_007831;Lminor_009231;Lminor_013316;Lminor_014587;Lminor_016643	K00480+K00487+K00001+K00487+K00001+K00001+K00001
Metabolism	Metabolism of cofactors and vitamins	Nicotinate and nicotinamide metabolism	12	29	0.0474368	0.474368	ko00760	Lminor_000176;Lminor_000383;Lminor_005877;Lminor_006466;Lminor_006626;Lminor_009151;Lminor_012323;Lminor_014019;Lminor_016237;Lminor_016811;Lminor_018338;Lminor_021524	K03426+K03426+K00767+K00767+K18551+K00278+K03517+K00278+K03517+K01240+K03426+K01240
Metabolism	Biosynthesis of other secondary metabolites	Isoquinoline alkaloid biosynthesis	22	62	0.056017	0.51708	ko00950	Lminor_002090;Lminor_006597;Lminor_009703;Lminor_009806;Lminor_010572;Lminor_013889;Lminor_014903;Lminor_018360;Lminor_018458;Lminor_018696;Lminor_018699;Lminor_018880;Lminor_020702;Lminor_021139;Lminor_021484;Lminor_021632;Lminor_021849;Lminor_022037;Lminor_022063;Lminor_022139;Lminor_022165;Lminor_022366	K01592+K00815+K00811+K00811+K01592+K00422+K01592+K01592+K00422+K01592+K01592+K01592+K01592+K00422+K00422+K01592+K00422+K01592+K00422+K00422+K00422+K00422
Metabolism	Amino acid metabolism	Tyrosine metabolism	37	115	0.0707574	0.606492	ko00350	Lminor_000054;Lminor_000119;Lminor_002090;Lminor_006520;Lminor_006597;Lminor_007831;Lminor_008145;Lminor_009143;Lminor_009703;Lminor_009806;Lminor_010572;Lminor_011427;Lminor_013294;Lminor_013316;Lminor_013825;Lminor_013889;Lminor_014121;Lminor_014344;Lminor_014587;Lminor_014903;Lminor_016643;Lminor_018360;Lminor_018458;Lminor_018696;Lminor_018699;Lminor_018880;Lminor_020433;Lminor_020702;Lminor_…	K01800+K01800+K01592+K18857+K00815+K00001+K01800+K18857+K00811+K00811+K01592+K01800+K01800+K00001+K01800+K00422+K18857+K18857+K00001+K01592+K00001+K01592+K00422+K01592+K01592+K01592+K18606+K01592+K00422+K00422+K01592+K00422+K01592+K00422+K00422+K00422+K00422
Genetic Information Processing	Folding, sorting and degradation	RNA degradation	47	153	0.0925036	0.69451	ko03018	Lminor_000229;Lminor_000619;Lminor_000929;Lminor_001347;Lminor_001824;Lminor_002513;Lminor_002514;Lminor_003029;Lminor_003299;Lminor_003543;Lminor_003694;Lminor_003845;Lminor_004449;Lminor_004880;Lminor_005204;Lminor_005628;Lminor_005629;Lminor_006406;Lminor_007446;Lminor_007496;Lminor_008120;Lminor_008244;Lminor_008634;Lminor_008660;Lminor_008883;Lminor_008944;Lminor_009398;Lminor_009442;Lminor_…	K12598+K03654+K03654+K00962+K14442+K14442+K14442+K12606+K03654+K01148+K00962+K00962+K00962+K00962+K13126+K13126+K12598+K00962+K12598+K00962+K12581+K12599+K00962+K03678+K00962+K00962+K12581+K14442+K03678+K03654+K12581+K12598+K03678+K03678+K03678+K12617+K00962+K12607+K12581+K00962+K00962+K12581+K12581+K12581+K03654+K00962+K12581
Metabolism	Lipid metabolism	Fatty acid elongation	18	52	0.0971381	0.69451	ko00062	Lminor_003068;Lminor_003640;Lminor_008560;Lminor_010607;Lminor_011154;Lminor_012376;Lminor_012501;Lminor_014945;Lminor_017038;Lminor_017640;Lminor_018015;Lminor_018113;Lminor_018445;Lminor_018446;Lminor_018876;Lminor_019044;Lminor_021904;Lminor_022368	K01068+K01068+K01068+K01068+K01068+K15397+K15397+K15397+K10251+K01068+K10251+K15397+K15397+K15397+K10251+K10251+K15397+K01068
Metabolism	Energy metabolism	Carbon fixation in photosynthetic organisms	55	183	0.102926	0.69451	ko00710	Lminor_000200;Lminor_000282;Lminor_000407;Lminor_000521;Lminor_001043;Lminor_001147;Lminor_001148;Lminor_001149;Lminor_001271;Lminor_001966;Lminor_002469;Lminor_002576;Lminor_003044;Lminor_003076;Lminor_003077;Lminor_003175;Lminor_003278;Lminor_003378;Lminor_003379;Lminor_003803;Lminor_003804;Lminor_004729;Lminor_005005;Lminor_005090;Lminor_005340;Lminor_005497;Lminor_005954;Lminor_006468;Lminor_…	K01006+K01807+K01006+K00615+K01006+K00927+K05298+K00615+K00814+K03841+K00615+K00615+K03841+K00615+K05298+K03841+K03841+K00615+K05298+K05298+K00615+K00026+K00851+K00615+K01006+K00615+K01006+K00615+K00615+K00615+K00615+K00927+K00615+K00615+K01602+K01602+K01602+K00615+K05298+K00927+K00615+K01006+K00615+K05298+K01595+K00615+K01006+K00615+K01006+K00134+K00927+K00927+K01602+K00615+K01623
Metabolism	Metabolism of terpenoids and polyketides	Carotenoid biosynthesis	19	56	0.106548	0.69451	ko00906	Lminor_002720;Lminor_006220;Lminor_007056;Lminor_011619;Lminor_011705;Lminor_015168;Lminor_015270;Lminor_015272;Lminor_016842;Lminor_019763;Lminor_020027;Lminor_020419;Lminor_020790;Lminor_020939;Lminor_021185;Lminor_021354;Lminor_021434;Lminor_021496;Lminor_021883	K15747+K09840+K15747+K06444+K17913+K15745+K09840+K09840+K09840+K09841+K09840+K09840+K09840+K09840+K09840+K09840+K09840+K09840+K09840
Metabolism	Carbohydrate metabolism	Pentose and glucuronate interconversions	33	105	0.109964	0.69451	ko00040	Lminor_000832;Lminor_000974;Lminor_001235;Lminor_004006;Lminor_004066;Lminor_004156;Lminor_006121;Lminor_007831;Lminor_008446;Lminor_010538;Lminor_013316;Lminor_013424;Lminor_014184;Lminor_014300;Lminor_014587;Lminor_015354;Lminor_015355;Lminor_015423;Lminor_016374;Lminor_016643;Lminor_017611;Lminor_018297;Lminor_019336;Lminor_020073;Lminor_020223;Lminor_020304;Lminor_020392;Lminor_020394;Lminor_…	K01728+K01728+K00008+K01051+K01051+K01051+K01051+K00001+K01051+K01051+K00001+K01213+K01728+K01728+K00001+K01051+K01051+K01051+K01051+K00001+K01213+K01213+K01213+K01051+K01051+K01051+K01051+K01051+K01051+K01051+K01051+K01051+K01051
Metabolism	Carbohydrate metabolism	Pentose phosphate pathway	40	131	0.12195	0.7317	ko00030	Lminor_000282;Lminor_000521;Lminor_000527;Lminor_001149;Lminor_001590;Lminor_001966;Lminor_002469;Lminor_002509;Lminor_002576;Lminor_003044;Lminor_003076;Lminor_003175;Lminor_003278;Lminor_003378;Lminor_003804;Lminor_004157;Lminor_004749;Lminor_005005;Lminor_005090;Lminor_005497;Lminor_006468;Lminor_006546;Lminor_006765;Lminor_007778;Lminor_007932;Lminor_008298;Lminor_009502;Lminor_010152;Lminor_…	K01807+K00615+K01835+K00615+K01835+K03841+K00615+K01835+K00615+K03841+K00615+K03841+K03841+K00615+K00615+K01835+K00033+K00851+K00615+K00615+K00615+K00615+K00615+K00615+K00948+K00033+K00615+K00615+K00033+K01835+K00615+K00615+K00615+K00615+K00615+K01835+K01835+K00615+K01623+K00033
Metabolism	Nucleotide metabolism	Purine metabolism	87	310	0.184205	0.991922	ko00230	Lminor_000218;Lminor_000271;Lminor_000300;Lminor_000308;Lminor_000457;Lminor_000527;Lminor_000551;Lminor_000933;Lminor_001171;Lminor_001211;Lminor_001347;Lminor_001554;Lminor_001590;Lminor_001607;Lminor_002265;Lminor_002509;Lminor_003193;Lminor_003238;Lminor_003694;Lminor_003845;Lminor_003913;Lminor_004157;Lminor_004186;Lminor_004230;Lminor_004399;Lminor_004449;Lminor_004541;Lminor_004880;Lminor_…	K00940+K00940+K02083+K02083+K03040+K01835+K00940+K01756+K01756+K00940+K00962+K01756+K01835+K00940+K00940+K01835+K03040+K01427+K00962+K00962+K00940+K01835+K01427+K01427+K01427+K00962+K01490+K00962+K01756+K00759+K01427+K00365+K00962+K02083+K00962+K01756+K00948+K14977+K03040+K00962+K00962+K01490+K00962+K11808+K03040+K01835+K03040+K00939+K03026+K11808+K03012+K00940+K03026+K11808+K00873+K01756+K01466+…
Metabolism	Metabolism of other amino acids	Glutathione metabolism	49	169	0.184691	0.991922	ko00480	Lminor_000082;Lminor_000147;Lminor_000205;Lminor_000991;Lminor_002829;Lminor_004749;Lminor_004823;Lminor_004871;Lminor_005610;Lminor_006409;Lminor_006467;Lminor_008298;Lminor_008375;Lminor_008385;Lminor_008609;Lminor_008861;Lminor_010164;Lminor_010408;Lminor_010998;Lminor_011147;Lminor_011151;Lminor_011423;Lminor_011609;Lminor_011893;Lminor_012033;Lminor_012920;Lminor_013837;Lminor_013843;Lminor_…	K01256+K01256+K01256+K01469+K00031+K00033+K00031+K00434+K00031+K01476+K01256+K00033+K00799+K01256+K01256+K00031+K00033+K01256+K00799+K01469+K01256+K00031+K00799+K00799+K01256+K00434+K01256+K00799+K01469+K00383+K01256+K00799+K00434+K00434+K00799+K01469+K01469+K00799+K00799+K00799+K01469+K00031+K01256+K00799+K01256+K00031+K00031+K00031+K00033
Genetic Information Processing	Replication and repair	Homologous recombination	20	64	0.190118	0.991922	ko03440	Lminor_001421;Lminor_002417;Lminor_003534;Lminor_005684;Lminor_006244;Lminor_006412;Lminor_006413;Lminor_006793;Lminor_007350;Lminor_007405;Lminor_008200;Lminor_008201;Lminor_011231;Lminor_011835;Lminor_013243;Lminor_013685;Lminor_014441;Lminor_016158;Lminor_020856;Lminor_020904	K10871+K07466+K10901+K10901+K10901+K03165+K03165+K07466+K10901+K03553+K03165+K03165+K10875+K10879+K10901+K10875+K10901+K10881+K10901+K10901
Metabolism	Lipid metabolism	Glycerolipid metabolism	30	101	0.208267	1	ko00561	Lminor_001341;Lminor_002060;Lminor_002072;Lminor_003293;Lminor_003429;Lminor_004792;Lminor_005264;Lminor_006604;Lminor_006938;Lminor_007831;Lminor_008459;Lminor_009242;Lminor_010933;Lminor_011714;Lminor_013316;Lminor_013838;Lminor_014587;Lminor_016643;Lminor_016950;Lminor_017507;Lminor_017929;Lminor_017930;Lminor_017999;Lminor_018541;Lminor_018878;Lminor_019105;Lminor_019191;Lminor_019430;Lminor_…	K14085+K07407+K14085+K13508+K13523+K14085+K14085+K13508+K00901+K00001+K13513+K14457+K07407+K00901+K00001+K14085+K00001+K00001+K14457+K14085+K13508+K13508+K13513+K14674+K13508+K14674+K14674+K13513+K14085+K13508
Metabolism	Metabolism of cofactors and vitamins	Ubiquinone and other terpenoid-quinone biosynthesis	23	76	0.215983	1	ko00130	Lminor_001767;Lminor_005898;Lminor_006597;Lminor_006953;Lminor_007025;Lminor_008234;Lminor_008882;Lminor_009231;Lminor_012628;Lminor_013216;Lminor_013990;Lminor_014805;Lminor_015170;Lminor_015951;Lminor_016127;Lminor_016150;Lminor_016231;Lminor_017061;Lminor_017064;Lminor_018196;Lminor_018899;Lminor_019342;Lminor_020433	K12502+K14760+K00815+K00487+K00591+K00591+K03183+K00487+K14759+K00591+K00591+K06125+K02552+K06125+K06125+K00591+K03183+K05928+K12501+K12501+K00591+K14759+K18606
Genetic Information Processing	Folding, sorting and degradation	Protein export	16	52	0.245396	1	ko03060	Lminor_001823;Lminor_002384;Lminor_004012;Lminor_004601;Lminor_004824;Lminor_005389;Lminor_006392;Lminor_006961;Lminor_007407;Lminor_012377;Lminor_012693;Lminor_013482;Lminor_014676;Lminor_015946;Lminor_016604;Lminor_020768	K07342+K03070+K03070+K03100+K03110+K09540+K13431+K03217+K09540+K12948+K03110+K03100+K03100+K09481+K03217+K07342
Metabolism	Biosynthesis of other secondary metabolites	Flavonoid biosynthesis	8	24	0.260328	1	ko00941	Lminor_001656;Lminor_005673;Lminor_006953;Lminor_009231;Lminor_015582;Lminor_015672;Lminor_019807;Lminor_020296	K00475+K05280+K00487+K00487+K13082+K13082+K00475+K13065
Metabolism	Lipid metabolism	Glycerophospholipid metabolism	27	94	0.286737	1	ko00564	Lminor_003293;Lminor_003429;Lminor_003496;Lminor_006604;Lminor_006938;Lminor_008336;Lminor_008459;Lminor_011568;Lminor_011714;Lminor_012282;Lminor_016360;Lminor_016819;Lminor_017328;Lminor_017929;Lminor_017930;Lminor_017999;Lminor_018383;Lminor_018541;Lminor_018619;Lminor_018878;Lminor_018991;Lminor_019105;Lminor_019191;Lminor_019430;Lminor_020410;Lminor_020428;Lminor_021080	K13508+K13523+K06123+K13508+K00901+K01613+K13513+K01115+K00901+K13510+K00550+K06129+K01094+K13508+K13508+K13513+K06129+K14674+K06129+K13508+K01094+K14674+K14674+K13513+K06129+K01114+K13508
Metabolism	Lipid metabolism	Biosynthesis of unsaturated fatty acids	23	80	0.305597	1	ko01040	Lminor_003068;Lminor_003640;Lminor_008512;Lminor_008560;Lminor_010607;Lminor_011154;Lminor_011300;Lminor_011315;Lminor_015795;Lminor_017038;Lminor_017640;Lminor_018015;Lminor_018876;Lminor_019044;Lminor_021175;Lminor_021381;Lminor_021423;Lminor_021523;Lminor_021619;Lminor_021809;Lminor_021816;Lminor_022336;Lminor_022368	K01068+K01068+K00059+K01068+K01068+K01068+K00507+K10256+K00059+K10251+K01068+K10251+K10251+K10251+K10256+K10256+K10256+K10256+K10256+K10256+K10256+K00059+K01068
Metabolism	Glycan biosynthesis and metabolism	Glycosaminoglycan degradation	7	22	0.329219	1	ko00531	Lminor_000060;Lminor_000125;Lminor_002777;Lminor_011833;Lminor_013791;Lminor_016641;Lminor_020931	K01205+K01205+K10532+K10532+K10532+K01205+K01205
