# Supplementary material for: Duckweed Evolution: from Land back to Water
Source: Genomics Proteomics Bioinformatics. 2025 Aug 23;23(4):qzaf074. doi: 10.1093/gpbjnl/qzaf074 (PMC12707978; doi:10.1093/gpbjnl/qzaf074)
Supplement: qzaf074_Supplementary_Data [file qzaf074_supplementary_data.zip › Table_S21.xlsx]

## Sheet: Sheet1
Table S21 The Ka/Ks analysis results between land plants and duckweeds
	Function	Gene description	Gene	Sequence	Method	Ka	Ks	Ka/Ks	P value(Fisher)	Length	S-Sites	N-Sites	Substitutions	S-Substitutions	N-Substitutions	Divergence-Time	Substitution-Rate-Ratio(rTC:rAG:rTA:rCG:rTG:rCA/rCA)	GC(1:2:3)
Spo vs. Ath	Gravitropism	ALTERED RESPONSE TO GRAVITY 1	ARG1	Spipo18G0036200_spo-vs-AT1G68370_ath	NG	0.14553	NA	NA	1.98959e-95	1221	274.781	946.219	343	217.833	125.167	NA	1:1:1:1:1:1	0.176877(0.205534:0.158597:0.166502)
	Hemicellulose biosynthesis	reversibly glycosylated polypeptide/UDP-arabinopyranose mutase	RGP	Spipo4G0044000_spo-vs-AT5G16510_ath	NG	0.401923	NA	NA	2.0814e-43	981	234.02	746.98	423	190.583	232.417	0.06749	1:1:1:1:1:1	0.427438(0.446712:0.329932:0.505669)
	Stomata development	Differentiation	MUTE	Spipo6G0039300_spo-vs-AT3G06120_ath	NG	0.321485	NA	NA	7.75553e-47	564	137.863	426.137	239	127.583	111.417	NA	1:1:1:1:1:1	0.370162(0.38015:0.286517:0.44382)
	Stomata development	Spacing and Patterning	TMM	Spipo18G0010300_spo-vs-AT1G80080_ath	NG	0.470721	NA	NA	2.99695e-42	1392	369.901	1022.1	637	279.667	357.333	0.079901	1:1:1:1:1:1	0.569256(0.550485:0.469903:0.687379)
	ytokinin synthesis	tRNA dimethylallyltransferase	TRIT1	Spipo0G0008600_spo-vs-AT2G27760_ath	NG	0.404495	NA	NA	1.05159e-60	1254	290.713	963.287	547	245.833	301.167	0.0788938	1:1:1:1:1:1	0.420765(0.479053:0.34153:0.441712)
	Cytokinin Signal transduction	histidine-containing phosphotransfer peotein	AHP	Spipo17G0048600_spo-vs-AT3G16360_ath	NG	0.371848	NA	NA	9.31595e-22	399	86.0588	312.941	165	73.25	91.75	0.0759591	1:1:1:1:1:1	0.419162(0.437126:0.311377:0.508982)
	BR synthesis	steroid 22-alpha-hydroxylase	CYP90B1, DWF4	Spipo2G0104100_spo-vs-AT3G50660_ath	NG	0.250004	NA	NA	9.00672e-125	1446	337.916	1108.08	543	307.417	235.583	NA	1:1:1:1:1:1	0.433742(0.476357:0.338879:0.485989)
	ABA synthesis	zeaxanthin epoxidase	ZEP,ABA1	Spipo4G0008800_spo-vs-AT5G67030_ath	NG	0.365183	NA	NA	4.63868e-59	1338	324.827	1013.17	550	257.083	292.917	0.0337561	1:1:1:1:1:1	0.404344(0.456808:0.371889:0.384334)
	ABA synthesis	xanthoxin dehydrogenase	ABA2	Spipo22G0006400_spo-vs-AT1G52340_ath	NG	0.335933	NA	NA	2.52526e-61	846	210.18	635.82	361	188.833	172.167	0.00403451	1:1:1:1:1:1	0.551066(0.582492:0.434343:0.636364)
	ABA Signal transduction	ABA responsive element binding factor	ABF	Spipo7G0034500_spo-vs-AT2G36270_ath	NG	0.619694	NA	NA	1.06586e-32	1170	284.18	885.82	605	231.417	373.583	0.226289	1:1:1:1:1:1	0.495513(0.521154:0.424038:0.541346)
	ABA response	Guard cell S-type anion channel SLAC1	SLAC1	Spipo17G0019300_spo-vs-AT1G12480_ath	NG	0.307574	NA	NA	1.46633e-111	1611	395.242	1215.76	652	345.25	306.75	NA	1:1:1:1:1:1	0.515651(0.503295:0.413509:0.630148)
	LEA	Late embryogenesis abundant protein 4-5,46	LEA_1	Spipo5G0015500_spo-vs-AT5G06760_ath	NG	0.398797	NA	NA	7.38522e-17	360	90.0432	269.957	156	72.5	83.5	0.0489295	1:1:1:1:1:1	0.522727(0.525568:0.454545:0.588068)
	LEA	Late embryogenesis abundant protein 26	LEA_2	Spipo9G0048900_spo-vs-AT2G44060_ath	NG	0.166538	2.53991	0.0655686	1.63084e-55	915	207.462	707.538	256	150.333	105.667	0.704663	1:1:1:1:1:1	0.229825(0.258647:0.152632:0.278195)
Spo vs. Osa	Gravitropism	ALTERED RESPONSE TO GRAVITY 1	ARG1	Spipo18G0036200_spo-vs-OS01G0512100_osa	NG	0.123249	2.44673	0.0503732	8.51931e-83	1203	270.355	932.645	301	195	106	0.645413	1:1:1:1:1:1	0.179018(0.203063:0.159585:0.174407)
	Hemicellulose biosynthesis	reversibly glycosylated polypeptide/UDP-arabinopyranose mutase	RGP	Spipo4G0044000_spo-vs-OS04G0660400_osa	NG	0.348517	NA	NA	2.70199e-51	981	236.911	744.089	403	195.583	207.417	0.022851	1:1:1:1:1:1	0.43424(0.453515:0.331066:0.518141)
	Stomata development	Differentiation	MUTE	Spipo6G0039300_spo-vs-OS05G0597000_osa	NG	0.248316	0.929462	0.267161	1.80177e-12	558	140.139	417.861	163	74.6667	88.3333	0.419382	1:1:1:1:1:1	0.48377(0.458801:0.348315:0.644195)
	Stomata development	Spacing and Patterning	TMM	Spipo18G0010300_spo-vs-OS01G0623000_osa	NG	0.383676	0.754822	0.5083	1.10827e-09	1404	389.296	1014.7	490	185.25	304.75	0.486586	1:1:1:1:1:1	0.672168(0.646602:0.494175:0.875728)
	ytokinin synthesis	tRNA dimethylallyltransferase	TRIT1	Spipo0G0008600_spo-vs-OS01G0968700_osa	NG	0.342689	2.77323	0.12357	5.30414e-43	1197	282.102	914.898	458	206.333	251.667	0.915506	1:1:1:1:1:1	0.448391(0.505464:0.357013:0.482696)
	Cytokinin Signal transduction	histidine-containing phosphotransfer peotein	AHP	Spipo17G0048600_spo-vs-OS01G0743800_osa	NG	0.285428	2.10298	0.135726	1.25868e-15	414	89.2975	324.702	140	62.9167	77.0833	0.677465	1:1:1:1:1:1	0.434132(0.452096:0.329341:0.520958)
	BR synthesis	steroid 22-alpha-hydroxylase	CYP90B1, DWF4	Spipo2G0104100_spo-vs-OS03G0227700_osa	NG	0.255351	1.56884	0.162764	3.86664e-52	1470	357.976	1112.02	476	235.333	240.667	0.575213	1:1:1:1:1:1	0.526562(0.512259:0.366025:0.701401)
	ABA synthesis	zeaxanthin epoxidase	ZEP,ABA1	Spipo4G0008800_spo-vs-OS04G0448900_osa	NG	0.284728	2.1047	0.135282	1.26112e-52	1335	332.895	1002.11	472	234.583	237.417	0.738555	1:1:1:1:1:1	0.445827(0.481698:0.389458:0.466325)
	ABA synthesis	xanthoxin dehydrogenase	ABA2	Spipo22G0006400_spo-vs-OS03G0810800_osa	NG	0.289097	NA	NA	8.27553e-50	840	211.956	628.044	322	171.333	150.667	NA	1:1:1:1:1:1	0.574074(0.606061:0.429293:0.686869)
	ABA Signal transduction	ABA responsive element binding factor	ABF	Spipo7G0034500_spo-vs-OS01G0859300_osa	NG	0.559921	2.0045	0.279332	7.34917e-15	879	211.496	667.504	411	147.667	263.333	0.907502	1:1:1:1:1:1	0.467949(0.470192:0.370192:0.563462)
	ABA response	Guard cell S-type anion channel SLAC1	SLAC1	Spipo17G0019300_spo-vs-OS04G0574700_osa	NG	0.284545	0.605998	0.469548	7.96085e-12	1638	419.987	1218.01	463	174.583	288.417	0.366966	1:1:1:1:1:1	0.642504(0.57084:0.455519:0.901153)
	LEA	Late embryogenesis abundant protein 4-5,46	LEA_1	Spipo5G0015500_spo-vs-OS08G0327700_osa	NG	0.466603	0.728958	0.640096	0.039582	384	97.5893	286.411	145	45.5	99.5	0.533278	1:1:1:1:1:1	0.607008(0.585227:0.460227:0.775568)
	LEA	Late embryogenesis abundant protein 26	LEA_2	Spipo9G0048900_spo-vs-OS03G0843300_osa	NG	0.209997	1.74873	0.120086	2.34253e-40	915	209.334	705.666	271	141.75	129.25	0.562029	1:1:1:1:1:1	0.263409(0.259398:0.163158:0.367669)
Spo vs. Zma	Gravitropism	ALTERED RESPONSE TO GRAVITY 1	ARG1	Spipo18G0036200_spo-vs-GRMZM2G005753_zma	NG	0.133783	2.2203	0.0602545	2.22419e-78	1215	273.734	941.266	310	194.667	115.333	0.603867	1:1:1:1:1:1	0.180665(0.205534:0.160573:0.175889)
	Hemicellulose biosynthesis	reversibly glycosylated polypeptide/UDP-arabinopyranose mutase	RGP	Spipo4G0044000_spo-vs-GRMZM2G173341_zma	NG	0.359832	NA	NA	3.99669e-46	984	239.037	744.963	404	191.083	212.917	0.029496	1:1:1:1:1:1	0.436886(0.45805:0.3322:0.520408)
	Stomata development	Differentiation	MUTE	Spipo6G0039300_spo-vs-GRMZM2G417164_zma	NG	0.211259	1.03583	0.20395	1.23152e-16	555	139.946	415.054	155	78.5833	76.4167	0.419179	1:1:1:1:1:1	0.47191(0.453184:0.32397:0.638577)
	Stomata development	Spacing and Patterning	TMM	Spipo18G0010300_spo-vs-GRMZM2G011401_zma	NG	0.412612	0.765052	0.539326	2.63902e-08	1404	384.891	1019.11	508	184.583	323.417	0.50923	1:1:1:1:1:1	0.668285(0.637864:0.504854:0.862136)
	ytokinin synthesis	tRNA dimethylallyltransferase	TRIT1	Spipo0G0008600_spo-vs-GRMZM2G097258_zma	NG	0.325783	1.80517	0.180473	7.08823e-37	1200	286.721	913.279	437	195.667	241.333	0.679258	1:1:1:1:1:1	0.481785(0.52459:0.383424:0.537341)
	Cytokinin Signal transduction	histidine-containing phosphotransfer peotein	AHP	Spipo17G0048600_spo-vs-GRMZM2G039246_zma	NG	0.270808	2.01049	0.134697	1.16821e-16	414	91.0139	322.986	137	63.5833	73.4167	0.653261	1:1:1:1:1:1	0.44511(0.467066:0.341317:0.526946)
	BR synthesis	steroid 22-alpha-hydroxylase	CYP90B1, DWF4	Spipo2G0104100_spo-vs-GRMZM2G065635_zma	NG	0.259812	1.27159	0.20432	6.35268e-42	1458	358.584	1099.42	461	219.583	241.417	0.508651	1:1:1:1:1:1	0.534734(0.517513:0.366025:0.720665)
	ABA synthesis	zeaxanthin epoxidase	ZEP,ABA1	Spipo4G0008800_spo-vs-GRMZM2G127139_zma	NG	0.281762	1.68699	0.167021	4.85067e-47	1353	337.608	1015.39	465	226.5	238.5	0.632401	1:1:1:1:1:1	0.447291(0.493411:0.385066:0.463397)
	ABA synthesis	xanthoxin dehydrogenase	ABA2	Spipo22G0006400_spo-vs-GRMZM2G332976_zma	NG	0.305671	0.747863	0.408726	2.83155e-09	843	217.62	625.38	260	103	157	0.419823	1:1:1:1:1:1	0.662177(0.648148:0.454545:0.883838)
	ABA Signal transduction	ABA responsive element binding factor	ABF	Spipo7G0034500_spo-vs-GRMZM2G168079_zma	NG	0.59838	0.721089	0.829828	0.128732	1146	285.125	860.875	487	132.083	354.917	0.62891	1:1:1:1:1:1	0.56859(0.553846:0.425:0.726923)
	ABA response	Guard cell S-type anion channel SLAC1	SLAC1	Spipo17G0019300_spo-vs-GRMZM2G106921_zma	NG	0.299606	0.64718	0.46294	9.96064e-13	1638	420.367	1217.63	483	182.25	300.75	0.388805	1:1:1:1:1:1	0.634816(0.566722:0.459638:0.878089)
	LEA	Late embryogenesis abundant protein 4-5,46	LEA_1	Spipo5G0015500_spo-vs-GRMZM2G448627_zma	NG	0.464902	0.726113	0.640262	0.0415661	384	100.682	283.318	145	46.8333	98.1667	0.53339	1:1:1:1:1:1	0.628788(0.619318:0.480114:0.786932)
	LEA	Late embryogenesis abundant protein 26	LEA_2	Spipo9G0048900_spo-vs-GRMZM2G352415_zma	NG	0.228826	1.72314	0.132796	2.61999e-37	918	209.377	708.623	281	141.25	139.75	0.569649	1:1:1:1:1:1	0.270175(0.266165:0.157895:0.386466)
Lpu vs. Ath	Gravitropism	ALTERED RESPONSE TO GRAVITY 1	ARG1	Landoltia_punctata_GLEAN_10016787_lpu-vs-AT1G68370_ath	NG	0.1511	NA	NA	2.91525e-94	1194	270.86	923.14	343	216.667	126.333	NA	1:1:1:1:1:1	0.330204(0.365613:0.288538:0.336462)
	Hemicellulose biosynthesis	reversibly glycosylated polypeptide/UDP-arabinopyranose mutase	RGP	Landoltia_punctata_GLEAN_10017283_lpu-vs-AT5G16510_ath	NG	0.427093	NA	NA	1.45336e-40	909	218.023	690.977	406	181	225	0.0848063	1:1:1:1:1:1	0.403628(0.428571:0.30839:0.473923)
	Stomata development	Differentiation	MUTE	Landoltia_punctata_GLEAN_10014376_lpu-vs-AT3G06120_ath	NG	0.321263	NA	NA	4.07516e-47	564	136.352	427.648	238	126.25	111.75	0.00183677	1:1:1:1:1:1	0.352684(0.367041:0.290262:0.400749)
	Stomata development	Spacing and Patterning	TMM	Landoltia_punctata_GLEAN_10013569_lpu-vs-AT1G80080_ath	NG	0.496354	2.23724	0.22186	1.89815e-30	1389	354.508	1034.49	628	252.417	375.583	0.940674	1:1:1:1:1:1	0.519094(0.515534:0.442718:0.599029)
	ytokinin synthesis	tRNA dimethylallyltransferase	TRIT1	Landoltia_punctata_GLEAN_10002682_lpu-vs-AT2G27760_ath	NG	0.404593	NA	NA	5.8141e-47	1287	297.239	989.761	541	231.5	309.5	0.0801956	1:1:1:1:1:1	0.387978(0.455373:0.31694:0.391621)
	Cytokinin Signal transduction	histidine-containing phosphotransfer peotein	AHP	Landoltia_punctata_GLEAN_10013899_lpu-vs-AT3G16360_ath	NG	0.355847	NA	NA	9.41988e-31	435	94.4146	340.585	183	86.5	96.5	0.0615674	1:1:1:1:1:1	0.452096(0.47006:0.326347:0.55988)
	BR synthesis	steroid 22-alpha-hydroxylase	CYP90B1, DWF4	Landoltia_punctata_GLEAN_10005876_lpu-vs-AT3G50660_ath	NG	0.306569	NA	NA	6.03688e-96	1437	332.264	1104.74	569	291	278	0.00446287	1:1:1:1:1:1	0.426445(0.466725:0.331874:0.480736)
	ABA synthesis	zeaxanthin epoxidase	ZEP,ABA1	Landoltia_punctata_GLEAN_10012242_lpu-vs-AT5G67030_ath	NG	0.21927	NA	NA	4.59013e-103	1794	423.851	1370.15	583	322.5	260.5	NA	1:1:1:1:1:1	0.440703(0.498536:0.409224:0.414348)
	ABA synthesis	xanthoxin dehydrogenase	ABA2	Landoltia_punctata_GLEAN_10000094_lpu-vs-AT1G52340_ath	NG	0.333074	NA	NA	4.0185e-48	846	213.289	632.711	347	176.833	170.167	NA	1:1:1:1:1:1	0.546577(0.594276:0.43771:0.607744)
	ABA Signal transduction	ABA responsive element binding factor	ABF	Landoltia_punctata_GLEAN_10017933_lpu-vs-AT2G36270_ath	NG	0.572414	NA	NA	9.066e-33	936	222.923	713.077	473	187.5	285.5	0.19792	1:1:1:1:1:1	0.425(0.458654:0.367308:0.449038)
	ABA response	Guard cell S-type anion channel SLAC1	SLAC1	Landoltia_punctata_GLEAN_10020175_lpu-vs-AT1G12480_ath	NG	0.270762	NA	NA	2.21654e-102	1320	329.272	990.728	515	289.833	225.167	NA	1:1:1:1:1:1	0.456068(0.437397:0.378089:0.552718)
	LEA	Late embryogenesis abundant protein 4-5,46	LEA_1	Landoltia_punctata_GLEAN_10018768_lpu-vs-AT2G44060_ath	NG	0.192946	2.56743	0.0751515	3.0105e-52	930	213.862	716.138	277	155.167	121.833	0.738981	1:1:1:1:1:1	0.353885(0.382707:0.246617:0.432331)
	LEA	Late embryogenesis abundant protein 26	LEA_2	Landoltia_punctata_GLEAN_10015931_lpu-vs-AT5G06760_ath	NG	0.437519	NA	NA	2.99243e-15	363	86.2147	276.785	161	69.25	91.75	0.0960998	1:1:1:1:1:1	0.475379(0.463068:0.431818:0.53125)
Lpu vs. Osa	Gravitropism	ALTERED RESPONSE TO GRAVITY 1	ARG1	Landoltia_punctata_GLEAN_10016787_lpu-vs-OS01G0512100_osa	NG	0.148566	3.50771	0.0423543	1.59578e-80	1200	270.069	929.931	326	200.667	125.333	0.904567	1:1:1:1:1:1	0.332345(0.363142:0.289526:0.344368)
	Hemicellulose biosynthesis	reversibly glycosylated polypeptide/UDP-arabinopyranose mutase	RGP	Landoltia_punctata_GLEAN_10017283_lpu-vs-OS04G0660400_osa	NG	0.404814	NA	NA	3.89322e-41	906	220.591	685.409	395	180.583	214.417	0.0627723	1:1:1:1:1:1	0.410431(0.435374:0.309524:0.486395)
	Stomata development	Differentiation	MUTE	Landoltia_punctata_GLEAN_10014376_lpu-vs-OS05G0597000_osa	NG	0.24893	1.85052	0.134519	5.12758e-24	558	138.647	419.353	184	95.1667	88.8333	0.646881	1:1:1:1:1:1	0.466292(0.445693:0.35206:0.601124)
	Stomata development	Spacing and Patterning	TMM	Landoltia_punctata_GLEAN_10013569_lpu-vs-OS01G0623000_osa	NG	0.46309	1.20564	0.384103	9.49782e-18	1404	377.265	1026.74	581	226.25	354.75	0.662617	1:1:1:1:1:1	0.622006(0.61165:0.46699:0.787379)
	ytokinin synthesis	tRNA dimethylallyltransferase	TRIT1	Landoltia_punctata_GLEAN_10002682_lpu-vs-OS01G0968700_osa	NG	0.352646	2.15982	0.163276	7.72648e-40	1275	298.423	976.577	486	211.25	274.75	0.775628	1:1:1:1:1:1	0.415604(0.481785:0.332423:0.432605)
	Cytokinin Signal transduction	histidine-containing phosphotransfer peotein	AHP	Landoltia_punctata_GLEAN_10013899_lpu-vs-OS01G0743800_osa	NG	0.292087	3.3596	0.0869408	5.7858e-20	453	98.8992	354.101	159	73.3333	85.6667	0.961789	1:1:1:1:1:1	0.467066(0.48503:0.344311:0.571856)
	BR synthesis	steroid 22-alpha-hydroxylase	CYP90B1, DWF4	Landoltia_punctata_GLEAN_10005876_lpu-vs-OS03G0227700_osa	NG	0.312064	1.20666	0.258619	6.49226e-31	1440	346.438	1093.56	487	207.833	279.167	0.527286	1:1:1:1:1:1	0.519264(0.502627:0.359019:0.696147)
	ABA synthesis	zeaxanthin epoxidase	ZEP,ABA1	Landoltia_punctata_GLEAN_10012242_lpu-vs-OS04G0448900_osa	NG	0.187764	1.66479	0.112785	1.60419e-84	1791	432.921	1358.08	515	289.417	225.583	0.544792	1:1:1:1:1:1	0.482186(0.523426:0.426794:0.49634)
	ABA synthesis	xanthoxin dehydrogenase	ABA2	Landoltia_punctata_GLEAN_10000094_lpu-vs-OS03G0810800_osa	NG	0.337471	2.74878	0.122771	1.67101e-32	840	215.062	624.938	327	157.167	169.833	0.95483	1:1:1:1:1:1	0.569585(0.617845:0.43266:0.658249)
	ABA Signal transduction	ABA responsive element binding factor	ABF	Landoltia_punctata_GLEAN_10017933_lpu-vs-OS01G0859300_osa	NG	0.552744	1.9378	0.285243	7.92127e-14	816	198.063	617.937	379	137.333	241.667	0.888931	1:1:1:1:1:1	0.397436(0.407692:0.313462:0.471154)
	ABA response	Guard cell S-type anion channel SLAC1	SLAC1	Landoltia_punctata_GLEAN_10020175_lpu-vs-OS04G0574700_osa	NG	0.258341	0.584362	0.442091	2.44298e-11	1344	348.4	995.6	359	141.417	217.583	0.342854	1:1:1:1:1:1	0.582921(0.504942:0.420099:0.823723)
	LEA	Late embryogenesis abundant protein 4-5,46	LEA_1	Landoltia_punctata_GLEAN_10018768_lpu-vs-OS03G0843300_osa	NG	0.23089	1.24381	0.185632	6.43758e-29	930	215.893	714.107	273	131.083	141.917	0.466031	1:1:1:1:1:1	0.387469(0.383459:0.257143:0.521805)
	LEA	Late embryogenesis abundant protein 26	LEA_2	Landoltia_punctata_GLEAN_10015931_lpu-vs-OS08G0327700_osa	NG	0.495934	0.831	0.596792	0.0170998	363	88.0885	274.912	144	44.25	99.75	0.577244	1:1:1:1:1:1	0.559659(0.522727:0.4375:0.71875)
Lpu vs. Zma	Gravitropism	ALTERED RESPONSE TO GRAVITY 1	ARG1	Landoltia_punctata_GLEAN_10016787_lpu-vs-GRMZM2G005753_zma	NG	0.147119	3.14429	0.0467894	8.9554e-80	1200	270.532	929.468	324	199.833	124.167	0.822812	1:1:1:1:1:1	0.333992(0.365613:0.290514:0.34585)
	Hemicellulose biosynthesis	reversibly glycosylated polypeptide/UDP-arabinopyranose mutase	RGP	Landoltia_punctata_GLEAN_10017283_lpu-vs-GRMZM2G173341_zma	NG	0.396316	NA	NA	6.19955e-39	909	222.246	686.754	389	177.583	211.417	0.0549245	1:1:1:1:1:1	0.413076(0.439909:0.310658:0.488662)
	Stomata development	Differentiation	MUTE	Landoltia_punctata_GLEAN_10014376_lpu-vs-GRMZM2G417164_zma	NG	0.230486	1.58924	0.145028	2.26685e-23	555	138.408	416.592	174	91.3333	82.6667	0.569338	1:1:1:1:1:1	0.454432(0.440075:0.327715:0.595506)
	Stomata development	Spacing and Patterning	TMM	Landoltia_punctata_GLEAN_10013569_lpu-vs-GRMZM2G011401_zma	NG	0.473184	1.14062	0.414849	3.59032e-15	1404	371.239	1032.76	580	217.583	362.417	0.649663	1:1:1:1:1:1	0.618123(0.602913:0.47767:0.773786)
	ytokinin synthesis	tRNA dimethylallyltransferase	TRIT1	Landoltia_punctata_GLEAN_10002682_lpu-vs-GRMZM2G097258_zma	NG	0.364184	2.54616	0.143033	3.21072e-42	1290	306.734	983.266	506	222.333	283.667	0.88301	1:1:1:1:1:1	0.448998(0.500911:0.358834:0.48725)
	Cytokinin Signal transduction	histidine-containing phosphotransfer peotein	AHP	Landoltia_punctata_GLEAN_10013899_lpu-vs-GRMZM2G039246_zma	NG	0.312236	1.55974	0.200185	1.92548e-13	459	101.711	357.289	158	66.75	91.25	0.588674	1:1:1:1:1:1	0.478044(0.5:0.356287:0.577844)
	BR synthesis	steroid 22-alpha-hydroxylase	CYP90B1, DWF4	Landoltia_punctata_GLEAN_10005876_lpu-vs-GRMZM2G065635_zma	NG	0.303798	1.18915	0.255476	1.8652e-31	1431	347.798	1083.2	478	207.417	270.583	0.518979	1:1:1:1:1:1	0.527437(0.507881:0.359019:0.715412)
	ABA synthesis	zeaxanthin epoxidase	ZEP,ABA1	Landoltia_punctata_GLEAN_10012242_lpu-vs-GRMZM2G127139_zma	NG	0.195199	1.78026	0.109646	3.86164e-86	1800	434.097	1365.9	530	295.25	234.75	0.57746	1:1:1:1:1:1	0.483651(0.535139:0.422401:0.493411)
	ABA synthesis	xanthoxin dehydrogenase	ABA2	Landoltia_punctata_GLEAN_10000094_lpu-vs-GRMZM2G332976_zma	NG	0.328838	0.837327	0.392724	1.44102e-10	843	220.717	622.283	277	111.333	165.667	0.461973	1:1:1:1:1:1	0.657688(0.659933:0.457912:0.855219)
	ABA Signal transduction	ABA responsive element binding factor	ABF	Landoltia_punctata_GLEAN_10017933_lpu-vs-GRMZM2G168079_zma	NG	0.523695	0.794789	0.658911	0.00310312	921	228.532	692.468	373	112	261	0.590963	1:1:1:1:1:1	0.498077(0.491346:0.368269:0.634615)
	ABA response	Guard cell S-type anion channel SLAC1	SLAC1	Landoltia_punctata_GLEAN_10020175_lpu-vs-GRMZM2G106921_zma	NG	0.267449	0.587088	0.455552	8.88412e-11	1344	349.379	994.621	366	142.25	223.75	0.350541	1:1:1:1:1:1	0.575233(0.500824:0.424217:0.800659)
	LEA	Late embryogenesis abundant protein 4-5,46	LEA_1	Landoltia_punctata_GLEAN_10018768_lpu-vs-GRMZM2G352415_zma	NG	0.244776	1.30064	0.188196	1.10054e-28	936	216.567	719.433	284	133.75	150.25	0.489076	1:1:1:1:1:1	0.394236(0.390226:0.25188:0.540602)
	LEA	Late embryogenesis abundant protein 26	LEA_2	Landoltia_punctata_GLEAN_10015931_lpu-vs-GRMZM2G448627_zma	NG	0.539253	0.728435	0.740289	0.17506	363	90.8359	272.164	147	42.3333	104.667	0.586593	1:1:1:1:1:1	0.581439(0.556818:0.457386:0.730114)
Lpu vs. Spo	Gravitropism	ALTERED RESPONSE TO GRAVITY 1	ARG1	Landoltia_punctata_GLEAN_10016787_lpu-vs-Spipo18G0036200_spo	NG	0.0793632	0.81511	0.0973651	9.91813e-51	1203	271.277	931.723	205	134.833	70.1667	0.245274	1:1:1:1:1:1	0.334486(0.366601:0.287055:0.349802)
	Hemicellulose biosynthesis	reversibly glycosylated polypeptide/UDP-arabinopyranose mutase	RGP	Landoltia_punctata_GLEAN_10017283_lpu-vs-Spipo4G0044000_spo	NG	0.18883	0.543801	0.347242	3.61669e-11	891	224.072	666.928	198	86.6667	111.333	0.278099	1:1:1:1:1:1	0.469766(0.451247:0.3322:0.62585)
	Stomata development	Differentiation	MUTE	Landoltia_punctata_GLEAN_10014376_lpu-vs-Spipo6G0039300_spo	NG	0.0533935	0.845371	0.0631599	1.0128e-32	564	140.358	423.642	93	71.1667	21.8333	0.250487	1:1:1:1:1:1	0.399501(0.383895:0.307116:0.507491)
	Stomata development	Spacing and Patterning	TMM	Landoltia_punctata_GLEAN_10013569_lpu-vs-Spipo18G0010300_spo	NG	0.18975	0.752637	0.252114	1.03811e-29	1380	372.936	1007.06	346	177.167	168.833	0.341867	1:1:1:1:1:1	0.609385(0.582524:0.48932:0.756311)
	ytokinin synthesis	tRNA dimethylallyltransferase	TRIT1	Landoltia_punctata_GLEAN_10002682_lpu-vs-Spipo0G0008600_spo	NG	0.156198	0.801608	0.194856	5.72495e-32	1200	283.962	916.038	269	139.833	129.167	0.308925	1:1:1:1:1:1	0.44748(0.484517:0.352459:0.505464)
	Cytokinin Signal transduction	histidine-containing phosphotransfer peotein	AHP	Landoltia_punctata_GLEAN_10013899_lpu-vs-Spipo17G0048600_spo	NG	0.243307	1.12773	0.215748	6.30397e-12	414	93.1543	320.846	121	54.3333	66.6667	0.442312	1:1:1:1:1:1	0.484032(0.476048:0.326347:0.649701)
	BR synthesis	steroid 22-alpha-hydroxylase	CYP90B1, DWF4	Landoltia_punctata_GLEAN_10005876_lpu-vs-Spipo2G0104100_spo	NG	0.166737	0.649525	0.256706	7.47754e-27	1443	348.263	1094.74	315	151.333	163.667	0.283256	1:1:1:1:1:1	0.500584(0.494746:0.350263:0.656743)
	ABA synthesis	zeaxanthin epoxidase	ZEP,ABA1	Landoltia_punctata_GLEAN_10012242_lpu-vs-Spipo4G0008800_spo	NG	0.0870803	0.745799	0.116761	2.76132e-44	1161	283.221	877.779	206	133.833	72.1667	0.247772	1:1:1:1:1:1	0.407272(0.438507:0.35798:0.425329)
	ABA synthesis	xanthoxin dehydrogenase	ABA2	Landoltia_punctata_GLEAN_10000094_lpu-vs-Spipo22G0006400_spo	NG	0.210089	0.667377	0.314799	3.8794e-14	870	226.455	643.545	218	100.083	117.917	0.329118	1:1:1:1:1:1	0.659933(0.648148:0.47138:0.860269)
	ABA Signal transduction	ABA responsive element binding factor	ABF	Landoltia_punctata_GLEAN_10017933_lpu-vs-Spipo7G0034500_spo	NG	0.269698	0.585949	0.460276	5.28649e-07	873	212.314	660.686	236	86.3333	149.667	0.346611	1:1:1:1:1:1	0.513462(0.502885:0.3875:0.65)
	ABA response	Guard cell S-type anion channel SLAC1	SLAC1	Landoltia_punctata_GLEAN_10020175_lpu-vs-Spipo17G0019300_spo	NG	0.135509	0.424084	0.319533	4.95882e-16	1347	350.138	996.862	237	113.417	123.583	0.210521	1:1:1:1:1:1	0.573586(0.505766:0.412685:0.802306)
	LEA	Late embryogenesis abundant protein 4-5,46	LEA_1	Landoltia_punctata_GLEAN_10018768_lpu-vs-Spipo9G0048900_spo	NG	0.0890686	0.939356	0.0948188	2.24071e-43	912	213.447	698.553	173	114.333	58.6667	0.288072	1:1:1:1:1:1	0.36416(0.373684:0.250376:0.468421)
	LEA	Late embryogenesis abundant protein 26	LEA_2	Landoltia_punctata_GLEAN_10015931_lpu-vs-Spipo5G0015500_spo	NG	0.18442	0.631502	0.292033	4.1859e-07	363	89.802	273.198	83	38.3333	44.6667	0.295023	1:1:1:1:1:1	0.50947(0.465909:0.403409:0.659091)
Lmi vs. Ath	Gravitropism	ALTERED RESPONSE TO GRAVITY 1	ARG1	Lminor_010888.mRNA1_lmi-vs-AT1G68370_ath	NG	0.153442	NA	NA	4.7467e-98	1194	271.568	922.432	350	222	128	NA	1:1:1:1:1:1	0.209157(0.234684:0.186265:0.206522)
	Hemicellulose biosynthesis	reversibly glycosylated polypeptide/UDP-arabinopyranose mutase	RGP	Lminor_013567.mRNA1_lmi-vs-AT5G16510_ath	NG	0.455556	NA	NA	5.735e-34	918	214.584	703.416	413	172.833	240.167	0.115317	1:1:1:1:1:1	0.429705(0.460317:0.328798:0.5)
	Stomata development	Differentiation	MUTE	Lminor_017679.mRNA1_lmi-vs-AT3G06120_ath	NG	0.316253	NA	NA	7.22999e-36	564	136.09	427.91	226	115.583	110.417	NA	1:1:1:1:1:1	0.373908(0.383895:0.312734:0.425094)
	Stomata development	Spacing and Patterning	TMM	Lminor_015275.mRNA1_lmi-vs-AT1G80080_ath	NG	0.450201	3.06363	0.14695	9.38757e-39	1359	348.418	1010.58	599	256.917	342.083	1.12023	1:1:1:1:1:1	0.50712(0.517476:0.426214:0.57767)
	ytokinin synthesis	tRNA dimethylallyltransferase	TRIT1	Lminor_015396.mRNA1_lmi-vs-AT2G27760_ath	NG	0.422385	2.51486	0.167956	2.19604e-31	1158	267.005	890.995	481	193.25	287.75	0.904856	1:1:1:1:1:1	0.352459(0.423497:0.286885:0.346995)
	Cytokinin Signal transduction	histidine-containing phosphotransfer peotein	AHP	Lminor_012947.mRNA1_lmi-vs-AT3G16360_ath	NG	0.295342	NA	NA	2.2689e-33	432	91.3312	340.669	167	83.8333	83.1667	0.0214872	1:1:1:1:1:1	0.42515(0.45509:0.308383:0.511976)
	BR synthesis	steroid 22-alpha-hydroxylase	CYP90B1, DWF4	Lminor_015729.mRNA1_lmi-vs-AT3G50660_ath	NG	0.263272	NA	NA	2.35038e-104	1446	330.524	1115.48	535	287.333	247.667	NA	1:1:1:1:1:1	0.422358(0.468476:0.33275:0.465849)
	ABA synthesis	zeaxanthin epoxidase	ZEP,ABA1	Lminor_008443.mRNA1_lmi-vs-AT5G67030_ath	NG	0.278825	3.70947	0.0751659	8.68591e-80	1749	419.539	1329.46	622	312.417	309.583	1.10175	1:1:1:1:1:1	0.441679(0.492679:0.416545:0.415813)
	ABA synthesis	xanthoxin dehydrogenase	ABA2	Lminor_019763.mRNA1_lmi-vs-AT1G52340_ath	NG	0.367011	NA	NA	3.15389e-41	840	208.892	631.108	353	169.833	183.167	0.0270606	1:1:1:1:1:1	0.515152(0.579125:0.425926:0.540404)
	ABA Signal transduction	ABA responsive element binding factor	ABF	Lminor_020852.mRNA1_lmi-vs-AT2G36270_ath	NG	0.647846	NA	NA	1.43683e-27	891	208.514	682.486	473	176.917	296.083	0.262214	1:1:1:1:1:1	0.373397(0.423077:0.344231:0.352885)
	ABA response	Guard cell S-type anion channel SLAC1	SLAC1	Lminor_003784.mRNA1_lmi-vs-AT1G12480_ath	NG	0.359677	NA	NA	8.97221e-68	1317	320.078	996.922	550	265.167	284.833	0.0292272	1:1:1:1:1:1	0.444536(0.43575:0.384679:0.51318)
	LEA	Late embryogenesis abundant protein 4-5,46	LEA_1	Lminor_006440.mRNA1_lmi-vs-AT5G06760_ath	NG	0.541872	NA	NA	3.41812e-12	369	90.6073	278.393	180	72.5833	107.417	0.163268	1:1:1:1:1:1	0.491477(0.505682:0.434659:0.534091)
	LEA	Late embryogenesis abundant protein 26	LEA_2	Lminor_018137.mRNA1_lmi-vs-AT2G44060_ath	NG	0.205009	NA	NA	1.22731e-62	975	221.005	753.995	309	173.75	135.25	NA	1:1:1:1:1:1	0.235589(0.278947:0.17218:0.255639)
Lmi vs. Osa	Gravitropism	ALTERED RESPONSE TO GRAVITY 1	ARG1	Lminor_010888.mRNA1_lmi-vs-OS01G0512100_osa	NG	0.145821	2.28349	0.0638588	1.45184e-73	1182	267.048	914.952	312	190.75	121.25	0.628782	1:1:1:1:1:1	0.211298(0.232213:0.187253:0.214427)
	Hemicellulose biosynthesis	reversibly glycosylated polypeptide/UDP-arabinopyranose mutase	RGP	Lminor_013567.mRNA1_lmi-vs-OS04G0660400_osa	NG	0.412455	NA	NA	6.6827e-45	915	216.313	698.687	405	183.333	221.667	0.0785397	1:1:1:1:1:1	0.436508(0.46712:0.329932:0.512472)
	Stomata development	Differentiation	MUTE	Lminor_017679.mRNA1_lmi-vs-OS05G0597000_osa	NG	0.276369	1.41212	0.195712	1.51595e-17	558	138.391	419.609	185	88	97	0.558049	1:1:1:1:1:1	0.487516(0.462547:0.374532:0.625468)
	Stomata development	Spacing and Patterning	TMM	Lminor_015275.mRNA1_lmi-vs-OS01G0623000_osa	NG	0.444968	1.37147	0.324446	9.49492e-23	1374	370.386	1003.61	570	233.167	336.833	0.694722	1:1:1:1:1:1	0.610032(0.613592:0.450485:0.766019)
	ytokinin synthesis	tRNA dimethylallyltransferase	TRIT1	Lminor_015396.mRNA1_lmi-vs-OS01G0968700_osa	NG	0.372171	2.42347	0.15357	4.17519e-35	1128	264.794	863.206	444	190.75	253.25	0.853707	1:1:1:1:1:1	0.380085(0.449909:0.302368:0.387978)
	Cytokinin Signal transduction	histidine-containing phosphotransfer peotein	AHP	Lminor_012947.mRNA1_lmi-vs-OS01G0743800_osa	NG	0.241744	NA	NA	6.02166e-24	447	95.3646	351.635	145	72.3333	72.6667	NA	1:1:1:1:1:1	0.44012(0.47006:0.326347:0.523952)
	BR synthesis	steroid 22-alpha-hydroxylase	CYP90B1, DWF4	Lminor_015729.mRNA1_lmi-vs-OS03G0227700_osa	NG	0.248228	1.37369	0.180702	2.28897e-46	1446	345.039	1100.96	450	217.333	232.667	0.516782	1:1:1:1:1:1	0.515178(0.504378:0.359895:0.681261)
	ABA synthesis	zeaxanthin epoxidase	ZEP,ABA1	Lminor_008443.mRNA1_lmi-vs-OS04G0448900_osa	NG	0.234697	1.94701	0.120543	1.72589e-77	1749	429.47	1319.53	564	298.083	265.917	0.655158	1:1:1:1:1:1	0.483163(0.51757:0.434114:0.497804)
	ABA synthesis	xanthoxin dehydrogenase	ABA2	Lminor_019763.mRNA1_lmi-vs-OS03G0810800_osa	NG	0.374527	2.99341	0.125117	8.44151e-30	834	211.01	622.99	339	155.333	183.667	1.03713	1:1:1:1:1:1	0.538159(0.602694:0.420875:0.590909)
	ABA Signal transduction	ABA responsive element binding factor	ABF	Lminor_020852.mRNA1_lmi-vs-OS01G0859300_osa	NG	0.581188	NA	NA	7.22945e-19	693	165.114	527.886	344	130.5	213.5	0.204454	1:1:1:1:1:1	0.345833(0.372115:0.290385:0.375)
	ABA response	Guard cell S-type anion channel SLAC1	SLAC1	Lminor_003784.mRNA1_lmi-vs-OS04G0574700_osa	NG	0.319594	0.855751	0.373466	3.99103e-17	1353	347.456	1005.54	439	177.333	261.667	0.457281	1:1:1:1:1:1	0.571389(0.503295:0.426689:0.784185)
	LEA	Late embryogenesis abundant protein 4-5,46	LEA_1	Lminor_006440.mRNA1_lmi-vs-OS08G0327700_osa	NG	0.519955	1.13809	0.456864	0.000308358	384	94.9252	289.075	164	55.5833	108.417	0.672759	1:1:1:1:1:1	0.575758(0.565341:0.440341:0.721591)
	LEA	Late embryogenesis abundant protein 26	LEA_2	Lminor_018137.mRNA1_lmi-vs-OS03G0843300_osa	NG	0.257054	NA	NA	9.55033e-59	948	217.411	730.589	337	178	159	NA	1:1:1:1:1:1	0.269173(0.279699:0.182707:0.345113)
Lpu vs. Zma	Gravitropism	ALTERED RESPONSE TO GRAVITY 1	ARG1	Lminor_010888.mRNA1_lmi-vs-GRMZM2G005753_zma	NG	0.147662	2.98366	0.0494904	1.33219e-79	1194	270.735	923.265	323	199.25	123.75	0.790713	1:1:1:1:1:1	0.212945(0.234684:0.188241:0.215909)
	Hemicellulose biosynthesis	reversibly glycosylated polypeptide/UDP-arabinopyranose mutase	RGP	Lminor_013567.mRNA1_lmi-vs-GRMZM2G173341_zma	NG	0.413176	NA	NA	3.74234e-50	918	218.653	699.347	413	190.833	222.167	0.0765796	1:1:1:1:1:1	0.439153(0.471655:0.331066:0.514739)
	Stomata development	Differentiation	MUTE	Lminor_017679.mRNA1_lmi-vs-GRMZM2G417164_zma	NG	0.253814	1.33859	0.189614	1.46112e-18	555	138.193	416.807	176	86.25	89.75	0.52392	1:1:1:1:1:1	0.475655(0.456929:0.350187:0.61985)
	Stomata development	Spacing and Patterning	TMM	Lminor_015275.mRNA1_lmi-vs-GRMZM2G011401_zma	NG	0.459616	1.24002	0.370652	2.96649e-18	1374	364.693	1009.31	568	221.167	346.833	0.666755	1:1:1:1:1:1	0.606149(0.604854:0.461165:0.752427)
	ytokinin synthesis	tRNA dimethylallyltransferase	TRIT1	Lminor_015396.mRNA1_lmi-vs-GRMZM2G097258_zma	NG	0.376177	2.01116	0.187045	7.92835e-32	1125	268.611	856.389	441	187.667	253.333	0.766554	1:1:1:1:1:1	0.413479(0.469035:0.32878:0.442623)
	Cytokinin Signal transduction	histidine-containing phosphotransfer peotein	AHP	Lminor_012947.mRNA1_lmi-vs-GRMZM2G039246_zma	NG	0.247135	3.73334	0.0661966	8.73603e-23	447	97.1135	349.887	146	72.3333	73.6667	1.00453	1:1:1:1:1:1	0.451098(0.48503:0.338323:0.52994)
	BR synthesis	steroid 22-alpha-hydroxylase	CYP90B1, DWF4	Lminor_015729.mRNA1_lmi-vs-GRMZM2G065635_zma	NG	0.255368	1.6912	0.150998	1.45203e-53	1440	348.06	1091.94	470	233.667	236.333	0.602422	1:1:1:1:1:1	0.523351(0.509632:0.359895:0.700525)
	ABA synthesis	zeaxanthin epoxidase	ZEP,ABA1	Lminor_008443.mRNA1_lmi-vs-GRMZM2G127139_zma	NG	0.24031	1.94646	0.12346	3.51441e-76	1764	432.618	1331.38	574	300.25	273.75	0.658739	1:1:1:1:1:1	0.484627(0.529283:0.429722:0.494876)
	ABA synthesis	xanthoxin dehydrogenase	ABA2	Lminor_019763.mRNA1_lmi-vs-GRMZM2G332976_zma	NG	0.371527	1.2364	0.300491	4.24958e-16	837	216.673	620.327	313	131.25	181.75	0.595415	1:1:1:1:1:1	0.626263(0.644781:0.446128:0.787879)
	ABA Signal transduction	ABA responsive element binding factor	ABF	Lminor_020852.mRNA1_lmi-vs-GRMZM2G168079_zma	NG	0.58108	1.39042	0.417917	3.9158e-09	876	213.692	662.308	403	135.167	267.833	0.778511	1:1:1:1:1:1	0.446474(0.455769:0.345192:0.538462)
	ABA response	Guard cell S-type anion channel SLAC1	SLAC1	Lminor_003784.mRNA1_lmi-vs-GRMZM2G106921_zma	NG	0.32969	0.942919	0.349648	2.86476e-19	1344	346.272	997.728	452	185.833	266.167	0.487684	1:1:1:1:1:1	0.563701(0.499176:0.430807:0.76112)
	LEA	Late embryogenesis abundant protein 4-5,46	LEA_1	Lminor_006440.mRNA1_lmi-vs-GRMZM2G448627_zma	NG	0.540596	0.915756	0.590328	0.012977	384	98.0206	285.979	162	51.8333	110.167	0.63636	1:1:1:1:1:1	0.597538(0.599432:0.460227:0.732955)
	LEA	Late embryogenesis abundant protein 26	LEA_2	Lminor_018137.mRNA1_lmi-vs-GRMZM2G352415_zma	NG	0.271782	NA	NA	1.77211e-62	954	217.474	736.526	351	183.083	167.917	NA	1:1:1:1:1:1	0.27594(0.286466:0.177444:0.36391)
Lpu vs. Spo	Gravitropism	ALTERED RESPONSE TO GRAVITY 1	ARG1	Lminor_010888.mRNA1_lmi-vs-Spipo18G0036200_spo	NG	0.0622983	0.760065	0.0819645	2.17423e-53	1197	271.401	925.599	185	129.667	55.3333	0.220506	1:1:1:1:1:1	0.213439(0.235672:0.184783:0.219862)
	Hemicellulose biosynthesis	reversibly glycosylated polypeptide/UDP-arabinopyranose mutase	RGP	Lminor_013567.mRNA1_lmi-vs-Spipo4G0044000_spo	NG	0.237124	0.957178	0.247732	4.10492e-21	915	222.249	692.751	261	120.167	140.833	0.412021	1:1:1:1:1:1	0.495843(0.482993:0.352608:0.651927)
	Stomata development	Differentiation	MUTE	Lminor_017679.mRNA1_lmi-vs-Spipo6G0039300_spo	NG	0.0614243	0.570988	0.107575	3.10904e-21	564	140.101	423.899	81	56	25	0.188003	1:1:1:1:1:1	0.420724(0.400749:0.329588:0.531835)
	Stomata development	Spacing and Patterning	TMM	Lminor_015275.mRNA1_lmi-vs-Spipo18G0010300_spo	NG	0.189232	0.889276	0.212794	4.07011e-37	1350	365.428	984.572	355	190.333	164.667	0.378725	1:1:1:1:1:1	0.597411(0.584466:0.472816:0.734951)
	ytokinin synthesis	tRNA dimethylallyltransferase	TRIT1	Lminor_015396.mRNA1_lmi-vs-Spipo0G0008600_spo	NG	0.165279	0.87826	0.18819	8.03947e-30	1050	247.201	802.799	247	127.917	119.083	0.333136	1:1:1:1:1:1	0.411961(0.452641:0.322404:0.460838)
	Cytokinin Signal transduction	histidine-containing phosphotransfer peotein	AHP	Lminor_012947.mRNA1_lmi-vs-Spipo17G0048600_spo	NG	0.214696	1.48028	0.145038	1.48473e-16	414	90.8442	323.156	119	58.6667	60.3333	0.492404	1:1:1:1:1:1	0.457086(0.461078:0.308383:0.601796)
	BR synthesis	steroid 22-alpha-hydroxylase	CYP90B1, DWF4	Lminor_015729.mRNA1_lmi-vs-Spipo2G0104100_spo	NG	0.117362	0.792101	0.148166	2.15562e-47	1440	343.111	1096.89	287	167.833	119.167	0.278133	1:1:1:1:1:1	0.496497(0.496497:0.351138:0.641856)
	ABA synthesis	zeaxanthin epoxidase	ZEP,ABA1	Lminor_008443.mRNA1_lmi-vs-Spipo4G0008800_spo	NG	0.129772	0.950743	0.136496	2.23558e-46	1197	296.292	900.708	267	159.667	107.333	0.332986	1:1:1:1:1:1	0.408248(0.43265:0.3653:0.426794)
	ABA synthesis	xanthoxin dehydrogenase	ABA2	Lminor_019763.mRNA1_lmi-vs-Spipo22G0006400_spo	NG	0.276158	1.03406	0.267063	3.82175e-19	861	221.449	639.551	272	124.25	147.75	0.471089	1:1:1:1:1:1	0.628507(0.632997:0.459596:0.792929)
	ABA Signal transduction	ABA responsive element binding factor	ABF	Lminor_020852.mRNA1_lmi-vs-Spipo7G0034500_spo	NG	0.322102	1.40412	0.229398	5.63997e-22	864	205.886	658.114	303	130.667	172.333	0.57994	1:1:1:1:1:1	0.461859(0.467308:0.364423:0.553846)
	ABA response	Guard cell S-type anion channel SLAC1	SLAC1	Lminor_003784.mRNA1_lmi-vs-Spipo17G0019300_spo	NG	0.180858	0.757732	0.238683	9.0799e-30	1344	344.747	999.253	325	164.417	160.583	0.32883	1:1:1:1:1:1	0.562054(0.504119:0.419275:0.762768)
	LEA	Late embryogenesis abundant protein 4-5,46	LEA_1	Lminor_006440.mRNA1_lmi-vs-Spipo5G0015500_spo	NG	0.212027	0.749893	0.282743	8.03156e-08	384	97.036	286.964	99	46	53	0.347945	1:1:1:1:1:1	0.525568(0.508523:0.40625:0.661932)
	LEA	Late embryogenesis abundant protein 26	LEA_2	Lminor_018137.mRNA1_lmi-vs-Spipo9G0048900_spo	NG	0.111726	1.59248	0.0701585	5.74241e-57	918	211.529	706.471	213	139.667	73.3333	0.452925	1:1:1:1:1:1	0.245865(0.269925:0.17594:0.291729)
